# Supplementary material for: Modulation of Metabolism and Switching to Biofilm Prevail over Exopolysaccharide Production in the Response of Rhizobium alamii to Cadmium
Source: PLoS One. 2011 Nov 9;6(11):e26771. doi: 10.1371/journal.pone.0026771 (PMC3212527; doi:10.1371/journal.pone.0026771)
Supplement: Table S1 — Potential metabolites detected by ICR-FT MS negative ESI in R. alamii grown with no cadmium nitrate. (XLS) [file pone.0026771.s005.xls]

## Sheet: R. alamii wt cd0  neg mode.txt
R. alamii wt Cd 0 mg.L-1 negative mode
raw_mass	peak_height	corrected_mass	npossible	KEGG_mass	ppm	KEGG_cid	KEGG_formula	KEGG_name	unused
149.06	333973	150.067	1(4)	150.067	-0.0911256	C00913	C6H7N5	N15 isotope of 3-Methyladenine
149.06	333973	150.067	2(4)	150.067	-0.0911256	C02216	C6H7N5	N15 isotope of 1-Methyladenine
149.06	333973	150.067	3(4)	150.067	-0.0911256	C02241	C6H7N5	N15 isotope of 7-Methyladenine
149.06	333973	150.067	4(4)	150.067	-0.0911256	C08434	C6H7N5	N15 isotope of 6-Methylaminopurine
152.982	320593	153.989	1(1)	153.989	0.981285	C01962	C3H7NO2S2	N15 isotope of Thiocysteine
153.004	348877	154.012	1(2)	154.011	0.996142	C01756	C5H4N4S	S34 isotope of Thiopurine
153.004	348877	154.012	2(2)	154.011	0.996142	C02380	C5H4N4S	S34 isotope of 6-Mercaptopurin
153.023	325805	154.03	1(1)	154.03	1.53651	C14706	C4H10O4S	Diethyl sulfate
153.092	337462	154.099	1(1)	154.099	-2.0326	C09772	C9H14O2	Boschnialactone
154.034	653133	155.041	1(2)	155.041	-0.647774	C03277	C6H6N2O3	C13 isotope of Imidazol-5-yl-pyruvate
154.034	653133	155.041	2(2)	155.041	-0.647774	C03762	C6H6N2O3	C13 isotope of 3-Imidazole-2-oxopropanoate
159.049	336144	160.056	1(3)	160.057	-2.28759	C00651	C6H9NO4	C13 isotope of 4-Methylene-L-glutamate
159.049	336144	160.056	2(3)	160.057	-2.28759	C02207	C6H9NO4	C13 isotope of beta-Alanopine
159.049	336144	160.056	3(3)	160.057	-2.28759	C03623	C6H9NO4	C13 isotope of N-Methyl-2-oxoglutaramate
160.088	339784	161.095	1(1)	161.094	2.68948	C02636	C7H14NO3	N15 isotope of 3-Dehydrocarnitine
162.028	342926	163.035	1(1)	163.035	2.07058	C09315	C9H6O3	C13 isotope of Umbelliferone
162.972	364189	163.979	1(1)	163.98	-0.846284	C14764	C4H5NO2S2	C13 isotope of 2-Thiophenesulfonamide
163.023	383377	164.031	1(1)	164.031	-1.18645	C15606	C6H10O3S	S34 isotope of 1,2-Dihydroxy-5-(methylthio)pent-1-en-3-one
164.028	370817	165.035	1(1)	165.035	-0.159631	C02928	C5H8O6	C13 isotope of 2-Dehydro-D-xylonate
164.045	319188	165.053	1(3)	165.052	1.98539	C03066	C5H9NO5	O18 isotope of 3-Hydroxy-L-glutamate
164.045	319188	165.053	2(3)	165.052	1.98539	C03079	C5H9NO5	O18 isotope of 4-Hydroxy-L-glutamate
164.045	319188	165.053	3(3)	165.052	1.98539	C05947	C5H9NO5	O18 isotope of L-erythro-4-Hydroxyglutamate
165.039	319451	166.046	1(7)	166.046	2.4604	C00971	C8H7NO3	C13 isotope of 4-Pyridoxolactone
165.039	319451	166.046	2(7)	166.046	2.4604	C02803	C8H7NO3	C13 isotope of 4-Nitroacetophenone
165.039	319451	166.046	3(7)	166.046	2.4604	C03757	C8H7NO3	C13 isotope of 3,4-Dihydroxymandelonitrile
165.039	319451	166.046	4(7)	166.046	2.4604	C05653	C8H7NO3	C13 isotope of Formylanthranilate
165.039	319451	166.046	5(7)	166.046	2.4604	C06052	C8H7NO3	C13 isotope of 5-Pyridoxolactone
165.039	319451	166.046	6(7)	166.046	2.4604	C06374	C8H6NO3R	C13 isotope of R replaced by H in Phthalylamide
165.039	319451	166.046	7(7)	166.046	2.4604	C15769	C8H7NO3	C13 isotope of HBOA
166.982	351336	167.989	1(2)	167.989	0.275462	C14873	C4H6O5S	S34 isotope of Thiodiacetic acid sulfoxide
166.982	351336	167.989	2(2)	167.99	-1.54494	C14437	C7H5NS2	C13 isotope of 2-Mercaptobenzothiazole
166.994	312385	168.001	1(1)	168.001	0.55023	C07519	C3H2F6O	Desflurane
167.052	310472	168.059	1(1)	168.059	2.25346	C15075	C9H9FO2	3-Fluoro-1-(4-hydroxyphenyl)-1-propanone
169.075	306913	170.083	1(2)	170.082	2.02823	C01152	C7H11N3O2	N15 isotope of N(pi)-Methyl-L-histidine
169.075	306913	170.083	2(2)	170.082	2.02823	C03298	C7H11N3O2	N15 isotope of Nalpha-Methylhistidine
173.061	335665	174.068	1(3)	174.068	1.64824	C07126	C11H10O2	Menadiol
173.061	335665	174.068	2(3)	174.068	1.64824	C12344	C11H10O2	1,8-Dihydroxy-3-methylnaphthalene
173.061	335665	174.068	3(3)	174.068	1.64824	C14084	C11H10O2	1,2-Dihydroxy-8-methylnaphthalene
173.104	670811	174.112	1(3)	174.112	-0.455112	C00062	C6H14N4O2	L-Arginine
173.104	670811	174.112	2(3)	174.112	-0.455112	C00792	C6H14N4O2	D-Arginine
173.104	670811	174.112	3(3)	174.112	-0.455112	C02385	C6H14N4O2	Amino acid(Arg-)
179.994	340776	181.001	1(1)	181.002	-2.78871	C10910	C8H7NS2	2-Methylthiobenzothiazole
179.998	309248	181.006	1(1)	181.005	1.95636	C11473	C5H11NS3	Evisect
181.094	366648	182.101	1(1)	182.101	1.80649	C07410	C9H13N2O2	C13 isotope of Pyridostigmine
184.013	317652	185.02	1(1)	185.02	-0.773171	C11821	C5H4N4O4	N15 isotope of 5-Hydroxyisourate
184.159	318493	185.166	1(1)	185.167	-2.66902	C09989	C11H21NO	O18 isotope of Tecostanine
188.112	319139	189.119	1(5)	189.119	1.85721	C11081	C9H19NOS	EPTC
188.112	319139	189.119	2(5)	189.119	-1.90754	C02155	C8H16N2O3	C13 isotope of Glycyl-leucine
188.112	319139	189.119	3(5)	189.119	-1.90754	C02727	C8H16N2O3	C13 isotope of N6-Acetyl-L-lysine
188.112	319139	189.119	4(5)	189.119	-1.90754	C03846	C8H16N2O3	C13 isotope of 6-Acetamido-3-aminohexanoate
188.112	319139	189.119	5(5)	189.119	-1.90754	C12989	C8H16N2O3	C13 isotope of N2-Acetyl-L-lysine
188.154	333644	189.162	1(1)	189.161	0.534824	C12889	C10H21NO2	O18 isotope of n-Decanohydroxamic acid
190.051	327253	191.058	1(2)	191.058	-1.65754	C05635	C10H9NO3	5-Hydroxyindoleacetate
190.051	327253	191.058	2(2)	191.058	-1.65754	C06725	C10H9NO3	5,6-Dihydroxy-3-methyl-2-oxo-1,2-dihydroquinoline
191.02	318457	192.027	1(9)	192.027	0.801311	C00158	C6H8O7	Citrate
191.02	318457	192.027	2(9)	192.027	0.801311	C00311	C6H8O7	Isocitrate
191.02	318457	192.027	3(9)	192.027	0.801311	C00451	C6H8O7	(1R,2S)-1-Hydroxypropane-1,2,3-tricarboxylate
191.02	318457	192.027	4(9)	192.027	0.801311	C00679	C6H8O7	5-Dehydro-4-deoxy-D-glucarate
191.02	318457	192.027	5(9)	192.027	0.801311	C02780	C6H8O7	2,5-Didehydro-D-gluconate
191.02	318457	192.027	6(9)	192.027	0.801311	C03600	C6H8O7	Carboxymethyloxysuccinate
191.02	318457	192.027	7(9)	192.027	0.801311	C03921	C6H8O7	2-Dehydro-3-deoxy-D-glucarate
191.02	318457	192.027	8(9)	192.027	0.801311	C04575	C6H8O7	(4R,5S)-4,5,6-Trihydroxy-2,3-dioxohexanoate
191.02	318457	192.027	9(9)	192.027	0.801311	C04617	C6H8O7	(1S,2S)-1-Hydroxypropane-1,2,3-tricarboxylate
199.073	463113	200.08	1(2)	200.08	0.697693	C04446	C8H12N2O4	3-(3,4-Dihydroxypyridin-1-yl)-L-alanine
199.073	463113	200.08	2(2)	200.08	0.697693	C06659	C8H12N2O4	Dihydroclavaminic acid
199.083	328779	200.09	1(1)	200.09	2.36442	C11799	C8H14N4S	S34 isotope of SK&F 91581
201.019	356454	202.026	1(2)	202.027	-0.901881	C00758	C11H6O4	Bergaptol
201.019	356454	202.026	2(2)	202.027	-0.901881	C00841	C11H6O4	Xanthotoxol
201.068	345122	202.075	1(3)	202.075	1.37811	C11172	C7H12ClN5	N15 isotope of Simazine
201.068	345122	202.075	2(3)	202.076	-2.85548	C07491	C12H11NO2	N15 isotope of Carbaril
201.068	345122	202.075	3(3)	202.076	-2.85548	C08061	C12H11NO2	N15 isotope of 2'-Aminobiphenyl-2,3-diol
201.234	317984	202.241	1(1)	202.241	0.432629	C07510	C12H30N2	Hexamethonium
203.07	347384	204.077	1(1)	204.076	2.24942	C12986	C8H13NO5	N15 isotope of N2-Acetyl-L-aminoadipate
203.083	519278	204.09	1(8)	204.09	0.632692	C10930	C10H10N4O	O18 isotope of Metamitron
203.083	519278	204.09	2(8)	204.09	-0.201708	C00078	C11H12N2O2	L-Tryptophan
203.083	519278	204.09	3(8)	204.09	-0.201708	C00525	C11H12N2O2	D-Tryptophan
203.083	519278	204.09	4(8)	204.09	-0.201708	C00806	C11H12N2O2	Tryptophan
203.083	519278	204.09	5(8)	204.09	-0.201708	C07839	C11H12N2O2	Ethotoin
203.083	519278	204.09	6(8)	204.09	-0.201708	C10743	C11H12N2O2	Vasicinol
203.083	519278	204.09	7(8)	204.09	-0.201708	C10968	C11H12N2O2	Idazoxan
203.083	519278	204.09	8(8)	204.09	-0.201708	C14916	C11H12N2O2	Nirvanol
206.002	332949	207.01	1(1)	207.01	0.408098	C01990	C6H6O8	C13 isotope of 3-Oxalomalate
207.045	331322	208.052	1(2)	208.052	-2.12941	C03243	C14H8O2	9,10-Phenanthroquinone
207.045	331322	208.052	2(2)	208.052	-2.12941	C11445	C14H8O2	4-(1,2-Epoxyethyl)-8,9-epoxy-enediyne
212.072	1317970	213.079	1(3)	213.079	0.976928	C07224	C12H9N3O	O18 isotope of Milrinone
212.072	1317970	213.079	2(3)	213.079	0.177728	C12865	C13H11NO2	Benzyl nicotinate
212.072	1317970	213.079	3(3)	213.079	0.177728	C13697	C13H11NO2	Fenamic acid
212.08	373415	213.087	1(5)	213.087	-0.412953	C01408	C14H12O2	C13 isotope of Benzoin
212.08	373415	213.087	2(5)	213.087	-0.412953	C01745	C14H12O2	C13 isotope of Pinosylvin
212.08	373415	213.087	3(5)	213.087	-0.412953	C04468	C14H12O2	C13 isotope of (+)-cis-3,4-Dihydrophenanthrene-3,4-diol
212.08	373415	213.087	4(5)	213.087	-0.412953	C11428	C14H12O2	C13 isotope of trans-9(S),10(S)-Dihydrodiolphenanthrene
212.08	373415	213.087	5(5)	213.087	-0.412953	C14233	C14H12O2	C13 isotope of 4,4'-Dihydroxystilbene
212.082	399187	213.089	1(2)	213.089	0.948832	C07194	C10H13NO4	O18 isotope of Methyldopa anhydrous
212.082	399187	213.089	2(2)	213.089	0.948832	C09946	C10H13NO4	O18 isotope of Enicoflavine
213.074	601730	214.082	1(2)	214.082	-2.64837	C12865	C13H11NO2	C13 isotope of Benzyl nicotinate
213.074	601730	214.082	2(2)	214.082	-2.64837	C13697	C13H11NO2	C13 isotope of Fenamic acid
214.078	351058	215.085	1(2)	215.086	-2.83847	C11802	C8H14N4OS	N15 isotope of Oxaburimamide
214.078	351058	215.085	2(2)	215.086	-2.83847	C14332	C8H14N4OS	N15 isotope of Metribuzin
215.043	316787	216.05	1(1)	216.05	-0.506427	C06819	C5H15N2O3PS	S34 isotope of Amifostine
215.941	317424	216.949	1(1)	216.949	-0.62757	C07269	C5FeN6O	Fe57 isotope of Nitroprusside
217.07	311769	218.077	1(2)	218.077	-0.786819	C03914	C12H11NO3	C13 isotope of (S)-beta-Methylindolepyruvate
217.07	311769	218.077	2(2)	218.077	-0.786819	C05644	C12H11NO3	C13 isotope of 3-Methylindolepyruvate
220.113	311582	221.12	1(1)	221.12	-2.90801	C13737	C16H15N	Dizocilpine
223.153	338565	224.16	1(1)	224.161	-1.10318	C10868	C13H21NO2	C13 isotope of Tigloidine
225.081	327037	226.088	1(6)	226.088	1.15203	C00766	C15H12O2	O18 isotope of Flavanone
225.081	327037	226.088	2(6)	226.088	1.15203	C01927	C15H12O2	O18 isotope of Isoflavanone
225.081	327037	226.088	3(6)	226.088	1.15203	C02099	C15H12O2	O18 isotope of (2S)-Flavanone
225.081	327037	226.088	4(6)	226.088	1.15203	C09321	C15H12O2	O18 isotope of 2'-Hydroxychalcone
225.081	327037	226.088	5(6)	226.088	1.15203	C14231	C15H12O2	O18 isotope of 4-Hydroxychalcone
225.081	327037	226.088	6(6)	226.088	1.15203	C14232	C15H12O2	O18 isotope of 4'-Hydroxychalcone
225.222	373154	226.23	1(1)	226.23	-0.34971	C01948	C15H30O	Pentadecanal
225.997	312137	227.005	1(1)	227.005	-1.60063	C15397	C8H7ClN4S	N15 isotope of 6-(2-Chloroallylthio)purine
226.012	544770	227.02	1(3)	227.019	0.60865	C03287	C5H10NO7P	L-Glutamyl 5-phosphate
226.012	544770	227.02	2(3)	227.019	0.60865	C03734	C5H10NO7P	alpha-D-Glutamyl phosphate
226.012	544770	227.02	3(3)	227.019	0.60865	C05765	C5H10NO7P	L-Glutamyl 1-phosphate
227.085	319254	228.092	1(3)	228.092	0.758083	C03621	C14H13NO2	N15 isotope of N-Acetoxy-4-aminobiphenyl
227.085	319254	228.092	2(3)	228.092	0.758083	C04081	C14H13NO2	N15 isotope of N-Hydroxy-4-acetylaminobiphenyl
227.085	319254	228.092	3(3)	228.092	0.758083	C10679	C14H13NO2	N15 isotope of Flindersine
227.104	962478	228.111	1(3)	228.111	0.963385	C00386	C9H14N4O3	O18 isotope of Carnosine
227.104	962478	228.111	2(3)	228.111	0.963385	C06486	C9H14N4O3	O18 isotope of (6R)-6-(L-erythro-1,2-Dihydroxypropyl)-5,6,7,8-tetrahydro-4a-
227.104	962478	228.111	3(3)	228.111	0.21685	C13733	C10H16N2O4	(S)-ATPA
228.045	367839	229.053	1(1)	229.052	2.41971	C07065	C8H11N3O3S	Lamivudine
228.139	353061	229.146	1(1)	229.147	-2.25955	C11707	C15H19NO	Pronethalol
231.077	390206	232.085	1(2)	232.085	-0.111107	C05079	C12H12N2O3	Nalidixic acid
231.077	390206	232.085	2(2)	232.085	-0.111107	C07434	C12H12N2O3	Phenobarbital
232.19	354218	233.198	1(1)	233.197	1.7275	C10748	C15H24N2	C13 isotope of Aloperine
233.155	755249	234.162	1(11)	234.162	0.840507	C10747	C14H20N2O	O18 isotope of Albine
233.155	755249	234.162	2(11)	234.162	0.113264	C09350	C15H22O2	Bakkenolide A
233.155	755249	234.162	3(11)	234.162	0.113264	C09376	C15H22O2	Confertifolin
233.155	755249	234.162	4(11)	234.162	0.113264	C09399	C15H22O2	Drimenin
233.155	755249	234.162	5(11)	234.162	0.113264	C09409	C15H22O2	Eremophilenolide
233.155	755249	234.162	6(11)	234.162	0.113264	C09677	C15H22O2	Helminthosporal
233.155	755249	234.162	7(11)	234.162	0.113264	C09686	C15H22O2	Hydroxyisopatchoulenone
233.155	755249	234.162	8(11)	234.162	0.113264	C09712	C15H22O2	Polygodial
233.155	755249	234.162	9(11)	234.162	0.113264	C09721	C15H22O2	Sclerosporin
233.155	755249	234.162	10(11)	234.162	0.113264	C09739	C15H22O2	Tetradymol
233.155	755249	234.162	11(11)	234.162	0.113264	C09743	C15H22O2	Valerenic acid
235.998	317923	237.005	1(1)	237.005	0.654554	C07395	C3H11NO7P2	O18 isotope of Pamidronate
238.025	407414	239.033	1(1)	239.033	0.0370859	C04666	C6H11N2O6P	N15 isotope of D-erythro-1-(Imidazol-4-yl)glycerol 3-phosphate
241.113	316981	242.12	1(3)	242.119	2.14907	C09950	C16H16O2	O18 isotope of Lapachenole
241.113	316981	242.12	2(3)	242.119	2.14907	C14234	C16H16O2	O18 isotope of Dimethylstilbestrol
241.113	316981	242.12	3(3)	242.119	2.14907	C15131	C16H16O2	O18 isotope of 2,5-Dimethoxystilbene
241.119	531036	242.127	1(3)	242.126	1.15516	C00884	C10H16N4O3	O18 isotope of Homocarnosine
241.119	531036	242.127	2(3)	242.126	1.15516	C01262	C10H16N4O3	O18 isotope of beta-Alanyl-N(pi)-methyl-L-histidine
241.119	531036	242.127	3(3)	242.126	1.15516	C04138	C10H16N4O3	O18 isotope of N(alpha)-gamma-L-Glutamylhistamine
242.062	334837	243.069	1(4)	243.07	-2.59659	C07451	C9H12ClN5O	Cl37 isotope of Moxonidine
242.062	334837	243.069	2(4)	243.07	-2.76138	C03366	C6H15N2O6P	C13 isotope of 5-Phosphonooxy-L-lysine
242.062	334837	243.069	3(4)	243.07	-2.76138	C03828	C6H15N2O6P	C13 isotope of 2-Deoxystreptamine phospahte
242.062	334837	243.069	4(4)	243.07	-2.76138	C03980	C6H15N2O6P	C13 isotope of 2-Deoxystreptamine 4-phosphate
247.072	526920	248.08	1(1)	248.08	0.159603	C05832	C12H12N2O4	5-Hydroxyindoleacetylglycine
248.036	319055	249.044	1(1)	249.044	-2.03242	C11290	C13H10ClNO2	O18 isotope of 3-Chlorosalicylanilide
248.149	309478	249.156	1(1)	249.156	0.175549	C07445	C14H20N2O2	C13 isotope of Pindolol
248.99	365544	249.997	1(2)	249.997	2.93976	C09245	C11H7ClN2OS	Thienodolin
248.99	365544	249.997	2(2)	249.998	-1.01195	C14404	C10H10Cl2O3	Cl37 isotope of 4-(2,4-Dichlorophenoxy)butyric acid
250.027	338966	251.034	1(1)	251.033	1.95922	C14216	C12H10O4S	C13 isotope of 4,4'-Sulfonyldiphenol
251.129	336298	252.137	1(1)	252.136	2.05301	C03002	C13H18N2O3	O18 isotope of N-Caffeoylputrescine
253.051	542762	254.058	1(13)	254.057	2.55569	C05844	C7H14N2O6S	5-L-Glutamyl-taurine
253.051	542762	254.058	2(13)	254.058	-0.00917924	C08644	C15H10O4	Hispidol
253.051	542762	254.058	3(13)	254.058	-0.00917924	C10028	C15H10O4	Chrysin
253.051	542762	254.058	4(13)	254.058	-0.00917924	C10121	C15H10O4	Primetin
253.051	542762	254.058	5(13)	254.058	-0.00917924	C10200	C15H10O4	Anhydroglycinol
253.051	542762	254.058	6(13)	254.058	-0.00917924	C10208	C15H10O4	Daidzein
253.051	542762	254.058	7(13)	254.058	-0.00917924	C10291	C15H10O4	Alizarin 2-methyl ether
253.051	542762	254.058	8(13)	254.058	-0.00917924	C10315	C15H10O4	Chrysophanol
253.051	542762	254.058	9(13)	254.058	-0.00917924	C10327	C15H10O4	Digiferrugineol
253.051	542762	254.058	10(13)	254.058	-0.00917924	C10329	C15H10O4	1,4-Dihydroxy-2-methylanthraquinone
253.051	542762	254.058	11(13)	254.058	-0.00917924	C10402	C15H10O4	Rubiadin
253.051	542762	254.058	12(13)	254.058	-0.00917924	C12123	C15H10O4	7,4'-Dihydroxyflavone
253.051	542762	254.058	13(13)	254.058	-0.00917924	C14344	C15H10O4	4',6-Dihydroxyflavone
253.11	361655	254.118	1(1)	254.117	2.68292	C11084	C13H19NO2S	C13 isotope of Fenothiocarb
253.135	344924	254.142	1(2)	254.142	0.327614	C06068	C16H18N2O	Elymoclavine
253.135	344924	254.142	2(2)	254.142	0.327614	C07616	C16H18N2O	Amphenone B
253.217	494094	254.225	1(1)	254.225	-0.250701	C08362	C16H30O2	(9Z)-Hexadecenoic acid
254.103	347641	255.11	1(3)	255.109	2.47231	C11084	C13H19NO2S	S34 isotope of Fenothiocarb
254.103	347641	255.11	2(3)	255.111	-1.66943	C12842	C11H15N3O4	O18 isotope of Pyricarbate
254.103	347641	255.11	3(3)	255.111	-2.33696	C03142	C12H17NO5	N-D-Glucosylarylamine
255.098	323892	256.105	1(3)	256.105	1.95911	C07846	C12H18N2O2S	S34 isotope of Thiamylal
255.098	323892	256.105	2(3)	256.106	-2.16654	C07819	C10H14N4O4	O18 isotope of Dyphylline
255.098	323892	256.105	3(3)	256.106	-2.83147	C15497	C11H16N2O5	1-(beta-D-Ribofuranosyl)-1,4-dihydronicotinamide
255.137	331911	256.145	1(1)	256.144	1.614	C10861	C13H21NO4	N15 isotope of Meteloidine
255.233	1358690	256.24	1(1)	256.24	0.180305	C00249	C16H32O2	Hexadecanoic acid
256.094	318909	257.101	1(1)	257.101	0.685203	C04874	C9H13N5O4	O18 isotope of 2-Amino-4-hydroxy-6-(D-erythro-1,2,3-trihydroxypropyl)-7,8-
257.078	340890	258.085	1(2)	258.085	-0.463836	C05131	C10H14N2O6	(1-Ribosylimidazole)-4-acetate
257.078	340890	258.085	2(2)	258.085	-0.61774	C08195	C12H16ClNO3	C13 isotope of Meclofenoxate
259.109	347409	260.116	1(1)	260.116	0.746149	C10605	C14H16N2O3	Maculosin
261.041	390196	262.048	1(1)	262.048	2.89423	C09951	C13H10O6	Maclurin
261.066	432855	262.073	1(1)	262.073	0.254139	C09010	C14H12O5	O18 isotope of Khellin
263.104	2894850	264.111	1(3)	264.111	0.0737037	C04148	C13H16N2O4	alpha-N-Phenylacetyl-L-glutamine
263.104	2894850	264.111	2(3)	264.111	0.0737037	C05597	C13H16N2O4	Phenylacetylglutamine
263.104	2894850	264.111	3(3)	264.111	0.0737037	C05642	C13H16N2O4	Formyl-N-acetyl-5-methoxykynurenamine
264.107	482435	265.114	1(3)	265.114	-0.171141	C04148	C13H16N2O4	C13 isotope of alpha-N-Phenylacetyl-L-glutamine
264.107	482435	265.114	2(3)	265.114	-0.171141	C05597	C13H16N2O4	C13 isotope of Phenylacetylglutamine
264.107	482435	265.114	3(3)	265.114	-0.171141	C05642	C13H16N2O4	C13 isotope of Formyl-N-acetyl-5-methoxykynurenamine
264.138	335068	265.145	1(1)	265.144	2.71196	C10497	C14H20N2O3	N15 isotope of Subaphyllin
265.094	586539	266.102	1(1)	266.102	0.231192	C02957	C11H14N4O4	8-Oxodeoxycoformycin
265.148	322356	266.155	1(2)	266.155	0.91657	C07570	C17H19N3	N15 isotope of Mirtazapine
265.148	322356	266.155	2(2)	266.155	0.91657	C09083	C17H19N3	N15 isotope of Brevicolline
267.162	418368	268.169	1(1)	268.169	0.0153348	C14439	C12H27O4P	O18 isotope of Tributyl phosphate
267.233	355803	268.24	1(1)	268.24	0.209519	C12100	C17H32O2	omega-Cyclohexylundecanoic acid
268.065	318179	269.072	1(2)	269.072	0.474953	C07318	C11H13N3O3S	O18 isotope of Sulfisoxazole
268.065	318179	269.072	2(2)	269.073	-2.80402	C08566	C11H12N2O6	C13 isotope of Portulacaxanthin III
269.046	330908	270.053	1(18)	270.053	0.789997	C12119	C14H8N2O4	O18 isotope of Phenazine-1,6-dicarboxylic acid
269.046	330908	270.053	2(18)	270.053	0.159407	C01477	C15H10O5	Apigenin
269.046	330908	270.053	3(18)	270.053	0.159407	C02495	C15H10O5	2'-Hydroxydaidzein
269.046	330908	270.053	4(18)	270.053	0.159407	C06563	C15H10O5	Genistein
269.046	330908	270.053	5(18)	270.053	0.159407	C08730	C15H10O5	Sulphuretin
269.046	330908	270.053	6(18)	270.053	0.159407	C10023	C15H10O5	Baicalein
269.046	330908	270.053	7(18)	270.053	0.159407	C10037	C15H10O5	5-Deoxykaempferol
269.046	330908	270.053	8(18)	270.053	0.159407	C10044	C15H10O5	Galangin
269.046	330908	270.053	9(18)	270.053	0.159407	C10113	C15H10O5	Norwogonin
269.046	330908	270.053	10(18)	270.053	0.159407	C10294	C15H10O5	Aloe-emodin
269.046	330908	270.053	11(18)	270.053	0.159407	C10343	C15H10O5	Emodin
269.046	330908	270.053	12(18)	270.053	0.159407	C10369	C15H10O5	Lucidin
269.046	330908	270.053	13(18)	270.053	0.159407	C10376	C15H10O5	Morindone
269.046	330908	270.053	14(18)	270.053	0.159407	C10379	C15H10O5	Norobtusifolin
269.046	330908	270.053	15(18)	270.053	0.159407	C10397	C15H10O5	Purpurin 1-methyl ether
269.046	330908	270.053	16(18)	270.053	0.159407	C14313	C15H10O5	3',4',7-Trihydroxyisoflavone
269.046	330908	270.053	17(18)	270.053	0.159407	C14314	C15H10O5	4',6,7-Trihydroxyisoflavone
269.046	330908	270.053	18(18)	270.053	0.159407	C15222	C15H10O5	3,6,4'-Trihydroxyflavone
269.081	312319	270.088	1(1)	270.089	-2.41465	C12117	C15H12N2O3	O18 isotope of Saphenic acid
270.06	323429	271.067	1(1)	271.067	-1.3103	C15296	C14H10N2O4	C13 isotope of 4,4'-Dinitrostilbene
271.13	384464	272.137	1(1)	272.138	-2.38311	C04692	C11H19N4O4	N15 isotope of 2-[3-Carboxy-3-(methylammonio)propyl]-L-histidine
274.093	320292	275.1	1(2)	275.101	-0.492257	C08328	C11H17NO7	Cardiospermin
274.093	320292	275.1	2(2)	275.101	-0.492257	C08340	C11H17NO7	Sarmentosin
276.242	508498	277.249	1(5)	277.249	2.22177	C02945	C19H32O	C13 isotope of 3beta-Hydroxysteroid
276.242	508498	277.249	2(5)	277.249	2.22177	C02956	C19H32O	C13 isotope of 7beta-Hydroxysteroid
276.242	508498	277.249	3(5)	277.249	2.22177	C03072	C19H32O	C13 isotope of 3alpha-Hydroxysteroid
276.242	508498	277.249	4(5)	277.249	2.22177	C14254	C19H32O	C13 isotope of 5alpha-Androstan-17beta-ol
276.242	508498	277.249	5(5)	277.249	2.22177	C15638	C19H32O	C13 isotope of 5alpha-Androstan-3alpha-ol
281.248	396462	282.256	1(5)	282.256	-1.00569	C00712	C18H34O2	(9Z)-Octadecenoic acid
281.248	396462	282.256	2(5)	282.256	-1.00569	C01712	C18H34O2	(9E)-Octadecenoic acid
281.248	396462	282.256	3(5)	282.256	-1.00569	C08363	C18H34O2	(6Z)-Octadecenoic acid
281.248	396462	282.256	4(5)	282.256	-1.00569	C08367	C18H34O2	(11E)-Octadecenoic acid
281.248	396462	282.256	5(5)	282.256	-1.00569	C12103	C18H34O2	omega-Cycloheptylundecanoic acid
283.065	326889	284.072	1(1)	284.072	0.58344	C06948	C16H13ClN2O	Diazepam
283.253	366946	284.26	1(5)	284.26	1.23041	C00712	C18H34O2	O18 isotope of (9Z)-Octadecenoic acid
283.253	366946	284.26	2(5)	284.26	1.23041	C01712	C18H34O2	O18 isotope of (9E)-Octadecenoic acid
283.253	366946	284.26	3(5)	284.26	1.23041	C08363	C18H34O2	O18 isotope of (6Z)-Octadecenoic acid
283.253	366946	284.26	4(5)	284.26	1.23041	C08367	C18H34O2	O18 isotope of (11E)-Octadecenoic acid
283.253	366946	284.26	5(5)	284.26	1.23041	C12103	C18H34O2	O18 isotope of omega-Cycloheptylundecanoic acid
283.264	593560	284.271	1(1)	284.272	-0.260057	C01530	C18H36O2	Octadecanoic acid
283.998	347219	285.005	1(1)	285.005	-1.28021	C08233	C7H11NO7P2	O18 isotope of Risedronic acid
284.007	325285	285.014	1(1)	285.014	2.14936	C10986	C13H11Cl2NO2	Cl37 isotope of Procymidone
284.162	627949	285.169	1(1)	285.169	0.316432	C01833	C13H23N3O4	Leu-Gly-Pro
285.053	412757	286.06	1(1)	286.061	-0.483676	C15439	C12H15O6P	2-Methacryloyloxyethyl phenyl phosphate
287.042	477322	288.049	1(1)	288.049	-1.22516	C14304	C12H8N4O5	Furamizole
287.047	354299	288.054	1(1)	288.055	-2.42994	C08002	C10H13N3O5S	N15 isotope of Nifurtimox
288.123	326371	289.131	1(6)	289.131	-1.76852	C13796	C15H17N3O3	O18 isotope of SR95531
288.123	326371	289.131	2(6)	289.131	-2.3575	C10444	C16H19NO4	3'-Demethoxypiplartine
288.123	326371	289.131	3(6)	289.131	-2.3575	C10647	C16H19NO4	Balfourodine
288.123	326371	289.131	4(6)	289.131	-2.3575	C10847	C16H19NO4	Benzoylecgonine
288.123	326371	289.131	5(6)	289.131	-2.3575	C12170	C16H19NO4	Zephyranthine
288.123	326371	289.131	6(6)	289.131	-2.3575	C12187	C16H19NO4	Pseudolycorine
292.827	25313300	293.835	1(1)	293.834	1.92258	C14338	C6Cl5NO2	N15 isotope of Pentachloronitrobenzene
293.063	351211	294.07	1(1)	294.071	-2.96333	C14204	C11H11F3N2O4	O18 isotope of Hydroxyflutamide
295.086	404446	296.093	1(2)	296.092	1.66683	C12331	C17H14NO4	2,3,9,10-Tetrahydroxyberberine
295.086	404446	296.093	2(2)	296.093	-2.29267	C10055	C18H14O4	O18 isotope of Dehydrocycloguanandin
298.141	636807	299.148	1(1)	299.147	2.64705	C07172	C18H22N2S	N15 isotope of Trimeprazine
300.083	322741	301.09	1(1)	301.09	0.410267	C06665	C12H17N3O4S	S34 isotope of Imipenem
300.157	336588	301.164	1(1)	301.164	0.184674	C02487	C13H23N3O5	(Ac)2-L-Lys-D-Ala
302.135	379947	303.143	1(1)	303.143	-1.6129	C05324	C12H21N3O6	Nicotianamine
303.047	352807	304.054	1(2)	304.054	0.966734	C05908	C15H11O7	C13 isotope of Delphinidin
303.047	352807	304.054	2(2)	304.054	0.966734	C08646	C15H11O7	C13 isotope of 6-Hydroxycyanidin
304.151	553140	305.159	1(1)	305.158	1.53507	C10648	C17H22NO4	C13 isotope of Balfourodinium
311.098	338710	312.106	1(5)	312.106	0.159016	C01625	C11H20O10	Vicianose
311.098	338710	312.106	2(5)	312.106	0.159016	C07285	C11H20O10	Arabino-galactose
311.098	338710	312.106	3(5)	312.106	0.159016	C08245	C11H20O10	6-O-beta-D-Xylopyranosyl-D-glucose
311.098	338710	312.106	4(5)	312.106	0.159016	C11531	C11H19O10R	R replaced by H in 6-O-(beta-D-Xylopyranosyl)-beta-D-glucopyranoside
311.098	338710	312.106	5(5)	312.106	0.159016	C11535	C11H20O10	6-O-(beta-D-Xylopyranosyl)-beta-D-glucopyranose
313.238	353017	314.245	1(3)	314.246	-1.21912	C07355	C18H34O4	(9Z)-(7S,8S)-Dihydroxyoctadecenoic acid
313.238	353017	314.245	2(3)	314.246	-1.21912	C14828	C18H34O4	9,10-DHOME
313.238	353017	314.245	3(3)	314.246	-1.21912	C14829	C18H34O4	12,13-DHOME
314.089	324188	315.096	1(1)	315.095	2.06362	C09358	C15H19ClO5	C13 isotope of Chlorochrymorin
314.129	322866	315.137	1(3)	315.136	2.92569	C02717	C18H19NO4	O18 isotope of N-Feruloyltyramine
314.129	322866	315.137	2(3)	315.136	2.92569	C08513	C18H19NO4	O18 isotope of Acetylcaranine
314.129	322866	315.137	3(3)	315.136	2.92569	C11017	C18H19NO4	O18 isotope of BAS 490 F
314.172	600079	315.18	1(1)	315.179	2.57546	C07425	C19H26N2S	N15 isotope of Pergolide
316.151	544574	317.159	1(1)	317.158	1.25628	C10732	C18H22NO4	C13 isotope of O-Methylptelefolonium
317.055	359154	318.062	1(9)	318.063	-1.17158	C04443	C16H12O7	O18 isotope of 3',4',5,7-Tetrahydroxy-3-methoxyflavone
317.055	359154	318.062	2(9)	318.063	-1.17158	C08999	C16H12O7	O18 isotope of Capillarisin
317.055	359154	318.062	3(9)	318.063	-1.17158	C10022	C16H12O7	O18 isotope of Azaleatin
317.055	359154	318.062	4(9)	318.063	-1.17158	C10084	C16H12O7	O18 isotope of Isorhamnetin
317.055	359154	318.062	5(9)	318.063	-1.17158	C10119	C16H12O7	O18 isotope of Pedalitin
317.055	359154	318.062	6(9)	318.063	-1.17158	C10120	C16H12O7	O18 isotope of Pinoquercetin
317.055	359154	318.062	7(9)	318.063	-1.17158	C10176	C16H12O7	O18 isotope of Rhamnetin
317.055	359154	318.062	8(9)	318.063	-1.17158	C10185	C16H12O7	O18 isotope of Sexangularetin
317.055	359154	318.062	9(9)	318.063	-1.17158	C10188	C16H12O7	O18 isotope of Tamarixetin
317.931	361779	318.938	1(1)	318.938	-0.531589	C11063	C12H6Cl3NO3	Cl37 isotope of Chlornitrofen
319.095	2050530	320.103	1(1)	320.102	0.841017	C13716	C15H17N3O3S	C13 isotope of Ro 19-4603
320.099	443046	321.106	1(2)	321.106	0.858188	C11692	C11H17N3O8	O18 isotope of Tetrodotoxin
320.099	443046	321.106	2(2)	321.107	-2.3785	C06157	C13H23NO4S2	S-Glutaryldihydrolipoamide
322.045	2105450	323.052	1(3)	323.052	0.0477263	C00055	C9H14N3O8P	CMP
322.045	2105450	323.052	2(3)	323.052	0.0477263	C03104	C9H14N3O8P	Cytidine 2'-phosphate
322.045	2105450	323.052	3(3)	323.052	0.0477263	C05822	C9H14N3O8P	3'-CMP
323.029	2057190	324.036	1(6)	324.035	2.20967	C14434	C14H14NO4PS	N15 isotope of EPN
323.029	2057190	324.036	2(6)	324.036	-0.000508057	C00105	C9H13N2O9P	UMP
323.029	2057190	324.036	3(6)	324.036	-0.000508057	C01168	C9H13N2O9P	Pseudouridine 5'-phosphate
323.029	2057190	324.036	4(6)	324.036	-0.000508057	C01368	C9H13N2O9P	3'-UMP
323.029	2057190	324.036	5(6)	324.036	-0.000508057	C03031	C9H13N2O9P	Uridine 2'-phosphate
323.029	2057190	324.036	6(6)	324.037	-2.65962	C01572	C14H10O9	O18 isotope of Digallate
323.042	616779	324.049	1(3)	324.049	-0.306977	C00055	C9H14N3O8P	N15 isotope of CMP
323.042	616779	324.049	2(3)	324.049	-0.306977	C03104	C9H14N3O8P	N15 isotope of Cytidine 2'-phosphate
323.042	616779	324.049	3(3)	324.049	-0.306977	C05822	C9H14N3O8P	N15 isotope of 3'-CMP
323.157	352256	324.164	1(1)	324.164	1.52682	C07572	C20H21FN2O	Citalopram
324.873	338526	325.881	1(3)	325.88	0.331372	C14365	C12H5Cl5	Cl37 isotope of 2,3,3',4,5-Pentachlorobiphenyl
324.873	338526	325.881	2(3)	325.88	0.331372	C14366	C12H5Cl5	Cl37 isotope of 2,3,4,5,6-Pentachlorobiphenyl
324.873	338526	325.881	3(3)	325.88	0.331372	C14573	C12H5Cl5	Cl37 isotope of 3,3',4,4',5-Pentachlorobiphenyl
325.061	325995	326.068	1(1)	326.068	2.24488	C00961	C18H12O6	O18 isotope of Sterigmatocystin
328.151	1108610	329.159	1(3)	329.158	1.84463	C07192	C19H24N2OS	N15 isotope of Methotrimeprazine
328.151	1108610	329.159	2(3)	329.158	1.0282	C06167	C19H22NO4	C13 isotope of 1,2-Dehydroreticuline
328.151	1108610	329.159	3(3)	329.159	-0.331155	C06668	C14H23N3O6	Valclavam
329.006	341109	330.013	1(1)	330.012	1.88268	C00113	C14H6N2O8	PQQ
329.155	360064	330.162	1(1)	330.162	0.321538	C06668	C14H23N3O6	C13 isotope of Valclavam
331.053	338516	332.06	1(1)	332.06	0.676579	C01608	C15H13N3O4S	N15 isotope of Piroxicam
332.059	960772	333.066	1(1)	333.067	-1.52169	C01608	C15H13N3O4S	O18 isotope of Piroxicam
333.232	336235	334.239	1(12)	334.239	-0.0143594	C04518	C21H32O3	O18 isotope of 17alpha,20alpha-Dihydroxypregn-4-en-3-one
333.232	336235	334.239	2(12)	334.239	-0.0143594	C05138	C21H32O3	O18 isotope of 17alpha-Hydroxypregnenolone
333.232	336235	334.239	3(12)	334.239	-0.0143594	C05485	C21H32O3	O18 isotope of 21-Hydroxypregnenolone
333.232	336235	334.239	4(12)	334.239	-0.0143594	C06390	C21H32O3	O18 isotope of 16-alpha-Hydroxypregnenolone
333.232	336235	334.239	5(12)	334.239	-0.0143594	C07393	C21H32O3	O18 isotope of Oxymetholone
333.232	336235	334.239	6(12)	334.239	-0.0143594	C13803	C21H32O3	O18 isotope of Alphaxolone
333.232	336235	334.239	7(12)	334.239	-0.0143594	C15011	C21H32O3	O18 isotope of 11beta,17beta-Dihydroxy-6alpha,17-dimethylandrost-4-en-3-one
333.232	336235	334.239	8(12)	334.239	-0.0143594	C15022	C21H32O3	O18 isotope of 11alpha,17beta-Dihydroxy-2alpha,17-dimethylandrost-4-en-3-one
333.232	336235	334.239	9(12)	334.239	-0.0143594	C15355	C21H32O3	O18 isotope of 11alpha-Hydroxy-5beta-pregnane-3,20-dione
333.232	336235	334.239	10(12)	334.239	-0.0143594	C15384	C21H32O3	O18 isotope of 12alpha-Hydroxy-5beta-pregnane-3,20-dione
333.232	336235	334.239	11(12)	334.239	-0.0143594	C15401	C21H32O3	O18 isotope of 11beta,17beta-Dihydroxy-4,17-dimethylandrost-4-en-3-one
333.232	336235	334.239	12(12)	334.239	-0.0143594	C15405	C21H32O3	O18 isotope of 17beta-Carbomethoxyandrost-5-en-3beta-ol
337.045	330540	338.052	1(2)	338.052	2.18833	C04437	C10H15N2O9P	1-(5-Phosphoribosyl)imidazole-4-acetate
337.045	330540	338.052	2(2)	338.053	-1.2797	C01185	C11H15NO9P	O18 isotope of Nicotinate D-ribonucleotide
340.188	1080760	341.195	1(1)	341.195	1.0344	C07849	C21H26NO3	C13 isotope of Methantheline
342.167	921294	343.174	1(1)	343.174	1.19	C09581	C20H24NO4	C13 isotope of Magnoflorine
346.056	15903600	347.063	1(5)	347.063	0.121096	C00020	C10H14N5O7P	AMP
346.056	15903600	347.063	2(5)	347.063	0.121096	C00362	C10H14N5O7P	dGMP
346.056	15903600	347.063	3(5)	347.063	0.121096	C00946	C10H14N5O7P	Adenosine 2'-phosphate
346.056	15903600	347.063	4(5)	347.063	0.121096	C01367	C10H14N5O7P	3'-AMP
346.056	15903600	347.063	5(5)	347.063	0.121096	C04378	C10H14N5O7P	7-alpha-D-Ribosyladenine 5'-phosphate
346.067	348395	347.074	1(1)	347.074	-1.49	C01081	C12H18N4O4PS	S34 isotope of Thiamin monophosphate
346.922	329953	347.929	1(1)	347.928	2.89209	C06644	C14H8Cl4O2	1,1-Dichloro-2-(dihydroxy-4'-chlorophenyl)-2-(4'-
347.052	430355	348.06	1(5)	348.06	-1.44477	C00020	C10H14N5O7P	N15 isotope of AMP
347.052	430355	348.06	2(5)	348.06	-1.44477	C00362	C10H14N5O7P	N15 isotope of dGMP
347.052	430355	348.06	3(5)	348.06	-1.44477	C00946	C10H14N5O7P	N15 isotope of Adenosine 2'-phosphate
347.052	430355	348.06	4(5)	348.06	-1.44477	C01367	C10H14N5O7P	N15 isotope of 3'-AMP
347.052	430355	348.06	5(5)	348.06	-1.44477	C04378	C10H14N5O7P	N15 isotope of 7-alpha-D-Ribosyladenine 5'-phosphate
347.059	1658660	348.066	1(5)	348.066	0.0206578	C00020	C10H14N5O7P	C13 isotope of AMP
347.059	1658660	348.066	2(5)	348.066	0.0206578	C00362	C10H14N5O7P	C13 isotope of dGMP
347.059	1658660	348.066	3(5)	348.066	0.0206578	C00946	C10H14N5O7P	C13 isotope of Adenosine 2'-phosphate
347.059	1658660	348.066	4(5)	348.066	0.0206578	C01367	C10H14N5O7P	C13 isotope of 3'-AMP
347.059	1658660	348.066	5(5)	348.066	0.0206578	C04378	C10H14N5O7P	C13 isotope of 7-alpha-D-Ribosyladenine 5'-phosphate
355.156	519034	356.163	1(4)	356.162	2.92731	C09308	C21H24O5	Rutamarin
355.156	519034	356.163	2(4)	356.162	2.92731	C10460	C21H24O5	Gingerenone A
355.156	519034	356.163	3(4)	356.162	2.92731	C10554	C21H24O5	Denudatin B
355.156	519034	356.163	4(4)	356.162	2.92731	C10638	C21H24O5	Kadsurenone
355.169	505675	356.176	1(4)	356.175	2.22724	C02890	C21H25NO4	N15 isotope of Tetrahydropalmatine
355.169	505675	356.176	2(4)	356.175	2.22724	C09341	C21H25NO4	N15 isotope of (-)-Argemonine
355.169	505675	356.176	3(4)	356.175	2.22724	C09446	C21H25NO4	N15 isotope of Glaucine
355.169	505675	356.176	4(4)	356.175	2.22724	C09671	C21H25NO4	N15 isotope of Xylopinine
357.089	333990	358.096	1(2)	358.096	-1.29084	C01134	C11H23N2O7PS	Pantetheine 4'-phosphate
357.089	333990	358.096	2(2)	358.096	-1.66091	C06565	C14H19N3O6S	N15 isotope of Deacetoxycephalosporin C
358.198	714313	359.206	1(1)	359.205	0.699036	C01341	C15H27N5O5	O18 isotope of E-64
360.025	356240	361.032	1(1)	361.033	-2.97404	C04871	C15H11ClF3NO4	(RS)-2-[4-(3-Chloro-5-(trifluoromethyl-2-pyridyloxy)phenoxy]-
362.051	2070170	363.058	1(2)	363.058	0.2683	C00144	C10H14N5O8P	GMP
362.051	2070170	363.058	2(2)	363.058	0.2683	C06193	C10H14N5O8P	Guanosine 3'-phosphate
363.054	387619	364.061	1(2)	364.061	-0.10281	C00144	C10H14N5O8P	C13 isotope of GMP
363.054	387619	364.061	2(2)	364.061	-0.10281	C06193	C10H14N5O8P	C13 isotope of Guanosine 3'-phosphate
364.269	360115	365.276	1(1)	365.277	-1.92899	C11216	C19H41NO3S	S34 isotope of Zwittergent 3-14
365.013	339460	366.02	1(2)	366.02	1.07922	C03601	C13H14Cl2N2O6	Cl37 isotope of Chloramphenicol 3-acetate
365.013	339460	366.02	2(2)	366.02	0.776358	C04646	C10H13N4O7PS	S34 isotope of 9-(5-Phospho-1-ribofuranosyl)-6-mercaptopurine
366.131	367128	367.138	1(1)	367.14	-2.83738	C10939	C19H20F3NO3	N-Ethyl-N-methyl-4-(trifluoromethyl)-2-(3,4-
366.179	338515	367.186	1(1)	367.186	-0.729011	C15053	C23H26O4	C13 isotope of 2,2-Dimethyl-3-(4-methoxyphenyl)-4-propyl-2H-1-benzopyran-7-ol
373.173	426824	374.18	1(2)	374.179	2.55003	C05552	C16H28N4O4S	S34 isotope of N6-D-Biotinyl-L-lysine
373.173	426824	374.18	2(2)	374.18	-0.763457	C14955	C22H28O3S	O18 isotope of 17beta-(Acetylthio)estra-1,3,5(10)-trien-3-ol acetate
374.175	450058	375.182	1(1)	375.183	-2.6579	C12962	C24H25NO3	Cyphenothrin
376.189	439806	377.196	1(2)	377.197	-2.57275	C06977	C20H28N2O5	N15 isotope of Enalapril
376.189	439806	377.196	2(2)	377.197	-2.57275	C08021	C20H28N2O5	N15 isotope of Remifentanil
383.114	401903	384.121	1(2)	384.121	1.54505	C10552	C21H20O7	4'-Demethyldeoxypodophyllotoxin
383.114	401903	384.121	2(2)	384.122	-0.240289	C00021	C14H20N6O5S	S-Adenosyl-L-homocysteine
384.141	354696	385.148	1(7)	385.147	2.80272	C00611	C14H25NO11	O18 isotope of N-Acetyllactosamine
384.141	354696	385.148	2(7)	385.147	2.80272	C04610	C14H25NO11	O18 isotope of D-Galactosyl-3-N-acetyl-beta-D-galactosamine
384.141	354696	385.148	3(7)	385.147	2.80272	C04656	C14H24NO11R	O18 isotope of R replaced by H in 1,3-beta-D-Galactosyl-N-acetyl-D-glucosaminyl-R
384.141	354696	385.148	4(7)	385.147	2.80272	C04791	C14H24NO11R	O18 isotope of R replaced by H in beta-D-Galactosyl-1,4-N-acetyl-D-glucosaminyl-glycoprotein
384.141	354696	385.148	5(7)	385.147	2.80272	C04818	C14H24NO11R	O18 isotope of R replaced by H in beta-D-Galactosyl-1,4-N-acetyl-beta-D-glucosaminylglycopeptide
384.141	354696	385.148	6(7)	385.147	2.80272	C06372	C14H25NO11	O18 isotope of Lacto-N-biose
384.141	354696	385.148	7(7)	385.147	2.80272	C07278	C14H25NO11	O18 isotope of beta-D-Galactopyranosyl-(1->3)-N-acetyl-D-galactosamine
384.233	536450	385.241	1(1)	385.242	-2.68001	C07753	C20H36N2O3S	N15 isotope of Ibutilide
385.209	718635	386.217	1(1)	386.216	1.31846	C09152	C22H29N2O4	C13 isotope of Echitamine
387.215	365984	388.222	1(2)	388.223	-1.84828	C05011	C26H29NO2	C13 isotope of Hydroxytamoxifen
387.215	365984	388.222	2(2)	388.223	-1.84828	C14296	C26H29NO2	C13 isotope of Droloxifene
388	354916	389.008	1(2)	389.007	1.37515	C12675	C14H14ClN3O4S2	S34 isotope of Benzylhydrochlorothiazide
388	354916	389.008	2(2)	389.008	-1.84846	C12675	C14H14ClN3O4S2	Cl37 isotope of Benzylhydrochlorothiazide
388.148	487284	389.155	1(3)	389.156	-1.75117	C09260	C21H24O7	C13 isotope of Dihydrosamidin
388.148	487284	389.155	2(3)	389.156	-1.75117	C09316	C21H24O7	C13 isotope of Visnadin
388.148	487284	389.155	3(3)	389.156	-1.75117	C10891	C21H24O7	C13 isotope of Trachelogenin
388.188	379378	389.196	1(1)	389.195	1.76205	C07127	C19H25N5O4	O18 isotope of Terazosin
395.158	333927	396.166	1(2)	396.167	-2.46184	C03717	C25H21N3O2	C13 isotope of Oxidized Renilla luciferin
395.158	333927	396.166	2(2)	396.167	-2.46184	C11563	C25H21N3O2	C13 isotope of 1-Benzyl-7,8-dimethoxy-3-phenyl-3H-pyrazolo[3,4-c]isoquinoline
396.843	1692150	397.85	1(1)	397.849	2.11759	C07636	C9H5I2NO	C13 isotope of Iodoquinol
403.152	333307	404.159	1(1)	404.158	1.54729	C12220	C20H24N2O7	Myxochelin A
404.015	2309800	405.022	1(1)	405.022	-1.55913	C00112	C9H15N3O11P2	O18 isotope of CDP
405.155	363822	406.163	1(1)	406.163	-0.224124	C12220	C20H24N2O7	O18 isotope of Myxochelin A
412.22	1574510	413.228	1(1)	413.228	-1.79682	C14924	C25H32O5	C13 isotope of 3beta,21-Dihydroxy-pregna-5,7,9(11)-trien-20-one diacetate
423.139	879801	424.147	1(3)	424.146	2.14127	C07467	C23H24N2O4S	Eprosartan
423.139	879801	424.147	2(3)	424.147	-0.203192	C11644	C17H26O12	O18 isotope of Lamiide
423.139	879801	424.147	3(3)	424.147	-0.203192	C11660	C17H26O12	O18 isotope of 10-Hydroxymorroniside
426.022	353166	427.03	1(4)	427.029	0.237708	C00008	C10H15N5O10P2	ADP
426.022	353166	427.03	2(4)	427.029	0.237708	C00054	C10H15N5O10P2	Adenosine 3',5'-bisphosphate
426.022	353166	427.03	3(4)	427.029	0.237708	C00361	C10H15N5O10P2	dGDP
426.022	353166	427.03	4(4)	427.029	0.237708	C03850	C10H15N5O10P2	Adenosine 2',5'-bisphosphate
428.18	353099	429.187	1(1)	429.187	-0.0270413	C08951	C24H28O7	C13 isotope of psi-Rhodomyrtoxin
432.211	363591	433.218	1(3)	433.218	0.526907	C09111	C24H32O7	C13 isotope of Inflexin
432.211	363591	433.218	2(3)	433.218	0.526907	C10622	C24H32O7	C13 isotope of Grandisin
432.211	363591	433.218	3(3)	433.218	0.526907	C10657	C24H32O7	C13 isotope of Magnosalicin
436.035	409883	437.043	1(1)	437.044	-2.88822	C08419	C12H22NO10S3	C13 isotope of Glucoraphanin
438.236	435524	439.243	1(1)	439.244	-2.03204	C14880	C27H34O5	C13 isotope of 16alpha,17-Dihydroxypregn-4-ene-3,20-dione cyclic acetal with
442.017	349089	443.025	1(1)	443.024	0.670141	C00035	C10H15N5O11P2	GDP
444.229	473870	445.236	1(1)	445.235	1.8469	C12177	C25H33NO6	O18 isotope of Proansamitocin
448.139	375841	449.146	1(1)	449.145	2.59175	C12564	C23H27Cl2N3O2	Cl37 isotope of Aripiprazole
454.224	391560	455.232	1(1)	455.231	1.6658	C01759	C17H34N4O10	C13 isotope of Vistamycin
456.164	357871	457.172	1(1)	457.171	1.65141	C00143	C20H23N7O6	5,10-Methylenetetrahydrofolate
458.117	394493	459.124	1(2)	459.123	2.01717	C11372	C21H22N4O6S	N15 isotope of ICI D1694
458.117	394493	459.124	2(2)	459.124	0.755063	C01847	C17H23N4O9P	C13 isotope of Reduced FMN
459.184	370940	460.191	1(1)	460.19	2.54259	C00440	C20H25N7O6	C13 isotope of 5-Methyltetrahydrofolate
462.257	386808	463.264	1(1)	463.265	-2.72399	C15538	C26H38O7	C13 isotope of 10-Desacetyltaxuyunnanin C
465.098	361173	466.105	1(1)	466.107	-2.91668	C12138	C21H21O12	C13 isotope of Delphinidin 3-O-glucoside
465.335	369413	466.342	1(1)	466.343	-1.72141	C03640	C23H50N2O5P	N15 isotope of Sphingosyl-phosphocholine
473.208	1265110	474.215	1(1)	474.214	1.77578	C08852	C26H32O8	O18 isotope of Bryophyllin A
474.185	485454	475.192	1(1)	475.192	-0.696369	C09968	C25H30O9	C13 isotope of Robustaol A
481.979	344187	482.986	1(1)	482.986	-0.334465	C00459	C10H17N2O14P3	N15 isotope of dTTP
482.974	349617	483.982	1(1)	483.982	0.329527	C00063	C9H16N3O14P3	N15 isotope of CTP
489.203	445798	490.21	1(1)	490.209	2.2388	C08768	C26H32O9	O18 isotope of Ichangin
494.151	365879	495.158	1(1)	495.159	-1.04747	C13269	C21H27N5O7S	S34 isotope of Aspoxicillin
495.264	427262	496.272	1(1)	496.273	-2.06854	C15649	C32H36N2O3	Fexaramine
501.284	350296	502.291	1(1)	502.291	-0.41232	C06999	C32H39NO4	C13 isotope of Fexofenadine
510.295	407844	511.302	1(4)	511.303	-1.30501	C08654	C27H43NO8	O18 isotope of Acetylbrowniine
510.295	407844	511.302	2(4)	511.303	-1.30501	C08715	C27H43NO8	O18 isotope of Tricornine
510.295	407844	511.302	3(4)	511.303	-1.30501	C10807	C27H43NO8	O18 isotope of Germine
510.295	407844	511.302	4(4)	511.303	-1.30501	C10828	C27H43NO8	O18 isotope of Veracevine
513.141	375937	514.148	1(1)	514.147	2.09364	C06718	C18H30N2O13S	S-Formylmycothiol
527.368	394711	528.375	1(1)	528.376	-1.44797	C15943	C40H48	Isorenieratene
550.274	383564	551.281	1(3)	551.281	0.606018	C08843	C29H42O10	C13 isotope of Adonitoxin
550.274	383564	551.281	2(3)	551.281	0.606018	C08850	C29H42O10	C13 isotope of Aspecioside
550.274	383564	551.281	3(3)	551.281	0.606018	C08858	C29H42O10	C13 isotope of Convallatoxin
576.415	366257	577.423	1(2)	577.421	2.23641	C05313	C38H56O4	C13 isotope of 3-Hexaprenyl-4-hydroxy-5-methoxybenzoate
576.415	366257	577.423	2(2)	577.421	2.23641	C05805	C38H56O4	C13 isotope of 2-Hexaprenyl-3-methyl-5-hydroxy-6-methoxy-1,4-benzoquinone
581.266	361989	582.273	1(1)	582.273	0.565922	C06512	C35H38N2O6	2'-Norberbamunine
583.309	405789	584.317	1(1)	584.315	2.41295	C09100	C38H40N4O2	Caracurine V
585.235	375934	586.242	1(1)	586.241	1.0822	C11900	C31H38O11	Baccatin III
586.284	1050500	587.291	1(1)	587.29	2.23676	C06820	C22H43N5O13	O18 isotope of Amikacin
589.061	388338	590.068	1(1)	590.068	0.570419	C04613	C17H25N3O16P2	N15 isotope of UDP-2-acetamido-4-dehydro-2,6-dideoxyglucose
595.141	401918	596.149	1(1)	596.149	0.395386	C12095	C30H27O13	C13 isotope of Cyanidin 3-O-(6-O-p-coumaroyl)glucoside
629.309	1450790	630.316	1(3)	630.315	1.00075	C08684	C33H46N2O10	Finaconitine
629.309	1450790	630.316	2(3)	630.317	-1.83263	C08683	C34H47NO10	N15 isotope of Falaconitine
629.309	1450790	630.316	3(3)	630.317	-1.83263	C08691	C34H47NO10	N15 isotope of Indaconitine
632.295	890957	633.302	1(1)	633.304	-2.41777	C08698	C33H45NO11	O18 isotope of Mesaconitine
640.302	379492	641.31	1(2)	641.309	1.47112	C12246	C35H45NO10	O18 isotope of Protorifamycin I
640.302	379492	641.31	2(2)	641.309	1.47112	C14721	C35H45NO10	O18 isotope of 34a-Deoxy-rifamycin W
645.303	582570	646.311	1(1)	646.312	-2.05745	C06091	C34H47NO11	N15 isotope of Aconitine
652.342	872373	653.349	1(1)	653.348	1.87389	C07919	C40H48N2O6	N15 isotope of Metocurine
686.321	424210	687.328	1(1)	687.33	-2.21808	C01540	C25H43N13O10	O18 isotope of Viomycin
707.245	367787	708.253	1(2)	708.252	1.40369	C04914	C26H44NO21R	C13 isotope of R replaced by H in alpha-D-Mannosyl-1,6-(N-acetyl-beta-D-glucosaminyl-1,2-alpha-D-
707.245	367787	708.253	2(2)	708.252	1.40369	C06371	C26H45NO21	C13 isotope of Lacto-N-tetraose
715.284	602772	716.291	1(1)	716.293	-2.56329	C12414	C37H46O14	O18 isotope of Urdamycin G
780.602	1623790	781.61	1(1)	781.609	0.704425	C03226	C53H80O4	C13 isotope of 3-Demethylubiquinone-9
800.431	582349	801.438	1(1)	801.44	-1.53511	C14059	C40H65NO15	O18 isotope of Leucomycin A6
822.124	493901	823.131	1(1)	823.13	1.28341	C00894	C24H38N7O17P3S	O18 isotope of Propenoyl-CoA
823.45	372498	824.457	1(1)	824.456	1.24323	C08990	C43H68O15	Yiamoloside B
836.519	417362	837.526	1(1)	837.528	-1.84843	C13173	C41H76N2O15	C13 isotope of Roxithromycin
854.273	439444	855.28	1(1)	855.283	-2.8113	C01024	C40H46N4O17	N15 isotope of Hydroxymethylbilane
861.118	369642	862.125	1(1)	862.124	1.48858	C00845	C26H38N7O18P3S	C13 isotope of 2-Furoyl-CoA
892.524	516805	893.532	1(1)	893.532	-0.729187	C05306	C55H72MgN4O5	N15 isotope of Chlorophyll a
914.512	393885	915.519	1(1)	915.519	-0.233245	C01457	C46H77NO17	Tylosin
956.522	509832	957.53	1(1)	957.53	-0.476453	C15742	C46H72N10O12	N15 isotope of Cyanopeptolin A
