# Supplementary material for: Modulation of Metabolism and Switching to Biofilm Prevail over Exopolysaccharide Production in the Response of Rhizobium alamii to Cadmium
Source: PLoS One. 2011 Nov 9;6(11):e26771. doi: 10.1371/journal.pone.0026771 (PMC3212527; doi:10.1371/journal.pone.0026771)
Supplement: Table S2 — Potential metabolites detected by ICR-FT MS positive ESI in R. alamii grown with no cadmium nitrate. (XLS) [file pone.0026771.s006.xls]

## Sheet: R. alamii wt Cd 0 mg.L-1 positi
R. alamii wt Cd 0 mg.L-1 positive mode
raw_mass	peak_height	corrected_mass	npossible	KEGG_mass	ppm	KEGG_cid	KEGG_formula	KEGG_name	unused
154.084	2161900	153.077	1(9)	153.076	1.31262	C02647	C5H11N3O	O18 isotope of 4-Guanidinobutanal (H+ replaced by Na+)
154.084	2161900	153.077	2(9)	153.077	0.20015	C00123	C6H13NO2	L-Leucine (H+ replaced by Na+)
154.084	2161900	153.077	3(9)	153.077	0.20015	C00407	C6H13NO2	L-Isoleucine (H+ replaced by Na+)
154.084	2161900	153.077	4(9)	153.077	0.20015	C01570	C6H13NO2	D-Leucine (H+ replaced by Na+)
154.084	2161900	153.077	5(9)	153.077	0.20015	C01933	C6H13NO2	L-Norleucine (H+ replaced by Na+)
154.084	2161900	153.077	6(9)	153.077	0.20015	C02378	C6H13NO2	6-Aminohexanoate (H+ replaced by Na+)
154.084	2161900	153.077	7(9)	153.077	0.20015	C02486	C6H13NO2	(3R)-beta-Leucine (H+ replaced by Na+)
154.084	2161900	153.077	8(9)	153.077	0.20015	C06418	C6H13NO2	D-Isoleucine (H+ replaced by Na+)
154.084	2161900	153.077	9(9)	153.077	0.20015	C08263	C6H13NO2	beta-Alaninebetaine (H+ replaced by Na+)
160.181	847338	159.174	1(1)	159.174	0.0367229	C06366	C8H21N3	Homospermidine
168.063	888315	167.056	1(6)	167.056	-1.81926	C01475	C6H11NO3	Allysine (H+ replaced by Na+)
168.063	888315	167.056	2(6)	167.056	-1.81926	C02946	C6H11NO3	4-Acetamidobutanoate (H+ replaced by Na+)
168.063	888315	167.056	3(6)	167.056	-1.81926	C03239	C6H11NO3	6-Amino-2-oxohexanoate (H+ replaced by Na+)
168.063	888315	167.056	4(6)	167.056	-1.81926	C03656	C6H11NO3	(S)-5-Amino-3-oxohexanoic acid (H+ replaced by Na+)
168.063	888315	167.056	5(6)	167.056	-1.81926	C04076	C6H11NO3	L-2-Aminoadipate 6-semialdehyde (H+ replaced by Na+)
168.063	888315	167.056	6(6)	167.056	-1.81926	C05825	C6H11NO3	2-Amino-5-oxohexanoate (H+ replaced by Na+)
169.095	952694	168.087	1(7)	168.087	0.844168	C03078	C5H12N4O	O18 isotope of 4-Guanidinobutanamide (H+ replaced by Na+)
169.095	952694	168.087	2(7)	168.087	-0.168951	C00047	C6H14N2O2	L-Lysine (H+ replaced by Na+)
169.095	952694	168.087	3(7)	168.087	-0.168951	C00739	C6H14N2O2	D-Lysine (H+ replaced by Na+)
169.095	952694	168.087	4(7)	168.087	-0.168951	C01142	C6H14N2O2	(3S)-3,6-Diaminohexanoate (H+ replaced by Na+)
169.095	952694	168.087	5(7)	168.087	-0.168951	C01186	C6H14N2O2	(3S,5S)-3,5-Diaminohexanoate (H+ replaced by Na+)
169.095	952694	168.087	6(7)	168.087	-0.168951	C01931	C6H13N2O2R	R replaced by H in L-Lysyl-tRNA (H+ replaced by Na+)
169.095	952694	168.087	7(7)	168.087	-0.168951	C05161	C6H14N2O2	2,5-Diaminohexanoate (H+ replaced by Na+)
170.058	1151540	169.05	1(3)	169.05	0.386784	C02366	C9H9NO	3-Methyloxindole (H+ replaced by Na+)
170.058	1151540	169.05	2(3)	169.05	0.386784	C14639	C9H9NO	2-Indanone oxime (H+ replaced by Na+)
170.058	1151540	169.05	3(3)	169.05	0.171761	C13482	C4H12NO4P	Phosphodimethylethanolamine
175.119	1139370	174.112	1(3)	174.112	-0.299659	C00062	C6H14N4O2	L-Arginine
175.119	1139370	174.112	2(3)	174.112	-0.299659	C00792	C6H14N4O2	D-Arginine
175.119	1139370	174.112	3(3)	174.112	-0.299659	C02385	C6H14N4O2	Amino acid(Arg-)
188.068	6252960	187.061	1(6)	187.061	-0.156621	C00079	C9H11NO2	L-Phenylalanine (H+ replaced by Na+)
188.068	6252960	187.061	2(6)	187.061	-0.156621	C02057	C9H11NO2	Phenylalanine (H+ replaced by Na+)
188.068	6252960	187.061	3(6)	187.061	-0.156621	C02265	C9H11NO2	D-Phenylalanine (H+ replaced by Na+)
188.068	6252960	187.061	4(6)	187.061	-0.156621	C07527	C9H11NO2	Benzocaine (H+ replaced by Na+)
188.068	6252960	187.061	5(6)	187.061	-1.05938	C02805	C7H9N2O4R	N15 isotope of R replaced by H in 5-Oxoprolyl-peptide
188.068	6252960	187.061	6(6)	187.061	-1.05938	C13672	C7H10N2O4	N15 isotope of (S)-AMPA
191.079	963993	190.072	1(4)	190.072	-0.517355	C00534	C8H12N2O2	Pyridoxamine (H+ replaced by Na+)
191.079	963993	190.072	2(4)	190.072	-0.517355	C11846	C8H12N2O2	Cyclo(deltaAla-L-Val) (H+ replaced by Na+)
191.079	963993	190.072	3(4)	190.072	-0.517355	C13710	C8H12N2O2	4-PIOL (H+ replaced by Na+)
191.079	963993	190.072	4(4)	190.072	-1.40582	C03140	C6H11N3O4	N15 isotope of N-Amidino-L-glutamate
195.099	723660	194.092	1(1)	194.092	0.43907	C07841	C8H14N2O2	O18 isotope of Levetiracetam (H+ replaced by Na+)
197.101	1710460	196.094	1(3)	196.094	-0.134671	C00062	C6H14N4O2	L-Arginine (H+ replaced by Na+)
197.101	1710460	196.094	2(3)	196.094	-0.134671	C00792	C6H14N4O2	D-Arginine (H+ replaced by Na+)
197.101	1710460	196.094	3(3)	196.094	-0.134671	C02385	C6H14N4O2	Amino acid(Arg-) (H+ replaced by Na+)
198.053	1133280	197.045	1(10)	197.045	0.156139	C00954	C10H9NO2	Indole-3-acetate (H+ replaced by Na+)
198.053	1133280	197.045	2(10)	197.045	0.156139	C01386	C10H9NO2	NH2Mec (H+ replaced by Na+)
198.053	1133280	197.045	3(10)	197.045	0.156139	C02298	C10H9NO2	N-Acetylindoxyl (H+ replaced by Na+)
198.053	1133280	197.045	4(10)	197.045	0.156139	C03230	C10H9NO2	3-Indoleglycolaldehyde (H+ replaced by Na+)
198.053	1133280	197.045	5(10)	197.045	0.156139	C05634	C10H9NO2	5-Hydroxyindoleacetaldehyde (H+ replaced by Na+)
198.053	1133280	197.045	6(10)	197.045	0.156139	C06331	C10H9NO2	2-Methylquinoline-3,4-diol (H+ replaced by Na+)
198.053	1133280	197.045	7(10)	197.045	0.156139	C06344	C10H9NO2	3-Methyl-quinolin-2,8-diol (H+ replaced by Na+)
198.053	1133280	197.045	8(10)	197.045	0.156139	C06525	C10H9NO2	Gentianine (H+ replaced by Na+)
198.053	1133280	197.045	9(10)	197.045	0.156139	C11504	C10H9NO2	3-Hydroxy-2-methyl-1H-quinolin-4-one (H+ replaced by Na+)
198.053	1133280	197.045	10(10)	197.045	-0.0283351	C13734	C5H12NO5P	2-Amino-5-phosphopentanoic acid
200.068	725864	199.061	1(3)	199.061	0.425223	C04071	C4H12N3O4P	O18 isotope of Guanidinoethyl methyl phosphate
200.068	725864	199.061	2(3)	199.061	-1.09599	C04771	C8H10N2O4	N15 isotope of (S)-2-Amino-3-(3-hydroxy-4-oxo-4H-pyridin-1-yl)propanoate
200.068	725864	199.061	3(3)	199.061	-1.09599	C06660	C8H10N2O4	N15 isotope of Clavaminic acid
204.063	6794330	203.056	1(6)	203.056	0.671616	C07585	C8H9N3O2	O18 isotope of N-Acetylisoniazid (H+ replaced by Na+)
204.063	6794330	203.056	2(6)	203.056	-0.167034	C00082	C9H11NO3	L-Tyrosine (H+ replaced by Na+)
204.063	6794330	203.056	3(6)	203.056	-0.167034	C01536	C9H11NO3	Tyrosine (H+ replaced by Na+)
204.063	6794330	203.056	4(6)	203.056	-0.167034	C03290	C9H11NO3	L-threo-3-Phenylserine (H+ replaced by Na+)
204.063	6794330	203.056	5(6)	203.056	-0.167034	C04368	C9H11NO3	3-Amino-3-(4-hydroxyphenyl)propanoate (H+ replaced by Na+)
204.063	6794330	203.056	6(6)	203.056	-0.167034	C06420	C9H11NO3	D-Tyrosine (H+ replaced by Na+)
205.068	729304	204.061	1(6)	204.061	-0.631514	C00392	C6H14O6	Mannitol (H+ replaced by Na+)
205.068	729304	204.061	2(6)	204.061	-0.631514	C00794	C6H14O6	D-Sorbitol (H+ replaced by Na+)
205.068	729304	204.061	3(6)	204.061	-0.631514	C01489	C6H14O6	D-Iditol (H+ replaced by Na+)
205.068	729304	204.061	4(6)	204.061	-0.631514	C01507	C6H14O6	L-Iditol (H+ replaced by Na+)
205.068	729304	204.061	5(6)	204.061	-0.631514	C01697	C6H14O6	Galactitol (H+ replaced by Na+)
205.068	729304	204.061	6(6)	204.061	-0.631514	C01722	C6H14O6	L-Glucitol (H+ replaced by Na+)
205.097	869648	204.09	1(8)	204.09	0.226333	C10930	C10H10N4O	O18 isotope of Metamitron
205.097	869648	204.09	2(8)	204.09	-0.608068	C00078	C11H12N2O2	L-Tryptophan
205.097	869648	204.09	3(8)	204.09	-0.608068	C00525	C11H12N2O2	D-Tryptophan
205.097	869648	204.09	4(8)	204.09	-0.608068	C00806	C11H12N2O2	Tryptophan
205.097	869648	204.09	5(8)	204.09	-0.608068	C07839	C11H12N2O2	Ethotoin
205.097	869648	204.09	6(8)	204.09	-0.608068	C10743	C11H12N2O2	Vasicinol
205.097	869648	204.09	7(8)	204.09	-0.608068	C10968	C11H12N2O2	Idazoxan
205.097	869648	204.09	8(8)	204.09	-0.608068	C14916	C11H12N2O2	Nirvanol
207.074	2201140	206.067	1(2)	206.067	0.666477	C08290	C7H10N4O2	O18 isotope of L-Lathyrine (H+ replaced by Na+)
207.074	2201140	206.067	2(2)	206.067	-0.352675	C07559	C10H14ClN	C13 isotope of Chlorphentermine (H+ replaced by Na+)
207.099	1304610	206.092	1(4)	206.092	-0.558357	C03843	C10H16O3	5-exo-Hydroxy-1,2-campholide (H+ replaced by Na+)
207.099	1304610	206.092	2(4)	206.092	-0.558357	C04718	C10H16O3	1,6,6-Trimethyl-2,7-dioxabicyclo[3.2.2]nonan-3-one (H+ replaced by Na+)
207.099	1304610	206.092	3(4)	206.092	-1.37775	C15480	C8H15NO5	N15 isotope of N-Acetyl-D-fucosamine
207.099	1304610	206.092	4(4)	206.092	-1.37775	C15481	C8H15NO5	N15 isotope of N-Acetyl-D-quinovosamine
207.136	772698	206.128	1(6)	206.128	1.96039	C02571	C9H18NO4	O18 isotope of O-Acetylcarnitine
207.136	772698	206.128	2(6)	206.128	-0.196875	C08571	C11H20O2	gamma-Undecalactone (H+ replaced by Na+)
207.136	772698	206.128	3(6)	206.128	-0.196875	C12295	C11H20O2	Citronellyl formate (H+ replaced by Na+)
207.136	772698	206.128	4(6)	206.128	-0.196875	C13823	C11H20O2	11-Undecanolactone (H+ replaced by Na+)
207.136	772698	206.128	5(6)	206.128	-0.196875	C13910	C11H20O2	Undecylenic acid (H+ replaced by Na+)
207.136	772698	206.128	6(6)	206.128	-1.01613	C05944	C9H19NO4	N15 isotope of Pantothenol
209.078	795501	208.071	1(1)	208.071	-0.238515	C14112	C9H14O4	cis-2-Carboxycyclohexyl-acetic acid (H+ replaced by Na+)
210.05	22173100	209.043	1(2)	209.043	-1.01607	C02805	C7H9N2O4R	N15 isotope of R replaced by H in 5-Oxoprolyl-peptide (H+ replaced by Na+)
210.05	22173100	209.043	2(2)	209.043	-1.01607	C13672	C7H10N2O4	N15 isotope of (S)-AMPA (H+ replaced by Na+)
210.051	1348380	209.044	1(1)	209.044	-2.26616	C06559	C6H10ClN5	Deethylatrazine (H+ replaced by Na+)
210.11	1463160	209.103	1(2)	209.103	-0.25877	C01092	C9H17NO3	8-Amino-7-oxononanoate (H+ replaced by Na+)
210.11	1463160	209.103	2(2)	209.103	-0.25877	C12029	C9H17NO3	(E)-2-Butenyl-4-methyl-threonine (H+ replaced by Na+)
211.094	1080320	210.087	1(1)	210.087	-0.474529	C08261	C9H16O4	Azelaic acid (H+ replaced by Na+)
211.144	1217950	210.137	1(1)	210.136	2.8814	C12889	C10H21NO2	N15 isotope of n-Decanohydroxamic acid (H+ replaced by Na+)
214.087	3884210	213.079	1(3)	213.079	1.99564	C07224	C12H9N3O	O18 isotope of Milrinone
214.087	3884210	213.079	2(3)	213.079	1.19644	C12865	C13H11NO2	Benzyl nicotinate
214.087	3884210	213.079	3(3)	213.079	1.19644	C13697	C13H11NO2	Fenamic acid
214.088	19752900	213.081	1(2)	213.081	2.10025	C00666	C7H14N2O4	C13 isotope of LL-2,6-Diaminoheptanedioate (H+ replaced by Na+)
214.088	19752900	213.081	2(2)	213.081	2.10025	C00680	C7H14N2O4	C13 isotope of meso-2,6-Diaminoheptanedioate (H+ replaced by Na+)
214.092	6110350	213.085	1(4)	213.085	-0.306108	C06360	C12H14O2	C13 isotope of Propyl cinnamate (H+ replaced by Na+)
214.092	6110350	213.085	2(4)	213.085	-0.306108	C08452	C12H14O2	C13 isotope of Ichthyotherol (H+ replaced by Na+)
214.092	6110350	213.085	3(4)	213.085	-0.306108	C09017	C12H14O2	C13 isotope of Precocene 1 (H+ replaced by Na+)
214.092	6110350	213.085	4(4)	213.085	-0.306108	C12459	C12H14O2	C13 isotope of 3-Dimethylallyl-4-hydroxybenzaldehyde (H+ replaced by Na+)
214.092	3378130	213.085	1(2)	213.086	-1.76418	C05933	C6H14N4O3	N15 isotope of N-(omega)-Hydroxyarginine (H+ replaced by Na+)
214.092	3378130	213.085	2(2)	213.086	-1.76418	C08284	C6H14N4O3	N15 isotope of gamma-Hydroxy-L-arginine (H+ replaced by Na+)
214.093	2102420	213.086	1(5)	213.086	-2.51094	C02256	C8H15NO4	O18 isotope of Castanospermine (H+ replaced by Na+)
214.093	2102420	213.086	2(5)	213.086	-2.51094	C06326	C8H15NO4	O18 isotope of (2S)-2-{[1-(R)-Carboxyethyl]amino}pentanoate (H+ replaced by Na+)
214.093	2102420	213.086	3(5)	213.086	-2.51094	C10124	C8H15NO4	O18 isotope of Alexine (H+ replaced by Na+)
214.093	2102420	213.086	4(5)	213.086	-2.51094	C10132	C8H15NO4	O18 isotope of Australine (H+ replaced by Na+)
214.093	2102420	213.086	5(5)	213.086	-2.51094	C11843	C8H15NO4	O18 isotope of 2 -(Butylamido)-4-hydroxybutanoic acid (H+ replaced by Na+)
214.094	1419970	213.087	1(5)	213.087	-0.426721	C01408	C14H12O2	C13 isotope of Benzoin
214.094	1419970	213.087	2(5)	213.087	-0.426721	C01745	C14H12O2	C13 isotope of Pinosylvin
214.094	1419970	213.087	3(5)	213.087	-0.426721	C04468	C14H12O2	C13 isotope of (+)-cis-3,4-Dihydrophenanthrene-3,4-diol
214.094	1419970	213.087	4(5)	213.087	-0.426721	C11428	C14H12O2	C13 isotope of trans-9(S),10(S)-Dihydrodiolphenanthrene
214.094	1419970	213.087	5(5)	213.087	-0.426721	C14233	C14H12O2	C13 isotope of 4,4'-Dihydroxystilbene
214.095	1150910	213.088	1(1)	213.088	-1.83785	C01462	C8H11N4O3R	N15 isotope of R replaced by H in Xaa-His
214.095	763896	213.088	1(2)	213.089	-2.49074	C07194	C10H13NO4	O18 isotope of Methyldopa anhydrous
214.095	763896	213.088	2(2)	213.089	-2.49074	C09946	C10H13NO4	O18 isotope of Enicoflavine
215.089	2689540	214.082	1(3)	214.082	0.635182	C00666	C7H14N2O4	O18 isotope of LL-2,6-Diaminoheptanedioate (H+ replaced by Na+)
215.089	2689540	214.082	2(3)	214.082	0.635182	C00680	C7H14N2O4	O18 isotope of meso-2,6-Diaminoheptanedioate (H+ replaced by Na+)
215.089	2689540	214.082	3(3)	214.082	-0.160275	C11913	C8H16O5	D-Mycinose (H+ replaced by Na+)
215.093	33201600	214.086	1(4)	214.086	0.435478	C06360	C12H14O2	O18 isotope of Propyl cinnamate (H+ replaced by Na+)
215.093	33201600	214.086	2(4)	214.086	0.435478	C08452	C12H14O2	O18 isotope of Ichthyotherol (H+ replaced by Na+)
215.093	33201600	214.086	3(4)	214.086	0.435478	C09017	C12H14O2	O18 isotope of Precocene 1 (H+ replaced by Na+)
215.093	33201600	214.086	4(4)	214.086	0.435478	C12459	C12H14O2	O18 isotope of 3-Dimethylallyl-4-hydroxybenzaldehyde (H+ replaced by Na+)
215.096	1052340	214.089	1(2)	214.089	-0.974146	C11802	C8H14N4OS	Oxaburimamide
215.096	1052340	214.089	2(2)	214.089	-0.974146	C14332	C8H14N4OS	Metribuzin
216.094	1206700	215.087	1(2)	215.086	2.95952	C11802	C8H14N4OS	N15 isotope of Oxaburimamide
216.094	1206700	215.087	2(2)	215.086	2.95952	C14332	C8H14N4OS	N15 isotope of Metribuzin
216.136	4552510	215.129	1(1)	215.129	-0.993851	C01909	C10H18N2O3	N15 isotope of Dethiobiotin
217.047	1342130	216.04	1(9)	216.04	-0.506851	C00779	C10H10O4	Scytalone (H+ replaced by Na+)
217.047	1342130	216.04	2(9)	216.04	-0.506851	C01494	C10H10O4	Ferulate (H+ replaced by Na+)
217.047	1342130	216.04	3(9)	216.04	-0.506851	C02379	C10H10O4	6-Hydroxymellein (H+ replaced by Na+)
217.047	1342130	216.04	4(9)	216.04	-0.506851	C09974	C10H10O4	2,4,8-Trihydroxy-1-tetralone (H+ replaced by Na+)
217.047	1342130	216.04	5(9)	216.04	-0.506851	C10470	C10H10O4	Isoferulic acid (H+ replaced by Na+)
217.047	1342130	216.04	6(9)	216.04	-0.506851	C10477	C10H10O4	Methyl caffeate (H+ replaced by Na+)
217.047	1342130	216.04	7(9)	216.04	-0.506851	C11233	C10H10O4	Dimethyl phthalate (H+ replaced by Na+)
217.047	1342130	216.04	8(9)	216.04	-0.506851	C12204	C10H10O4	5-Hydroxyconiferaldehyde (H+ replaced by Na+)
217.047	1342130	216.04	9(9)	216.04	-0.675106	C11434	C5H13O7P	2-C-Methyl-D-erythritol 4-phosphate
217.105	3077980	216.097	1(1)	216.097	0.951148	C06551	C8H14ClN5	C13 isotope of Atrazine
217.156	994790	216.149	1(1)	216.149	-0.259201	C03527	C13H22O	Oxidized Latia luciferin (H+ replaced by Na+)
219.11	8822160	218.103	1(2)	218.103	-0.222201	C13311	C10H16N2O2	Fasoracetam (H+ replaced by Na+)
219.11	8822160	218.103	2(2)	218.103	-0.996474	C15532	C8H15N3O4	N15 isotope of N-Acetyl-L-citrulline
219.155	3716260	218.148	1(1)	218.147	2.30706	C14323	C11H23NOS	N15 isotope of Butylate
220.114	1240620	219.106	1(1)	219.106	-0.0150636	C13311	C10H16N2O2	C13 isotope of Fasoracetam (H+ replaced by Na+)
220.169	1525100	219.162	1(2)	219.162	-2.60431	C09949	C14H21NO	Fabianine
220.169	1525100	219.162	2(2)	219.162	-2.60431	C10171	C14H21NO	(-)-Sedamine
220.911	1436980	219.903	1(2)	219.904	-2.1299	C07098	C6H3Cl3O	Cl37 isotope of 2,4,6-Trichlorophenol (H+ replaced by Na+)
220.911	1436980	219.903	2(2)	219.904	-2.1299	C07101	C6H3Cl3O	Cl37 isotope of 2,4,5-Trichlorophenol (H+ replaced by Na+)
221.09	2245100	220.082	1(1)	220.083	-0.917336	C04673	C7H13N3O5	N15 isotope of 1D-1-Guanidino-1-deoxy-3-dehydro-scyllo-inositol
221.115	899246	220.108	1(4)	220.107	0.795774	C13311	C10H16N2O2	O18 isotope of Fasoracetam (H+ replaced by Na+)
221.115	899246	220.108	2(4)	220.108	-0.745127	C00864	C9H17NO5	N15 isotope of Pantothenate
221.115	899246	220.108	3(4)	220.108	-2.77467	C14405	C16H13N	C13 isotope of N-Phenyl-1-naphthylamine
221.115	899246	220.108	4(4)	220.108	-2.77467	C14694	C16H13N	C13 isotope of N-Phenyl-2-naphthylamine
222.056	1605450	221.049	1(1)	221.049	-0.901304	C11490	C7H12N2O4S	N15 isotope of AMCC
223.094	3910280	222.087	1(9)	222.087	-0.849053	C00140	C8H15NO6	N15 isotope of N-Acetyl-D-glucosamine
223.094	3910280	222.087	2(9)	222.087	-0.849053	C00645	C8H15NO6	N15 isotope of N-Acetyl-D-mannosamine
223.094	3910280	222.087	3(9)	222.087	-0.849053	C01132	C8H15NO6	N15 isotope of N-Acetyl-D-galactosamine
223.094	3910280	222.087	4(9)	222.087	-0.849053	C02711	C8H15NO6	N15 isotope of N-Acetylhexosamine
223.094	3910280	222.087	5(9)	222.087	-0.849053	C03136	C8H15NO6	N15 isotope of N-Acetyl-D-hexosamine
223.094	3910280	222.087	6(9)	222.087	-0.849053	C03518	C8H14NO6R	N15 isotope of R replaced by H in N-Acetyl-D-glucosaminide
223.094	3910280	222.087	7(9)	222.087	-0.849053	C03878	C8H15NO6	N15 isotope of N-Acetyl-beta-D-glucosamine
223.094	3910280	222.087	8(9)	222.087	-0.849053	C04502	C8H14NO6R	N15 isotope of R replaced by H in N-Acetyl-beta-D-glucosaminyl-glycopeptide
223.094	3910280	222.087	9(9)	222.087	-0.849053	C05021	C8H15NO6	N15 isotope of N-Acetyl-beta-D-galactosamine
223.131	702594	222.123	1(1)	222.124	-2.47966	C13737	C16H15N	C13 isotope of Dizocilpine
223.167	979163	222.159	1(1)	222.16	-0.543347	C02679	C12H24O2	Dodecanoic acid (H+ replaced by Na+)
225.11	765041	224.103	1(3)	224.102	0.268821	C08277	C10H18O4	Sebacic acid (H+ replaced by Na+)
225.11	765041	224.103	2(3)	224.102	0.268821	C14566	C10H18O4	Diethyl adipate (H+ replaced by Na+)
225.11	765041	224.103	3(3)	224.103	-2.47809	C02778	C15H13NO	C13 isotope of 2-Acetamidofluorene
226.004	787829	224.997	1(4)	224.997	-0.5692	C04324	C7H6O7	C13 isotope of 4-Carboxy-2-hydroxy-cis,cis-muconate (H+ replaced by Na+)
226.004	787829	224.997	2(4)	224.997	-0.5692	C04434	C7H6O7	C13 isotope of (E)-4-Oxobut-1-ene-1,2,4-tricarboxylate (H+ replaced by Na+)
226.004	787829	224.997	3(4)	224.997	-0.5692	C04451	C7H6O7	C13 isotope of 4-Carboxy-2-hydroxyhexa-2,4-dienedioate (H+ replaced by Na+)
226.004	787829	224.997	4(4)	224.997	-0.5692	C05364	C7H6O7	C13 isotope of 4-Carboxy-2-oxo-3-hexenedioate (H+ replaced by Na+)
227.043	688332	226.035	1(1)	226.036	-0.803843	C07999	C8H7N3O5	N15 isotope of Furazolidone
227.079	17538800	226.072	1(8)	226.072	0.583701	C10930	C10H10N4O	O18 isotope of Metamitron (H+ replaced by Na+)
227.079	17538800	226.072	2(8)	226.072	-0.169568	C00078	C11H12N2O2	L-Tryptophan (H+ replaced by Na+)
227.079	17538800	226.072	3(8)	226.072	-0.169568	C00525	C11H12N2O2	D-Tryptophan (H+ replaced by Na+)
227.079	17538800	226.072	4(8)	226.072	-0.169568	C00806	C11H12N2O2	Tryptophan (H+ replaced by Na+)
227.079	17538800	226.072	5(8)	226.072	-0.169568	C07839	C11H12N2O2	Ethotoin (H+ replaced by Na+)
227.079	17538800	226.072	6(8)	226.072	-0.169568	C10743	C11H12N2O2	Vasicinol (H+ replaced by Na+)
227.079	17538800	226.072	7(8)	226.072	-0.169568	C10968	C11H12N2O2	Idazoxan (H+ replaced by Na+)
227.079	17538800	226.072	8(8)	226.072	-0.169568	C14916	C11H12N2O2	Nirvanol (H+ replaced by Na+)
228.082	2124220	227.075	1(7)	227.075	0.0741065	C00078	C11H12N2O2	C13 isotope of L-Tryptophan (H+ replaced by Na+)
228.082	2124220	227.075	2(7)	227.075	0.0741065	C00525	C11H12N2O2	C13 isotope of D-Tryptophan (H+ replaced by Na+)
228.082	2124220	227.075	3(7)	227.075	0.0741065	C00806	C11H12N2O2	C13 isotope of Tryptophan (H+ replaced by Na+)
228.082	2124220	227.075	4(7)	227.075	0.0741065	C07839	C11H12N2O2	C13 isotope of Ethotoin (H+ replaced by Na+)
228.082	2124220	227.075	5(7)	227.075	0.0741065	C10743	C11H12N2O2	C13 isotope of Vasicinol (H+ replaced by Na+)
228.082	2124220	227.075	6(7)	227.075	0.0741065	C10968	C11H12N2O2	C13 isotope of Idazoxan (H+ replaced by Na+)
228.082	2124220	227.075	7(7)	227.075	0.0741065	C14916	C11H12N2O2	C13 isotope of Nirvanol (H+ replaced by Na+)
229.141	709561	228.134	1(1)	228.134	-2.11778	C01259	C9H21N2O3	N15 isotope of 3-Hydroxy-N6,N6,N6-trimethyl-L-lysine (H+ replaced by Na+)
232.12	3338020	231.112	1(2)	231.112	0.493823	C14168	C12H17NO2	O18 isotope of 3-(Dimethylamino)propyl benzoate (H+ replaced by Na+)
232.12	3338020	231.112	2(2)	231.112	0.493823	C14425	C12H17NO2	O18 isotope of 2-sec-Butylphenyl N-methylcarbamate (H+ replaced by Na+)
233.083	983932	232.076	1(1)	232.075	2.9799	C11732	C10H15O4P	O18 isotope of Diethyl phenyl phosphate
233.087	4704970	232.08	1(1)	232.081	-2.51166	C11181	C13H11N3	C13 isotope of Proflavine (H+ replaced by Na+)
233.09	28013100	232.083	1(3)	232.082	2.53045	C06487	C9H12N4O2	O18 isotope of (6R)-6-(L-erythro-1,2-Dihydroxypropyl)-7,8-dihydro-6H-pterin (H+ replaced by Na+)
233.09	28013100	232.083	2(3)	232.082	1.79669	C07826	C10H14N2O3	Aprobarbital (H+ replaced by Na+)
233.09	28013100	232.083	3(3)	232.082	1.79669	C15986	C10H14N2O3	2,6-Dihydroxypseudooxynicotine (H+ replaced by Na+)
233.092	584218000	232.085	1(5)	232.084	2.41748	C01458	C11H15NO3	N15 isotope of Tyr-OEt (H+ replaced by Na+)
233.092	584218000	232.085	2(5)	232.084	2.41748	C14262	C11H15NO3	N15 isotope of p-Lactophenetide (H+ replaced by Na+)
233.092	584218000	232.085	3(5)	232.084	2.41748	C14334	C11H15NO3	N15 isotope of Propoxur (H+ replaced by Na+)
233.092	584218000	232.085	4(5)	232.085	-0.253011	C05079	C12H12N2O3	Nalidixic acid
233.092	584218000	232.085	5(5)	232.085	-0.253011	C07434	C12H12N2O3	Phenobarbital
233.115	1021930	232.108	1(3)	232.107	0.582298	C07474	C11H16N2O2	O18 isotope of Pilocarpine (H+ replaced by Na+)
233.115	1021930	232.108	2(3)	232.107	0.582298	C11071	C11H16N2O2	O18 isotope of Aminocarb (H+ replaced by Na+)
233.115	1021930	232.108	3(3)	232.108	-0.151382	C08491	C12H18O3	(-)-Jasmonic acid (H+ replaced by Na+)
233.151	1374300	232.144	1(3)	232.144	0.860014	C10125	C12H20N2O	O18 isotope of Ammodendrine (H+ replaced by Na+)
233.151	1374300	232.144	2(3)	232.144	-0.600993	C02862	C11H21NO4	N15 isotope of O-Butanoylcarnitine
233.151	1374300	232.144	3(3)	232.144	-0.600993	C04301	C11H21NO4	N15 isotope of N(alpha)-t-Butoxycarbonyl-L-leucine
234.024	10749200	233.017	1(1)	233.018	-2.77989	C02305	C4H10N3O5P	Phosphocreatine (H+ replaced by Na+)
234.026	824791	233.018	1(1)	233.019	-2.59378	C03624	C3H11N3O5PS	C13 isotope of N-Phosphohypotaurocyamine
234.085	4591320	233.078	1(2)	233.077	2.95967	C09930	C13H12O4	C13 isotope of Goniothalenol
234.085	4591320	233.078	2(2)	233.078	-0.137254	C07207	C9H13N3O3	Zalcitabine (H+ replaced by Na+)
234.089	3592470	233.082	1(2)	233.082	-0.144213	C05079	C12H12N2O3	N15 isotope of Nalidixic acid
234.089	3592470	233.082	2(2)	233.082	-0.144213	C07434	C12H12N2O3	N15 isotope of Phenobarbital
234.095	69830300	233.088	1(2)	233.088	-0.186872	C05079	C12H12N2O3	C13 isotope of Nalidixic acid
234.095	69830300	233.088	2(2)	233.088	-0.186872	C07434	C12H12N2O3	C13 isotope of Phenobarbital
234.098	2425150	233.091	1(3)	233.091	-2.10402	C01458	C11H15NO3	O18 isotope of Tyr-OEt (H+ replaced by Na+)
234.098	2425150	233.091	2(3)	233.091	-2.10402	C14262	C11H15NO3	O18 isotope of p-Lactophenetide (H+ replaced by Na+)
234.098	2425150	233.091	3(3)	233.091	-2.10402	C14334	C11H15NO3	O18 isotope of Propoxur (H+ replaced by Na+)
234.125	1660170	233.118	1(2)	233.118	-0.124924	C01598	C13H16N2O2	N15 isotope of Melatonin
234.125	1660170	233.118	2(2)	233.118	-0.124924	C07617	C13H16N2O2	N15 isotope of Aminoglutethimide
235.028	820654	234.02	1(2)	234.02	2.32483	C03624	C3H11N3O5PS	O18 isotope of N-Phosphohypotaurocyamine
235.028	820654	234.02	2(2)	234.021	-2.61772	C02305	C4H10N3O5P	C13 isotope of Phosphocreatine (H+ replaced by Na+)
235.094	1291670	234.087	1(2)	234.087	0.515195	C07826	C10H14N2O3	O18 isotope of Aprobarbital (H+ replaced by Na+)
235.094	1291670	234.087	2(2)	234.087	0.515195	C15986	C10H14N2O3	O18 isotope of 2,6-Dihydroxypseudooxynicotine (H+ replaced by Na+)
235.096	3504410	234.089	1(3)	234.089	-0.149949	C05079	C12H12N2O3	O18 isotope of Nalidixic acid
235.096	3504410	234.089	2(3)	234.089	-0.149949	C07434	C12H12N2O3	O18 isotope of Phenobarbital
235.096	3504410	234.089	3(3)	234.089	-0.877419	C10426	C13H14O4	1'-Acetoxychavicol acetate
235.099	4073670	234.091	1(1)	234.092	-0.163322	C07448	C9H16N4S	Burimamide (H+ replaced by Na+)
235.119	20882900	234.112	1(1)	234.112	-0.604491	C08491	C12H18O3	O18 isotope of (-)-Jasmonic acid (H+ replaced by Na+)
235.121	806170	234.114	1(4)	234.113	1.4556	C14443	C14H16N2	3,3'-Dimethylbenzidine (H+ replaced by Na+)
235.121	806170	234.114	2(4)	234.114	-2.38013	C07611	C14H16O3	O18 isotope of Kavapyrone
235.121	806170	234.114	3(4)	234.114	-2.38013	C09005	C14H16O3	O18 isotope of Encecalin
235.121	806170	234.114	4(4)	234.114	-2.38013	C09503	C14H16O3	O18 isotope of Mexicanin E
235.13	2241510	234.123	1(2)	234.123	-0.150353	C08482	C12H20O3	Cucurbic acid (H+ replaced by Na+)
235.13	2241510	234.123	2(2)	234.123	-0.150353	C08509	C12H20O3	Putaminoxin (H+ replaced by Na+)
236.045	975079	235.037	1(2)	235.038	-0.736477	C02161	C12H8N2O2	N15 isotope of Isophenoxazine (H+ replaced by Na+)
236.045	975079	235.037	2(2)	235.038	-0.923307	C14506	C10H12ClNO2	Chlorpropham (H+ replaced by Na+)
236.048	1130530	235.04	1(3)	235.04	1.03683	C07770	C8H11NO5S	O18 isotope of Sulbactam
236.048	1130530	235.04	2(3)	235.04	1.03683	C13690	C8H11NO5S	O18 isotope of Dopamine 3-O-sulfate
236.048	1130530	235.04	3(3)	235.04	1.03683	C13691	C8H11NO5S	O18 isotope of Dopamine 4-O-sulfate
236.049	1311190	235.042	1(1)	235.041	0.920532	C13646	C8H10ClN5	Cl37 isotope of m-Chlorophenylbiguanide (H+ replaced by Na+)
236.052	1703500	235.045	1(1)	235.044	2.96521	C02161	C12H8N2O2	C13 isotope of Isophenoxazine (H+ replaced by Na+)
236.053	1791630	235.046	1(2)	235.045	2.02997	C13280	C8H9N3O4	O18 isotope of Nicorandil (H+ replaced by Na+)
236.053	1791630	235.046	2(2)	235.046	1.30546	C15503	C9H11NO5	N,N-Dihydroxy-L-tyrosine (H+ replaced by Na+)
236.055	2474870	235.048	1(1)	235.048	0.430303	C11468	C11H9NO5	3,4-Dihydro-7-methoxy-2-methylene-3-oxo-2H-1,4-benzoxazine-5-
236.056	2556490	235.049	1(2)	235.05	-2.70418	C10923	C13H9NO2	O18 isotope of 2-Nitrofluorene (H+ replaced by Na+)
236.056	2556490	235.049	2(2)	235.05	-2.70418	C14952	C13H9NO2	O18 isotope of 3-Amino-6H-dibenzo[b,d]pyran-6-one (H+ replaced by Na+)
236.06	4486810	235.053	1(2)	235.054	-2.63354	C10674	C10H12O5	C13 isotope of Danielone (H+ replaced by Na+)
236.06	4486810	235.053	2(2)	235.054	-2.63354	C11155	C10H12O5	C13 isotope of n-Propyl gallate (H+ replaced by Na+)
236.063	9042970	235.056	1(1)	235.056	-0.402981	C07731	C12H10O5	C13 isotope of 2-Hydroxy-6-oxo-6-(2-hydroxyphenyl)-hexa-2,4-dienoate
236.068	72734900	235.06	1(3)	235.061	-1.35712	C07224	C12H9N3O	O18 isotope of Milrinone (H+ replaced by Na+)
236.068	72734900	235.06	2(3)	235.061	-2.08158	C12865	C13H11NO2	Benzyl nicotinate (H+ replaced by Na+)
236.068	72734900	235.06	3(3)	235.061	-2.08158	C13697	C13H11NO2	Fenamic acid (H+ replaced by Na+)
236.074	98831600	235.067	1(1)	235.067	0.612053	C11255	C12H13NO2S	Carboxin
236.076	26135000	235.069	1(7)	235.069	-0.234666	C01408	C14H12O2	C13 isotope of Benzoin (H+ replaced by Na+)
236.076	26135000	235.069	2(7)	235.069	-0.234666	C01745	C14H12O2	C13 isotope of Pinosylvin (H+ replaced by Na+)
236.076	26135000	235.069	3(7)	235.069	-0.234666	C04468	C14H12O2	C13 isotope of (+)-cis-3,4-Dihydrophenanthrene-3,4-diol (H+ replaced by Na+)
236.076	26135000	235.069	4(7)	235.069	-0.234666	C11428	C14H12O2	C13 isotope of trans-9(S),10(S)-Dihydrodiolphenanthrene (H+ replaced by Na+)
236.076	26135000	235.069	5(7)	235.069	-0.234666	C14233	C14H12O2	C13 isotope of 4,4'-Dihydroxystilbene (H+ replaced by Na+)
236.076	26135000	235.069	6(7)	235.069	-0.970887	C03408	C8H13NO7	N-Acetylgalactosaminate
236.076	26135000	235.069	7(7)	235.069	-0.970887	C03948	C8H13NO7	N-Glycolyl-D-mannosaminolactone
236.077	20001000	235.07	1(1)	235.07	-0.960809	C01462	C8H11N4O3R	N15 isotope of R replaced by H in Xaa-His (H+ replaced by Na+)
236.078	15597300	235.07	1(2)	235.071	-1.04217	C07194	C10H13NO4	O18 isotope of Methyldopa anhydrous (H+ replaced by Na+)
236.078	15597300	235.07	2(2)	235.071	-1.04217	C09946	C10H13NO4	O18 isotope of Enicoflavine (H+ replaced by Na+)
236.08	8264600	235.073	1(2)	235.073	-2.00229	C08062	C12H11NO4	O18 isotope of 2-Hydroxy-6-oxo-(2'-aminophenyl)-hexa-2,4-dienoate
236.08	8264600	235.073	2(2)	235.073	-2.00229	C10654	C12H11NO4	O18 isotope of Casimiroin
236.081	7125340	235.073	1(2)	235.074	-2.67409	C01748	C13H12N2O	N15 isotope of Pyocyanine (H+ replaced by Na+)
236.081	7125340	235.073	2(2)	235.074	-2.67409	C06538	C13H12N2O	N15 isotope of Harmine (H+ replaced by Na+)
236.082	5336090	235.075	1(2)	235.075	-0.588701	C08255	C7H16O7	C13 isotope of Perseitol (H+ replaced by Na+)
236.082	5336090	235.075	2(2)	235.075	-0.588701	C08260	C7H16O7	C13 isotope of Volemitol (H+ replaced by Na+)
236.083	4207800	235.076	1(1)	235.076	-0.0672181	C01462	C8H11N4O3R	C13 isotope of R replaced by H in Xaa-His (H+ replaced by Na+)
236.087	2418860	235.08	1(2)	235.08	-1.99316	C01748	C13H12N2O	C13 isotope of Pyocyanine (H+ replaced by Na+)
236.087	2418860	235.08	2(2)	235.08	-1.99316	C06538	C13H12N2O	C13 isotope of Harmine (H+ replaced by Na+)
236.089	1978660	235.081	1(1)	235.082	-2.75808	C07207	C9H13N3O3	O18 isotope of Zalcitabine (H+ replaced by Na+)
236.089	2047740	235.082	1(2)	235.082	-0.121936	C11839	C10H15NO4	N-(3-Oxohexanoyl)homoserine lactone (H+ replaced by Na+)
236.089	2047740	235.082	2(2)	235.082	-0.121936	C12819	C10H15NO4	Kainic acid (H+ replaced by Na+)
236.091	1661550	235.083	1(1)	235.083	0.186837	C07429	C11H11N5	Phenazopyridine (H+ replaced by Na+)
236.093	1510320	235.086	1(1)	235.085	2.11838	C14617	C12H12N4	N15 isotope of Chrysoidine free base (H+ replaced by Na+)
236.099	1085630	235.092	1(2)	235.091	2.79915	C14617	C12H12N4	C13 isotope of Chrysoidine free base (H+ replaced by Na+)
236.099	1085630	235.092	2(2)	235.093	-1.74498	C10426	C13H14O4	C13 isotope of 1'-Acetoxychavicol acetate
236.108	746418	235.101	1(1)	235.101	-2.37311	C07827	C10H16N2O3	C13 isotope of Butabarbital (H+ replaced by Na+)
236.141	2774620	235.134	1(1)	235.134	-0.251713	C11200	C13H18N2O2	N15 isotope of Lenacil
237.065	892601	236.057	1(3)	236.057	1.11724	C07731	C12H10O5	O18 isotope of 2-Hydroxy-6-oxo-6-(2-hydroxyphenyl)-hexa-2,4-dienoate
237.065	892601	236.057	2(3)	236.058	-2.64424	C12865	C13H11NO2	N15 isotope of Benzyl nicotinate (H+ replaced by Na+)
237.065	892601	236.057	3(3)	236.058	-2.64424	C13697	C13H11NO2	N15 isotope of Fenamic acid (H+ replaced by Na+)
237.071	41089800	236.064	1(3)	236.064	-0.427936	C11255	C12H13NO2S	N15 isotope of Carboxin
237.071	41089800	236.064	2(3)	236.064	-2.72865	C12865	C13H11NO2	C13 isotope of Benzyl nicotinate (H+ replaced by Na+)
237.071	41089800	236.064	3(3)	236.064	-2.72865	C13697	C13H11NO2	C13 isotope of Fenamic acid (H+ replaced by Na+)
237.076	45385000	236.069	1(2)	236.068	1.18631	C09313	C12H12O5	5,6,7-Trimethoxycoumarin
237.076	45385000	236.069	2(2)	236.068	1.18631	C09958	C12H12O5	Orthosporin
237.077	15095600	236.069	1(6)	236.07	-1.80755	C01408	C14H12O2	O18 isotope of Benzoin (H+ replaced by Na+)
237.077	15095600	236.069	2(6)	236.07	-1.80755	C01745	C14H12O2	O18 isotope of Pinosylvin (H+ replaced by Na+)
237.077	15095600	236.069	3(6)	236.07	-1.80755	C04468	C14H12O2	O18 isotope of (+)-cis-3,4-Dihydrophenanthrene-3,4-diol (H+ replaced by Na+)
237.077	15095600	236.069	4(6)	236.07	-1.80755	C11428	C14H12O2	O18 isotope of trans-9(S),10(S)-Dihydrodiolphenanthrene (H+ replaced by Na+)
237.077	15095600	236.069	5(6)	236.07	-1.80755	C14233	C14H12O2	O18 isotope of 4,4'-Dihydroxystilbene (H+ replaced by Na+)
237.077	15095600	236.069	6(6)	236.07	-2.37627	C11255	C12H13NO2S	C13 isotope of Carboxin
237.078	20241700	236.07	1(2)	236.071	-1.49442	C11802	C8H14N4OS	Oxaburimamide (H+ replaced by Na+)
237.078	20241700	236.07	2(2)	236.071	-1.49442	C14332	C8H14N4OS	Metribuzin (H+ replaced by Na+)
237.08	2992680	236.073	1(2)	236.073	0.0293839	C03408	C8H13NO7	C13 isotope of N-Acetylgalactosaminate
237.08	2992680	236.073	2(2)	236.073	0.0293839	C03948	C8H13NO7	C13 isotope of N-Glycolyl-D-mannosaminolactone
237.083	1239590	236.075	1(2)	236.076	-1.35521	C08255	C7H16O7	O18 isotope of Perseitol (H+ replaced by Na+)
237.083	1239590	236.075	2(2)	236.076	-1.35521	C08260	C7H16O7	O18 isotope of Volemitol (H+ replaced by Na+)
237.084	776650	236.077	1(2)	236.077	-1.00537	C01462	C8H11N4O3R	O18 isotope of R replaced by H in Xaa-His (H+ replaced by Na+)
237.084	776650	236.077	2(2)	236.077	-1.72672	C03169	C9H14N2O4	Pyrimidine nucleoside (H+ replaced by Na+)
237.11	3089720	236.102	1(1)	236.102	0.55288	C07827	C10H16N2O3	O18 isotope of Butabarbital (H+ replaced by Na+)
237.146	1547790	236.139	1(2)	236.139	0.104747	C02367	C12H22O3	3-Oxododecanoic acid (H+ replaced by Na+)
237.146	1547790	236.139	2(2)	236.139	-2.50215	C05204	C17H17N	C13 isotope of (S)-7,8,13,14-Tetrahydroprotoberberine
238.062	1739480	237.055	1(1)	237.056	-2.52627	C09212	C14H8N2O2	N15 isotope of 11-Hydroxycanthin-6-one
238.067	228596000	237.06	1(1)	237.061	-2.21547	C11080	C7H15N3O2S2	Cartap
238.069	14563400	237.062	1(2)	237.061	0.787895	C11711	C9H13NO5	Succinyl proline (H+ replaced by Na+)
238.069	14563400	237.062	2(2)	237.062	-1.80886	C09212	C14H8N2O2	C13 isotope of 11-Hydroxycanthin-6-one
238.07	5995710	237.062	1(2)	237.062	-0.894405	C11255	C12H13NO2S	S34 isotope of Carboxin
238.07	5995710	237.062	2(2)	237.063	-1.56344	C08272	C10H9N5O	Kinetin (H+ replaced by Na+)
238.072	2455760	237.065	1(2)	237.065	-1.20507	C12865	C13H11NO2	O18 isotope of Benzyl nicotinate (H+ replaced by Na+)
238.072	2455760	237.065	2(2)	237.065	-1.20507	C13697	C13H11NO2	O18 isotope of Fenamic acid (H+ replaced by Na+)
238.074	4236460	237.067	1(2)	237.068	-2.90079	C11802	C8H14N4OS	N15 isotope of Oxaburimamide (H+ replaced by Na+)
238.074	4236460	237.067	2(2)	237.068	-2.90079	C14332	C8H14N4OS	N15 isotope of Metribuzin (H+ replaced by Na+)
238.078	26077000	237.071	1(1)	237.071	0.0737833	C11255	C12H13NO2S	O18 isotope of Carboxin
238.081	1186420	237.074	1(5)	237.073	1.4569	C03408	C8H13NO7	O18 isotope of N-Acetylgalactosaminate
238.081	1186420	237.074	2(5)	237.073	1.4569	C03948	C8H13NO7	O18 isotope of N-Glycolyl-D-mannosaminolactone
238.081	1186420	237.074	3(5)	237.074	-1.42414	C11802	C8H14N4OS	C13 isotope of Oxaburimamide (H+ replaced by Na+)
238.081	1186420	237.074	4(5)	237.074	-1.42414	C14332	C8H14N4OS	C13 isotope of Metribuzin (H+ replaced by Na+)
238.081	1186420	237.074	5(5)	237.074	-2.28845	C03169	C9H14N2O4	N15 isotope of Pyrimidine nucleoside (H+ replaced by Na+)
238.141	1074580	237.134	1(1)	237.134	0.362895	C07035	C10H19N3O2	O18 isotope of Guanadrel (H+ replaced by Na+)
239.071	23759600	238.063	1(8)	238.063	2.47685	C09212	C14H8N2O2	O18 isotope of 11-Hydroxycanthin-6-one
239.071	23759600	238.063	2(8)	238.063	1.76152	C01495	C15H10O3	Flavonol
239.071	23759600	238.063	3(8)	238.063	1.76152	C02921	C15H10O3	2'-Hydroxyisoflavone
239.071	23759600	238.063	4(8)	238.063	1.76152	C10354	C15H10O3	2-Hydroxymethylanthraquinone
239.071	23759600	238.063	5(8)	238.063	1.76152	C11264	C15H10O3	7-Hydroxyflavone
239.071	23759600	238.063	6(8)	238.063	1.76152	C14137	C15H10O3	6-Hydroxyflavone
239.071	23759600	238.063	7(8)	238.063	1.76152	C15615	C15H10O3	7-Hydroxyisoflavone
239.071	23759600	238.063	8(8)	238.064	-2.14244	C11080	C7H15N3O2S2	C13 isotope of Cartap
239.073	875639	238.066	1(3)	238.066	0.859127	C08272	C10H9N5O	C13 isotope of Kinetin (H+ replaced by Na+)
239.073	875639	238.066	2(3)	238.067	-1.50668	C11802	C8H14N4OS	S34 isotope of Oxaburimamide (H+ replaced by Na+)
239.073	875639	238.066	3(3)	238.067	-1.50668	C14332	C8H14N4OS	S34 isotope of Metribuzin (H+ replaced by Na+)
239.125	972182	238.118	1(1)	238.118	0.54793	C01909	C10H18N2O3	O18 isotope of Dethiobiotin (H+ replaced by Na+)
239.162	1823240	238.154	1(2)	238.154	-0.400284	C08317	C12H24O3	12-Hydroxydodecanoic acid (H+ replaced by Na+)
239.162	1823240	238.154	2(2)	238.155	-2.98512	C05314	C17H19N	C13 isotope of N-Methyl-(R,S)-tetrahydrobenzylisoquinoline
240.072	903100	239.064	1(4)	239.064	1.42312	C09954	C13H12O3	C13 isotope of Nepodin (H+ replaced by Na+)
240.072	903100	239.064	2(4)	239.064	1.42312	C11491	C13H12O3	C13 isotope of NOP (H+ replaced by Na+)
240.072	903100	239.064	3(4)	239.064	1.42312	C14613	C13H12O3	C13 isotope of Allenolic acid (H+ replaced by Na+)
240.072	903100	239.064	4(4)	239.065	-2.22359	C11080	C7H15N3O2S2	O18 isotope of Cartap
240.074	981352	239.067	1(8)	239.066	1.81755	C01495	C15H10O3	C13 isotope of Flavonol
240.074	981352	239.067	2(8)	239.066	1.81755	C02921	C15H10O3	C13 isotope of 2'-Hydroxyisoflavone
240.074	981352	239.067	3(8)	239.066	1.81755	C10354	C15H10O3	C13 isotope of 2-Hydroxymethylanthraquinone
240.074	981352	239.067	4(8)	239.066	1.81755	C11264	C15H10O3	C13 isotope of 7-Hydroxyflavone
240.074	981352	239.067	5(8)	239.066	1.81755	C14137	C15H10O3	C13 isotope of 6-Hydroxyflavone
240.074	981352	239.067	6(8)	239.066	1.81755	C15615	C15H10O3	C13 isotope of 7-Hydroxyisoflavone
240.074	981352	239.067	7(8)	239.067	-0.489464	C08272	C10H9N5O	O18 isotope of Kinetin (H+ replaced by Na+)
240.074	981352	239.067	8(8)	239.067	-1.90816	C02333	C9H10N4O4	N15 isotope of Xanthopterin-B2
241.105	698152	240.097	1(1)	240.097	0.191242	C15700	C9H16N2O4	O18 isotope of gamma-Glutamyl-gamma-aminobutyraldehyde (H+ replaced by Na+)
241.156	1729010	240.149	1(9)	240.149	-0.274938	C09729	C15H22O	alpha-Sinensal (H+ replaced by Na+)
241.156	1729010	240.149	2(9)	240.149	-0.274938	C09730	C15H22O	beta-Sinensal (H+ replaced by Na+)
241.156	1729010	240.149	3(9)	240.149	-0.274938	C09737	C15H22O	Solavetivone (H+ replaced by Na+)
241.156	1729010	240.149	4(9)	240.149	-0.274938	C09744	C15H22O	alpha-Vetivone (H+ replaced by Na+)
241.156	1729010	240.149	5(9)	240.149	-0.274938	C09745	C15H22O	beta-Vetivone (H+ replaced by Na+)
241.156	1729010	240.149	6(9)	240.149	-0.274938	C09938	C15H22O	(+)-8-Hydroxycalamenene (H+ replaced by Na+)
241.156	1729010	240.149	7(9)	240.149	-0.978132	C07053	C13H21NO3	N15 isotope of Isoetharine
241.156	1729010	240.149	8(9)	240.149	-0.978132	C10348	C13H21NO3	N15 isotope of Macrophylline
241.156	1729010	240.149	9(9)	240.149	-0.978132	C11770	C13H21NO3	N15 isotope of R-Salbutamol
241.931	1059360	240.924	1(1)	240.923	2.27561	C14310	C6H3Cl3N2O2	N15 isotope of Picloram
243.053	3169030	242.046	1(1)	242.046	0.563585	C09098	C14H8N2O	Canthin-6-one (H+ replaced by Na+)
243.074	2161750	242.067	1(6)	242.067	-0.136136	C00643	C11H12N2O3	5-Hydroxy-L-tryptophan (H+ replaced by Na+)
243.074	2161750	242.067	2(6)	242.067	-0.136136	C01017	C11H12N2O3	5-Hydroxytryptophan (H+ replaced by Na+)
243.074	2161750	242.067	3(6)	242.067	-0.136136	C09985	C11H12N2O3	Jasminine (H+ replaced by Na+)
243.074	2161750	242.067	4(6)	242.067	-0.286301	C03366	C6H15N2O6P	5-Phosphonooxy-L-lysine
243.074	2161750	242.067	5(6)	242.067	-0.286301	C03828	C6H15N2O6P	2-Deoxystreptamine phospahte
243.074	2161750	242.067	6(6)	242.067	-0.286301	C03980	C6H15N2O6P	2-Deoxystreptamine 4-phosphate
243.135	929882	242.128	1(5)	242.128	0.453112	C08309	C13H18N2O	O18 isotope of 5-Methoxy-N,N-dimethyltryptamine (H+ replaced by Na+)
243.135	929882	242.128	2(5)	242.128	-0.250204	C09519	C14H20O2	Oblongolide (H+ replaced by Na+)
243.135	929882	242.128	3(5)	242.128	-0.250204	C09673	C14H20O2	Glutinosone (H+ replaced by Na+)
243.135	929882	242.128	4(5)	242.128	-0.94765	C11841	C12H19NO4	N15 isotope of N-(3-Oxooctanoyl)homoserine lactone
243.135	929882	242.128	5(5)	242.129	-2.08085	C13664	C13H19N2O	N15 isotope of N,N,N-Trimethylserotonin (H+ replaced by Na+)
244.955	1328540	243.948	1(1)	243.948	-0.983918	C03664	C8H6Cl2O3	Cl37 isotope of 2,4-Dichlorophenoxyacetate (H+ replaced by Na+)
245.078	15447400	244.071	1(9)	244.071	0.494383	C00643	C11H12N2O3	O18 isotope of 5-Hydroxy-L-tryptophan (H+ replaced by Na+)
245.078	15447400	244.071	2(9)	244.071	0.494383	C01017	C11H12N2O3	O18 isotope of 5-Hydroxytryptophan (H+ replaced by Na+)
245.078	15447400	244.071	3(9)	244.071	0.494383	C09985	C11H12N2O3	O18 isotope of Jasminine (H+ replaced by Na+)
245.078	15447400	244.071	4(9)	244.071	0.345451	C03366	C6H15N2O6P	O18 isotope of 5-Phosphonooxy-L-lysine
245.078	15447400	244.071	5(9)	244.071	0.345451	C03828	C6H15N2O6P	O18 isotope of 2-Deoxystreptamine phospahte
245.078	15447400	244.071	6(9)	244.071	0.345451	C03980	C6H15N2O6P	O18 isotope of 2-Deoxystreptamine 4-phosphate
245.078	15447400	244.071	7(9)	244.071	-0.203335	C10429	C12H14O4	Apiole (H+ replaced by Na+)
245.078	15447400	244.071	8(9)	244.071	-0.203335	C10449	C12H14O4	Dillapiole (H+ replaced by Na+)
245.078	15447400	244.071	9(9)	244.071	-0.203335	C14175	C12H14O4	Diethyl phthalate (H+ replaced by Na+)
245.151	1210270	244.144	1(2)	244.144	0.36719	C07531	C13H20N2O	O18 isotope of Prilocaine (H+ replaced by Na+)
245.151	1210270	244.144	2(2)	244.144	-0.33032	C09715	C14H22O2	Rishitin (H+ replaced by Na+)
245.957	940745	244.95	1(1)	244.95	1.42552	C10917	C5H11NS5	7-N,N-Dimethylamino-1,2,3,4,5-pentathiocyclooctane
246.082	2045000	245.074	1(3)	245.075	-0.263046	C10429	C12H14O4	C13 isotope of Apiole (H+ replaced by Na+)
246.082	2045000	245.074	2(3)	245.075	-0.263046	C10449	C12H14O4	C13 isotope of Dillapiole (H+ replaced by Na+)
246.082	2045000	245.074	3(3)	245.075	-0.263046	C14175	C12H14O4	C13 isotope of Diethyl phthalate (H+ replaced by Na+)
247.105	1607520	246.098	1(1)	246.098	0.923251	C13708	C10H14N4O2	O18 isotope of IBMX (H+ replaced by Na+)
247.108	32693800	246.1	1(4)	246.1	2.36081	C12058	C12H17NO3	N15 isotope of Cerulenin (H+ replaced by Na+)
247.108	32693800	246.1	2(4)	246.1	2.36081	C13138	C12H17NO3	N15 isotope of beta-Butoxyethyl nicotinate (H+ replaced by Na+)
247.108	32693800	246.1	3(4)	246.1	-0.157595	C03137	C13H14N2O3	N-Acetyl-D-tryptophan
247.108	32693800	246.1	4(4)	246.1	-0.157595	C07829	C13H14N2O3	Mephobarbital
247.109	2012250	246.102	1(1)	246.102	-0.470673	C14277	C16H16O	3,4-Diphenyltetrahydrofuran (H+ replaced by Na+)
247.13	849081	246.123	1(5)	246.123	0.183208	C11763	C12H18N2O2	O18 isotope of Miotine (H+ replaced by Na+)
247.13	849081	246.123	2(5)	246.123	-0.508693	C01760	C13H20O3	Vomifoliol (H+ replaced by Na+)
247.13	849081	246.123	3(5)	246.123	-0.508693	C04166	C13H20O3	(+/-)-6-Hydroxy-3-oxo-alpha-ionol (H+ replaced by Na+)
247.13	849081	246.123	4(5)	246.123	-0.508693	C11512	C13H20O3	Methyl jasmonate (H+ replaced by Na+)
247.13	849081	246.123	5(5)	246.124	-2.30963	C07258	C12H19N2O2	N15 isotope of Neostigmine (H+ replaced by Na+)
247.146	807198	246.138	1(2)	246.139	-1.09781	C10848	C15H19NO2	N15 isotope of Tropacocaine
247.146	807198	246.138	2(2)	246.139	-1.09781	C11381	C15H19NO2	N15 isotope of Benzoyltropein
248.101	1078660	247.093	1(4)	247.093	2.79153	C09210	C14H14O4	C13 isotope of Columbianetin
248.101	1078660	247.093	2(4)	247.093	2.79153	C09259	C14H14O4	C13 isotope of Decursinol
248.101	1078660	247.093	3(4)	247.093	2.79153	C09276	C14H14O4	C13 isotope of Marmesin
248.101	1078660	247.093	4(4)	247.093	2.79153	C09278	C14H14O4	C13 isotope of Nodakenetin
248.111	4614080	247.104	1(2)	247.104	-0.25747	C03137	C13H14N2O3	C13 isotope of N-Acetyl-D-tryptophan
248.111	4614080	247.104	2(2)	247.104	-0.25747	C07829	C13H14N2O3	C13 isotope of Mephobarbital
248.137	1508310	247.13	1(12)	247.129	2.80929	C02206	C15H18O3	C13 isotope of alpha-Santonin
248.137	1508310	247.13	2(12)	247.129	2.80929	C09287	C15H18O3	C13 isotope of Achillin
248.137	1508310	247.13	3(12)	247.129	2.80929	C09292	C15H18O3	C13 isotope of Ambrosin
248.137	1508310	247.13	4(12)	247.129	2.80929	C09300	C15H18O3	C13 isotope of Aromaticin
248.137	1508310	247.13	5(12)	247.129	2.80929	C09394	C15H18O3	C13 isotope of Desacetoxymatricarin
248.137	1508310	247.13	6(12)	247.129	2.80929	C09476	C15H18O3	C13 isotope of 7alpha-Hydroxydehydrocostus lactone
248.137	1508310	247.13	7(12)	247.129	2.80929	C09545	C15H18O3	C13 isotope of beta-Santonin
248.137	1508310	247.13	8(12)	247.129	2.80929	C09601	C15H18O3	C13 isotope of Xanthatin
248.137	1508310	247.13	9(12)	247.129	2.80929	C09605	C15H18O3	C13 isotope of Xerantholide
248.137	1508310	247.13	10(12)	247.129	2.80929	C09606	C15H18O3	C13 isotope of Zaluzanin C
248.137	1508310	247.13	11(12)	247.13	-0.794866	C04137	C9H18N4O4	N15 isotope of N2-(D-1-Carboxyethyl)-L-arginine
248.137	1508310	247.13	12(12)	247.13	-0.794866	C06655	C9H18N4O4	N15 isotope of L-N2-(2-Carboxyethyl)arginine
248.15	1977950	247.143	1(1)	247.143	-2.57341	C10868	C13H21NO2	O18 isotope of Tigloidine (H+ replaced by Na+)
249.035	4497370	248.028	1(1)	248.028	0.30248	C00018	C8H10NO6P	C13 isotope of Pyridoxal phosphate
249.085	690918	248.077	1(1)	248.077	0.332002	C00931	C10H14N2O4	Porphobilinogen (H+ replaced by Na+)
249.087	828602	248.08	1(2)	248.08	0.0671578	C05832	C12H12N2O4	5-Hydroxyindoleacetylglycine
249.087	828602	248.08	2(2)	248.08	-2.82559	C11263	C12H11N5	N15 isotope of 6-Benzylaminopurine (H+ replaced by Na+)
249.1	756719	248.093	1(5)	248.093	0.831225	C07205	C14H14N2O	Metyrapone (H+ replaced by Na+)
249.1	756719	248.093	2(5)	248.093	-2.78837	C09210	C14H14O4	O18 isotope of Columbianetin
249.1	756719	248.093	3(5)	248.093	-2.78837	C09259	C14H14O4	O18 isotope of Decursinol
249.1	756719	248.093	4(5)	248.093	-2.78837	C09276	C14H14O4	O18 isotope of Marmesin
249.1	756719	248.093	5(5)	248.093	-2.78837	C09278	C14H14O4	O18 isotope of Nodakenetin
249.11	2753230	248.102	1(1)	248.103	-0.760281	C01594	C10H17NO6	N15 isotope of Linamarin
249.146	1894890	248.139	1(2)	248.138	2.99894	C14186	C10H19N5O	N15 isotope of Prometon (H+ replaced by Na+)
249.146	1894890	248.139	2(2)	248.139	0.060561	C10571	C12H20N2O2	O18 isotope of Aspergillic acid (H+ replaced by Na+)
249.182	8267970	248.175	1(4)	248.175	0.521885	C06183	C13H24N2O	O18 isotope of Anapheline (H+ replaced by Na+)
249.182	8267970	248.175	2(4)	248.175	0.521885	C06521	C13H24N2O	O18 isotope of Cuscohygrine (H+ replaced by Na+)
249.182	8267970	248.175	3(4)	248.175	0.521885	C11358	C13H24N2O	O18 isotope of (-)-Anaferine (H+ replaced by Na+)
249.182	8267970	248.175	4(4)	248.175	-0.164295	C08322	C14H26O2	(9Z)-Tetradecenoic acid (H+ replaced by Na+)
249.219	827775	248.212	1(1)	248.212	-0.105888	C01948	C15H30O	Pentadecanal (H+ replaced by Na+)
249.936	945794	248.929	1(1)	248.929	-0.498652	C12835	C6H4Cl2O5	C13 isotope of 2,5-Dichloro-4-oxohex-2-enedioate (H+ replaced by Na+)
250.064	1208510	249.057	1(1)	249.057	-0.812335	C11772	C11H15Cl2NO	O18 isotope of DCI
250.087	3211480	249.08	1(1)	249.08	-0.182585	C07391	C12H13ClN4	N15 isotope of Pyrimethamine
250.186	1435790	249.179	1(1)	249.179	-0.22318	C08322	C14H26O2	C13 isotope of (9Z)-Tetradecenoic acid (H+ replaced by Na+)
251.023	1410300	250.016	1(1)	250.016	-0.623087	C11007	C9H10Cl2N2O2	O18 isotope of Linuron
251.082	4589630	250.075	1(2)	250.076	-2.76351	C14222	C18H12	Chrysene (H+ replaced by Na+)
251.082	4589630	250.075	2(2)	250.076	-2.76351	C14317	C18H12	Benz[a]anthracene (H+ replaced by Na+)
251.089	697451	250.082	1(1)	250.082	0.0639024	C00931	C10H14N2O4	O18 isotope of Porphobilinogen (H+ replaced by Na+)
251.1	941312	250.093	1(3)	250.093	0.410211	C00386	C9H14N4O3	O18 isotope of Carnosine (H+ replaced by Na+)
251.1	941312	250.093	2(3)	250.093	0.410211	C06486	C9H14N4O3	O18 isotope of (6R)-6-(L-erythro-1,2-Dihydroxypropyl)-5,6,7,8-tetrahydro-4a- (H+ replaced by Na+)
251.1	941312	250.093	3(3)	250.093	-0.270707	C13733	C10H16N2O4	(S)-ATPA (H+ replaced by Na+)
251.125	25466600	250.118	1(2)	250.118	0.44168	C07422	C11H18N2O3	O18 isotope of Pentobarbital (H+ replaced by Na+)
251.125	25466600	250.118	2(2)	250.118	0.44168	C07536	C11H18N2O3	O18 isotope of Amobarbital (H+ replaced by Na+)
251.162	1380160	250.155	1(1)	250.154	0.739397	C04277	C12H22N2O2	O18 isotope of 1,8-Diazacyclotetradecane-2,9-dione (H+ replaced by Na+)
251.198	6551110	250.191	1(1)	250.191	-0.163228	C06424	C14H28O2	Tetradecanoic acid (H+ replaced by Na+)
252.028	2361500	251.021	1(1)	251.021	0.207692	C07752	C4H13NO7P2	O18 isotope of Alendronic acid
252.041	1573170	251.034	1(2)	251.033	2.94341	C14216	C12H10O4S	C13 isotope of 4,4'-Sulfonyldiphenol
252.041	1573170	251.034	2(2)	251.034	0.0680157	C07065	C8H11N3O3S	Lamivudine (H+ replaced by Na+)
252.043	7418500	251.036	1(1)	251.036	-2.3037	C03872	C5H13N2O6P	C13 isotope of L-Serine-phosphoethanolamine (H+ replaced by Na+)
252.048	3452990	251.041	1(2)	251.041	0.566538	C04796	C9H11NO6	4-(L-Alanin-3-yl)-2-hydroxy-cis,cis-muconate 6-semialdehyde (H+ replaced by Na+)
252.048	3452990	251.041	2(2)	251.041	0.566538	C04797	C9H11NO6	5-(L-Alanin-3-yl)-2-hydroxy-cis,cis-muconate 6-semialdehyde (H+ replaced by Na+)
252.109	723501	251.102	1(4)	251.101	2.08686	C06656	C9H16N4O3	N15 isotope of Deoxyguanidinoproclavaminic acid (H+ replaced by Na+)
252.109	723501	251.102	2(4)	251.102	-0.381385	C00559	C10H13N5O3	Deoxyadenosine
252.109	723501	251.102	3(4)	251.102	-0.381385	C05198	C10H13N5O3	5'-Deoxyadenosine
252.109	723501	251.102	4(4)	251.102	-0.381385	C08431	C10H13N5O3	Cordycepin
253.021	1208290	252.013	1(1)	252.014	-2.51554	C03090	C5H12NO7P	N15 isotope of 5-Phosphoribosylamine (H+ replaced by Na+)
253.042	818350	252.035	1(1)	252.034	2.88592	C14216	C12H10O4S	O18 isotope of 4,4'-Sulfonyldiphenol
253.045	1429680	252.037	1(4)	252.037	0.714754	C03872	C5H13N2O6P	O18 isotope of L-Serine-phosphoethanolamine (H+ replaced by Na+)
253.045	1429680	252.037	2(4)	252.037	0.326287	C07065	C8H11N3O3S	C13 isotope of Lamivudine (H+ replaced by Na+)
253.045	1429680	252.037	3(4)	252.038	-0.486711	C04796	C9H11NO6	N15 isotope of 4-(L-Alanin-3-yl)-2-hydroxy-cis,cis-muconate 6-semialdehyde (H+ replaced by Na+)
253.045	1429680	252.037	4(4)	252.038	-0.486711	C04797	C9H11NO6	N15 isotope of 5-(L-Alanin-3-yl)-2-hydroxy-cis,cis-muconate 6-semialdehyde (H+ replaced by Na+)
253.049	16645800	252.042	1(2)	252.041	2.20679	C05353	C6H15NO6S	N15 isotope of TES (H+ replaced by Na+)
253.049	16645800	252.042	2(2)	252.042	-2.83763	C10374	C15H8O4	Morindaparvin A
253.051	950479	252.044	1(2)	252.044	0.703791	C04796	C9H11NO6	C13 isotope of 4-(L-Alanin-3-yl)-2-hydroxy-cis,cis-muconate 6-semialdehyde (H+ replaced by Na+)
253.051	950479	252.044	2(2)	252.044	0.703791	C04797	C9H11NO6	C13 isotope of 5-(L-Alanin-3-yl)-2-hydroxy-cis,cis-muconate 6-semialdehyde (H+ replaced by Na+)
253.104	1471240	252.097	1(2)	252.097	-0.0161974	C13733	C10H16N2O4	O18 isotope of (S)-ATPA (H+ replaced by Na+)
253.104	1471240	252.097	2(2)	252.098	-1.36157	C06470	C9H17NO7	N15 isotope of Muramic acid
253.141	1837130	252.134	1(2)	252.134	-0.237512	C02678	C12H22O4	Dodecanedioic acid (H+ replaced by Na+)
253.141	1837130	252.134	2(2)	252.134	-0.237512	C14523	C12H22O4	Diisopropyl adipate (H+ replaced by Na+)
253.978	2240840	252.97	1(1)	252.971	-1.15329	C06949	C8H7ClN2O2S	N15 isotope of Diazoxide (H+ replaced by Na+)
254.041	7035920	253.034	1(1)	253.034	-0.168649	C06821	C6H8ClN7O	O18 isotope of Amiloride (H+ replaced by Na+)
254.045	983917	253.038	1(1)	253.038	-1.73613	C07065	C8H11N3O3S	O18 isotope of Lamivudine (H+ replaced by Na+)
254.052	869518	253.045	1(4)	253.045	0.418276	C04796	C9H11NO6	O18 isotope of 4-(L-Alanin-3-yl)-2-hydroxy-cis,cis-muconate 6-semialdehyde (H+ replaced by Na+)
254.052	869518	253.045	2(4)	253.045	0.418276	C04797	C9H11NO6	O18 isotope of 5-(L-Alanin-3-yl)-2-hydroxy-cis,cis-muconate 6-semialdehyde (H+ replaced by Na+)
254.052	869518	253.045	3(4)	253.045	-0.134603	C11800	C8H14N4S2	N15 isotope of Thiaburimamide (H+ replaced by Na+)
254.052	869518	253.045	4(4)	253.046	-2.68743	C10374	C15H8O4	C13 isotope of Morindaparvin A
254.082	1686140	253.075	1(1)	253.075	-2.12728	C05570	C9H16N3O2S	N15 isotope of Ergothioneine (H+ replaced by Na+)
255.051	1158390	254.044	1(6)	254.044	0.0194059	C11800	C8H14N4S2	S34 isotope of Thiaburimamide (H+ replaced by Na+)
255.051	1158390	254.044	2(6)	254.044	-1.44023	C06356	C13H10O4	O18 isotope of 2,4,6-Trihydroxybenzophenone (H+ replaced by Na+)
255.051	1158390	254.044	3(6)	254.044	-1.44023	C07718	C13H10O4	O18 isotope of 2-Hydroxy-4-(1-oxo-1,3-dihydro-2H-inden-2-ylidene)-but-2-enoic acid (H+ replaced by Na+)
255.051	1158390	254.044	4(6)	254.044	-1.44023	C07725	C13H10O4	O18 isotope of 2-Hydroxy-4-(2-oxo-1,3-dihydro-2H-inden-1-ylidene)but-2-enoic acid (H+ replaced by Na+)
255.051	1158390	254.044	5(6)	254.044	-1.44023	C09049	C13H10O4	O18 isotope of Visnagin (H+ replaced by Na+)
255.051	1158390	254.044	6(6)	254.044	-1.44023	C12085	C13H10O4	O18 isotope of Bis-noryangonin (H+ replaced by Na+)
255.054	1672920	254.047	1(2)	254.047	2.55235	C10374	C15H8O4	O18 isotope of Morindaparvin A
255.054	1672920	254.047	2(2)	254.047	-0.817425	C07315	C9H10N4O3S	Sulfamethoxazole
255.06	3587930	254.053	1(2)	254.053	-0.916082	C05539	C9H13NO6	N15 isotope of N-Acetyl-L-2-amino-6-oxopimelate (H+ replaced by Na+)
255.06	3587930	254.053	2(2)	254.053	-0.916082	C05932	C9H13NO6	N15 isotope of N-Succinyl-L-glutamate 5-semialdehyde (H+ replaced by Na+)
255.063	5796820	254.056	1(2)	254.056	0.316608	C09930	C13H12O4	Goniothalenol (H+ replaced by Na+)
255.063	5796820	254.056	2(2)	254.056	-0.348094	C11467	C11H11NO6	N15 isotope of N-Pyruvoyl-5-methoxy-3-hydroxyanthranilate
255.064	6110290	254.056	1(1)	254.057	-2.37219	C11732	C10H15O4P	O18 isotope of Diethyl phenyl phosphate (H+ replaced by Na+)
255.065	7249110	254.057	1(13)	254.057	-0.0930569	C05844	C7H14N2O6S	5-L-Glutamyl-taurine
255.065	7249110	254.057	2(13)	254.058	-2.65793	C08644	C15H10O4	Hispidol
255.065	7249110	254.057	3(13)	254.058	-2.65793	C10028	C15H10O4	Chrysin
255.065	7249110	254.057	4(13)	254.058	-2.65793	C10121	C15H10O4	Primetin
255.065	7249110	254.057	5(13)	254.058	-2.65793	C10200	C15H10O4	Anhydroglycinol
255.065	7249110	254.057	6(13)	254.058	-2.65793	C10208	C15H10O4	Daidzein
255.065	7249110	254.057	7(13)	254.058	-2.65793	C10291	C15H10O4	Alizarin 2-methyl ether
255.065	7249110	254.057	8(13)	254.058	-2.65793	C10315	C15H10O4	Chrysophanol
255.065	7249110	254.057	9(13)	254.058	-2.65793	C10327	C15H10O4	Digiferrugineol
255.065	7249110	254.057	10(13)	254.058	-2.65793	C10329	C15H10O4	1,4-Dihydroxy-2-methylanthraquinone
255.065	7249110	254.057	11(13)	254.058	-2.65793	C10402	C15H10O4	Rubiadin
255.065	7249110	254.057	12(13)	254.058	-2.65793	C12123	C15H10O4	7,4'-Dihydroxyflavone
255.065	7249110	254.057	13(13)	254.058	-2.65793	C14344	C15H10O4	4',6-Dihydroxyflavone
255.066	11648600	254.059	1(2)	254.06	-2.569	C05539	C9H13NO6	C13 isotope of N-Acetyl-L-2-amino-6-oxopimelate (H+ replaced by Na+)
255.066	11648600	254.059	2(2)	254.06	-2.569	C05932	C9H13NO6	C13 isotope of N-Succinyl-L-glutamate 5-semialdehyde (H+ replaced by Na+)
255.07	44769600	254.062	1(1)	254.062	1.02975	C11467	C11H11NO6	C13 isotope of N-Pyruvoyl-5-methoxy-3-hydroxyanthranilate
255.074	3802750000	254.067	1(2)	254.067	-0.602023	C05079	C12H12N2O3	Nalidixic acid (H+ replaced by Na+)
255.074	3802750000	254.067	2(2)	254.067	-0.602023	C07434	C12H12N2O3	Phenobarbital (H+ replaced by Na+)
255.075	289362000	254.068	1(1)	254.069	-1.72739	C06444	C13H13NO3	N15 isotope of Benzoyldehydro-2,3-dihydroxy-benzone (H+ replaced by Na+)
255.078	39174000	254.071	1(3)	254.071	-1.04135	C14264	C15H11NO3	N15 isotope of 2-(4-Hydroxybenzyl)isoindole-1,3-dione
255.078	39174000	254.071	2(3)	254.071	-1.04135	C14620	C15H11NO3	N15 isotope of 2-Acetamido-6H-dibenzo[b,d]pyran-6-one
255.078	39174000	254.071	3(3)	254.071	-1.04135	C14920	C15H11NO3	N15 isotope of N-(6-Oxo-6H-dibenzo[b,d]pyran-3-yl)acetamide
255.081	11692400	254.074	1(2)	254.074	-0.0762358	C05570	C9H16N3O2S	S34 isotope of Ergothioneine (H+ replaced by Na+)
255.081	11692400	254.074	2(2)	254.074	-1.00641	C01619	C12H15NO3S	N15 isotope of Thiorphan
255.082	9878360	254.075	1(1)	254.075	0.240799	C06444	C13H13NO3	C13 isotope of Benzoyldehydro-2,3-dihydroxy-benzone (H+ replaced by Na+)
255.084	6503510	254.077	1(3)	254.077	-2.65479	C14264	C15H11NO3	C13 isotope of 2-(4-Hydroxybenzyl)isoindole-1,3-dione
255.084	6503510	254.077	2(3)	254.077	-2.65479	C14620	C15H11NO3	C13 isotope of 2-Acetamido-6H-dibenzo[b,d]pyran-6-one
255.084	6503510	254.077	3(3)	254.077	-2.65479	C14920	C15H11NO3	C13 isotope of N-(6-Oxo-6H-dibenzo[b,d]pyran-3-yl)acetamide
255.085	5713500	254.077	1(2)	254.078	-2.25401	C05945	C6H15N4O5P	L-Arginine phosphate
255.085	5713500	254.077	2(2)	254.078	-2.77559	C05926	C9H11N5O4	N15 isotope of Neopterin
255.086	4570070	254.078	1(1)	254.079	-2.49663	C05648	C11H12N2O5	O18 isotope of 5-Hydroxy-N-formylkynurenine
255.087	3354260	254.08	1(8)	254.08	-2.24886	C01517	C14H14O3	O18 isotope of Naproxen (H+ replaced by Na+)
255.087	3354260	254.08	2(8)	254.08	-2.24886	C08762	C14H14O3	O18 isotope of 6-O-Methyleuparin (H+ replaced by Na+)
255.087	3354260	254.08	3(8)	254.08	-2.24886	C09918	C14H14O3	O18 isotope of Aucuparin (H+ replaced by Na+)
255.087	3354260	254.08	4(8)	254.08	-2.24886	C09947	C14H14O3	O18 isotope of Kawain (H+ replaced by Na+)
255.087	3354260	254.08	5(8)	254.08	-2.24886	C10253	C14H14O3	O18 isotope of Demethylbatatasin IV (H+ replaced by Na+)
255.087	3354260	254.08	6(8)	254.08	-2.24886	C10255	C14H14O3	O18 isotope of Dihydroresveratrol (H+ replaced by Na+)
255.087	3354260	254.08	7(8)	254.08	-2.24886	C11492	C14H14O3	O18 isotope of NOPM (H+ replaced by Na+)
255.087	3354260	254.08	8(8)	254.081	-2.77727	C01619	C12H15NO3S	C13 isotope of Thiorphan
255.089	2928340	254.082	1(1)	254.082	-1.41331	C09142	C16H12N2	Cryptolepine (H+ replaced by Na+)
255.09	2525400	254.082	1(4)	254.083	-0.196188	C05570	C9H16N3O2S	O18 isotope of Ergothioneine (H+ replaced by Na+)
255.09	2525400	254.082	2(4)	254.083	-1.68092	C03074	C16H12O3	O18 isotope of 4'-O-Methylisoflavone
255.09	2525400	254.082	3(4)	254.083	-1.68092	C15111	C16H12O3	O18 isotope of 1-[2-(4-Hydroxyphenyl)-1-benzofuran-3-yl]ethanone
255.09	2525400	254.082	4(4)	254.083	-1.68092	C15616	C16H12O3	O18 isotope of 7-Methoxyisoflavone
255.091	2108700	254.084	1(1)	254.084	-1.20102	C05926	C9H11N5O4	C13 isotope of Neopterin
255.095	1589780	254.088	1(4)	254.088	-1.22919	C01410	C9H16N2O5	Boc-Asn (H+ replaced by Na+)
255.095	1589780	254.088	2(4)	254.088	-1.22919	C03415	C9H16N2O5	N2-Succinyl-L-ornithine (H+ replaced by Na+)
255.095	1589780	254.088	3(4)	254.088	-1.22919	C04390	C9H16N2O5	N6-Acetyl-LL-2,6-diaminoheptanedioate (H+ replaced by Na+)
255.095	1589780	254.088	4(4)	254.088	-1.22919	C15767	C9H16N2O5	gamma-Glutamyl-gamma-aminobutyraye (H+ replaced by Na+)
255.097	1019230	254.09	1(3)	254.09	-0.305917	C01736	C10H12N4O4	O18 isotope of Nebularine
255.097	1019230	254.09	2(3)	254.09	-0.305917	C05512	C10H12N4O4	O18 isotope of Deoxyinosine
255.097	1019230	254.09	3(3)	254.09	-0.305917	C15586	C10H12N4O4	O18 isotope of N-D-Ribosylpurine
255.099	1245750	254.092	1(3)	254.092	-0.413523	C07611	C14H16O3	Kavapyrone (H+ replaced by Na+)
255.099	1245750	254.092	2(3)	254.092	-0.413523	C09005	C14H16O3	Encecalin (H+ replaced by Na+)
255.099	1245750	254.092	3(3)	254.092	-0.413523	C09503	C14H16O3	Mexicanin E (H+ replaced by Na+)
255.102	989594	254.094	1(6)	254.094	0.706502	C07443	C15H12N2O2	O18 isotope of Phenytoin
255.102	989594	254.094	2(6)	254.094	0.706502	C07492	C15H12N2O2	O18 isotope of Oxcarbazepine
255.102	989594	254.094	3(6)	254.094	0.706502	C07496	C15H12N2O2	O18 isotope of Carbamazepine-10,11-epoxide
255.102	989594	254.094	4(6)	254.094	0.0363072	C01716	C16H14O3	Ketoprofen
255.102	989594	254.094	5(6)	254.094	0.0363072	C09165	C16H14O3	Chalepensin
255.102	989594	254.094	6(6)	254.094	0.0363072	C10505	C16H14O3	(R)-4-Methoxydalbergione
255.108	699338	254.101	1(1)	254.102	-1.77651	C07819	C10H14N4O4	Dyphylline
255.12	1146380	254.113	1(1)	254.113	0.336371	C07631	C11H16ClN5	C13 isotope of Proguanil
256.066	865745	255.059	1(1)	255.059	0.296395	C09930	C13H12O4	C13 isotope of Goniothalenol (H+ replaced by Na+)
256.067	998433	255.06	1(2)	255.06	-2.99625	C05539	C9H13NO6	O18 isotope of N-Acetyl-L-2-amino-6-oxopimelate (H+ replaced by Na+)
256.067	998433	255.06	2(2)	255.06	-2.99625	C05932	C9H13NO6	O18 isotope of N-Succinyl-L-glutamate 5-semialdehyde (H+ replaced by Na+)
256.068	1093660	255.061	1(13)	255.061	0.201993	C05844	C7H14N2O6S	C13 isotope of 5-L-Glutamyl-taurine
256.068	1093660	255.061	2(13)	255.061	-2.35279	C08644	C15H10O4	C13 isotope of Hispidol
256.068	1093660	255.061	3(13)	255.061	-2.35279	C10028	C15H10O4	C13 isotope of Chrysin
256.068	1093660	255.061	4(13)	255.061	-2.35279	C10121	C15H10O4	C13 isotope of Primetin
256.068	1093660	255.061	5(13)	255.061	-2.35279	C10200	C15H10O4	C13 isotope of Anhydroglycinol
256.068	1093660	255.061	6(13)	255.061	-2.35279	C10208	C15H10O4	C13 isotope of Daidzein
256.068	1093660	255.061	7(13)	255.061	-2.35279	C10291	C15H10O4	C13 isotope of Alizarin 2-methyl ether
256.068	1093660	255.061	8(13)	255.061	-2.35279	C10315	C15H10O4	C13 isotope of Chrysophanol
256.068	1093660	255.061	9(13)	255.061	-2.35279	C10327	C15H10O4	C13 isotope of Digiferrugineol
256.068	1093660	255.061	10(13)	255.061	-2.35279	C10329	C15H10O4	C13 isotope of 1,4-Dihydroxy-2-methylanthraquinone
256.068	1093660	255.061	11(13)	255.061	-2.35279	C10402	C15H10O4	C13 isotope of Rubiadin
256.068	1093660	255.061	12(13)	255.061	-2.35279	C12123	C15H10O4	C13 isotope of 7,4'-Dihydroxyflavone
256.068	1093660	255.061	13(13)	255.061	-2.35279	C14344	C15H10O4	C13 isotope of 4',6-Dihydroxyflavone
256.071	24677400	255.064	1(3)	255.063	2.90154	C11467	C11H11NO6	O18 isotope of N-Pyruvoyl-5-methoxy-3-hydroxyanthranilate
256.071	24677400	255.064	2(3)	255.064	-0.579649	C05079	C12H12N2O3	N15 isotope of Nalidixic acid (H+ replaced by Na+)
256.071	24677400	255.064	3(3)	255.064	-0.579649	C07434	C12H12N2O3	N15 isotope of Phenobarbital (H+ replaced by Na+)
256.073	6063390	255.066	1(2)	255.066	-0.393224	C08574	C15H11O4	Apigeninidin
256.073	6063390	255.066	2(2)	255.066	-1.61146	C04229	C11H14NO4P	1-(Indol-3-yl)propanol 3-phosphate
256.077	478987000	255.07	1(2)	255.07	-0.344187	C05079	C12H12N2O3	C13 isotope of Nalidixic acid (H+ replaced by Na+)
256.077	478987000	255.07	2(2)	255.07	-0.344187	C07434	C12H12N2O3	C13 isotope of Phenobarbital (H+ replaced by Na+)
256.08	17587400	255.072	1(1)	255.073	-2.22177	C01619	C12H15NO3S	S34 isotope of Thiorphan
256.082	3302370	255.075	1(2)	255.075	-0.26497	C05945	C6H15N4O5P	N15 isotope of L-Arginine phosphate
256.082	3302370	255.075	2(2)	255.076	-2.98094	C06444	C13H13NO3	O18 isotope of Benzoyldehydro-2,3-dihydroxy-benzone (H+ replaced by Na+)
256.085	1641470	255.078	1(3)	255.078	-2.25839	C14264	C15H11NO3	O18 isotope of 2-(4-Hydroxybenzyl)isoindole-1,3-dione
256.085	1641470	255.078	2(3)	255.078	-2.25839	C14620	C15H11NO3	O18 isotope of 2-Acetamido-6H-dibenzo[b,d]pyran-6-one
256.085	1641470	255.078	3(3)	255.078	-2.25839	C14920	C15H11NO3	O18 isotope of N-(6-Oxo-6H-dibenzo[b,d]pyran-3-yl)acetamide
256.086	1362850	255.078	1(1)	255.079	-2.32865	C09142	C16H12N2	N15 isotope of Cryptolepine (H+ replaced by Na+)
256.088	783426	255.081	1(2)	255.081	-1.75447	C05945	C6H15N4O5P	C13 isotope of L-Arginine phosphate
256.088	783426	255.081	2(2)	255.082	-2.34119	C01619	C12H15NO3S	O18 isotope of Thiorphan
256.168	915896	255.161	1(1)	255.16	2.52757	C09945	C15H23NO	Deoxynupharidine (H+ replaced by Na+)
257.078	21358200	256.071	1(3)	256.071	-0.11456	C05079	C12H12N2O3	O18 isotope of Nalidixic acid (H+ replaced by Na+)
257.078	21358200	256.071	2(3)	256.071	-0.11456	C07434	C12H12N2O3	O18 isotope of Phenobarbital (H+ replaced by Na+)
257.078	21358200	256.071	3(3)	256.071	-0.779582	C10426	C13H14O4	1'-Acetoxychavicol acetate (H+ replaced by Na+)
257.081	25911900	256.073	1(6)	256.074	-0.684686	C04271	C15H12O4	(6aR,11aR)-3,9-Dihydroxypterocarpan
257.081	25911900	256.073	2(6)	256.074	-0.684686	C08650	C15H12O4	Isoliquiritigenin
257.081	25911900	256.073	3(6)	256.074	-0.684686	C09762	C15H12O4	Liquiritigenin
257.081	25911900	256.073	4(6)	256.074	-0.684686	C09827	C15H12O4	Pinocembrin
257.081	25911900	256.073	5(6)	256.074	-0.684686	C10262	C15H12O4	Hydrangenol
257.081	25911900	256.073	6(6)	256.074	-0.684686	C15609	C15H12O4	3',5'-Dihydroxyflavanone
257.101	5020780	256.094	1(5)	256.093	2.55928	C07062	C15H13NO3	C13 isotope of Ketorolac
257.101	5020780	256.094	2(5)	256.093	2.55928	C12199	C15H13NO3	C13 isotope of 3-Methoxy-8,9-methylenedioxy-3,4-dihydrophenanthridine
257.101	5020780	256.094	3(5)	256.093	2.55928	C14622	C15H13NO3	C13 isotope of (E)-1-Methoxy-4-[2-(4-nitrophenyl)ethenyl]benzene
257.101	5020780	256.094	4(5)	256.093	2.55928	C15120	C15H13NO3	C13 isotope of alpha-(p-Methoxyphenyl)-4-pyridineacrylic acid
257.101	5020780	256.094	5(5)	256.094	-0.918724	C04874	C9H13N5O4	N15 isotope of 2-Amino-4-hydroxy-6-(D-erythro-1,2,3-trihydroxypropyl)-7,8-
257.151	6502480	256.144	1(12)	256.144	0.389028	C10747	C14H20N2O	O18 isotope of Albine (H+ replaced by Na+)
257.151	6502480	256.144	2(12)	256.144	-0.275804	C09350	C15H22O2	Bakkenolide A (H+ replaced by Na+)
257.151	6502480	256.144	3(12)	256.144	-0.275804	C09376	C15H22O2	Confertifolin (H+ replaced by Na+)
257.151	6502480	256.144	4(12)	256.144	-0.275804	C09399	C15H22O2	Drimenin (H+ replaced by Na+)
257.151	6502480	256.144	5(12)	256.144	-0.275804	C09409	C15H22O2	Eremophilenolide (H+ replaced by Na+)
257.151	6502480	256.144	6(12)	256.144	-0.275804	C09677	C15H22O2	Helminthosporal (H+ replaced by Na+)
257.151	6502480	256.144	7(12)	256.144	-0.275804	C09686	C15H22O2	Hydroxyisopatchoulenone (H+ replaced by Na+)
257.151	6502480	256.144	8(12)	256.144	-0.275804	C09712	C15H22O2	Polygodial (H+ replaced by Na+)
257.151	6502480	256.144	9(12)	256.144	-0.275804	C09721	C15H22O2	Sclerosporin (H+ replaced by Na+)
257.151	6502480	256.144	10(12)	256.144	-0.275804	C09739	C15H22O2	Tetradymol (H+ replaced by Na+)
257.151	6502480	256.144	11(12)	256.144	-0.275804	C09743	C15H22O2	Valerenic acid (H+ replaced by Na+)
257.151	6502480	256.144	12(12)	256.144	-0.935087	C10861	C13H21NO4	N15 isotope of Meteloidine
258.082	2527070	257.074	1(2)	257.074	2.98419	C15279	C12H11N5S	2-Amino-6-(benzylthio)purine
258.082	2527070	257.074	2(2)	257.075	-0.873156	C10426	C13H14O4	C13 isotope of 1'-Acetoxychavicol acetate (H+ replaced by Na+)
258.084	1111990	257.077	1(6)	257.077	-0.895327	C04271	C15H12O4	C13 isotope of (6aR,11aR)-3,9-Dihydroxypterocarpan
258.084	1111990	257.077	2(6)	257.077	-0.895327	C08650	C15H12O4	C13 isotope of Isoliquiritigenin
258.084	1111990	257.077	3(6)	257.077	-0.895327	C09762	C15H12O4	C13 isotope of Liquiritigenin
258.084	1111990	257.077	4(6)	257.077	-0.895327	C09827	C15H12O4	C13 isotope of Pinocembrin
258.084	1111990	257.077	5(6)	257.077	-0.895327	C10262	C15H12O4	C13 isotope of Hydrangenol
258.084	1111990	257.077	6(6)	257.077	-0.895327	C15609	C15H12O4	C13 isotope of 3',5'-Dihydroxyflavanone
258.155	1087750	257.147	1(10)	257.147	0.0175643	C09350	C15H22O2	C13 isotope of Bakkenolide A (H+ replaced by Na+)
258.155	1087750	257.147	2(10)	257.147	0.0175643	C09376	C15H22O2	C13 isotope of Confertifolin (H+ replaced by Na+)
258.155	1087750	257.147	3(10)	257.147	0.0175643	C09399	C15H22O2	C13 isotope of Drimenin (H+ replaced by Na+)
258.155	1087750	257.147	4(10)	257.147	0.0175643	C09409	C15H22O2	C13 isotope of Eremophilenolide (H+ replaced by Na+)
258.155	1087750	257.147	5(10)	257.147	0.0175643	C09677	C15H22O2	C13 isotope of Helminthosporal (H+ replaced by Na+)
258.155	1087750	257.147	6(10)	257.147	0.0175643	C09686	C15H22O2	C13 isotope of Hydroxyisopatchoulenone (H+ replaced by Na+)
258.155	1087750	257.147	7(10)	257.147	0.0175643	C09712	C15H22O2	C13 isotope of Polygodial (H+ replaced by Na+)
258.155	1087750	257.147	8(10)	257.147	0.0175643	C09721	C15H22O2	C13 isotope of Sclerosporin (H+ replaced by Na+)
258.155	1087750	257.147	9(10)	257.147	0.0175643	C09739	C15H22O2	C13 isotope of Tetradymol (H+ replaced by Na+)
258.155	1087750	257.147	10(10)	257.147	0.0175643	C09743	C15H22O2	C13 isotope of Valerenic acid (H+ replaced by Na+)
259.069	1973770	258.062	1(6)	258.061	1.68883	C11087	C12H16ClNOS	N15 isotope of Orbencarb
259.069	1973770	258.062	2(6)	258.061	1.68883	C14428	C12H16ClNOS	N15 isotope of Thiobencarb
259.069	1973770	258.062	3(6)	258.062	-0.261851	C02700	C11H12N2O4	L-Formylkynurenine (H+ replaced by Na+)
259.069	1973770	258.062	4(6)	258.062	-0.261851	C15605	C11H12N2O4	N-Formyl-D-kynurenine (H+ replaced by Na+)
259.069	1973770	258.062	5(6)	258.062	-0.402708	C03177	C6H15N2O7P	Streptamine phosphate
259.069	1973770	258.062	6(6)	258.062	-0.402708	C03433	C6H15N2O7P	Streptamine 4-phosphate
259.13	803311	258.123	1(3)	258.123	0.213432	C11200	C13H18N2O2	O18 isotope of Lenacil (H+ replaced by Na+)
259.13	803311	258.123	2(3)	258.123	-0.446303	C14274	C14H20O3	4-Heptyloxybenzoic acid (H+ replaced by Na+)
259.13	803311	258.123	3(3)	258.123	-0.446303	C14718	C14H20O3	Heptyl p-hydroxybenzoate (H+ replaced by Na+)
259.167	920325	258.159	1(7)	258.159	0.347006	C10751	C14H22N2O	O18 isotope of Angustifoline (H+ replaced by Na+)
259.167	920325	258.159	2(7)	258.16	-0.312635	C02293	C15H24O2	Latia luciferin (H+ replaced by Na+)
259.167	920325	258.159	3(7)	258.16	-0.312635	C09627	C15H24O2	Capsidiol (H+ replaced by Na+)
259.167	920325	258.159	4(7)	258.16	-0.312635	C09678	C15H24O2	Helminthosporol (H+ replaced by Na+)
259.167	920325	258.159	5(7)	258.16	-0.312635	C09681	C15H24O2	Hernandulcin (H+ replaced by Na+)
259.167	920325	258.159	6(7)	258.16	-0.312635	C09700	C15H24O2	Lubimin (H+ replaced by Na+)
259.167	920325	258.159	7(7)	258.16	-0.312635	C09733	C15H24O2	Sirenin (H+ replaced by Na+)
260.049	807031	259.042	1(1)	259.043	-2.8931	C11080	C7H15N3O2S2	Cartap (H+ replaced by Na+)
261.052	781724	260.045	1(8)	260.045	1.28982	C09212	C14H8N2O2	O18 isotope of 11-Hydroxycanthin-6-one (H+ replaced by Na+)
261.052	781724	260.045	2(8)	260.045	0.634965	C01495	C15H10O3	Flavonol (H+ replaced by Na+)
261.052	781724	260.045	3(8)	260.045	0.634965	C02921	C15H10O3	2'-Hydroxyisoflavone (H+ replaced by Na+)
261.052	781724	260.045	4(8)	260.045	0.634965	C10354	C15H10O3	2-Hydroxymethylanthraquinone (H+ replaced by Na+)
261.052	781724	260.045	5(8)	260.045	0.634965	C11264	C15H10O3	7-Hydroxyflavone (H+ replaced by Na+)
261.052	781724	260.045	6(8)	260.045	0.634965	C14137	C15H10O3	6-Hydroxyflavone (H+ replaced by Na+)
261.052	781724	260.045	7(8)	260.045	0.634965	C15615	C15H10O3	7-Hydroxyisoflavone (H+ replaced by Na+)
261.052	781724	260.045	8(8)	260.046	-2.93899	C11080	C7H15N3O2S2	C13 isotope of Cartap (H+ replaced by Na+)
261.11	1725080	260.102	1(3)	260.102	0.463418	C11075	C12H16N2O3	O18 isotope of Carbetamide (H+ replaced by Na+)
261.11	1725080	260.102	2(3)	260.102	0.463418	C11723	C12H16N2O3	O18 isotope of Hexobarbitone (H+ replaced by Na+)
261.11	1725080	260.102	3(3)	260.103	-0.840545	C08338	C11H17NO6	N15 isotope of Proacacipetalin
261.123	1848760	260.116	1(4)	260.115	2.69469	C09445	C13H19NO3	N15 isotope of Gigantine (H+ replaced by Na+)
261.123	1848760	260.116	2(4)	260.115	2.69469	C09604	C13H19NO3	N15 isotope of (-)-Pellotine (H+ replaced by Na+)
261.123	1848760	260.116	3(4)	260.115	2.69469	C10278	C13H19NO3	N15 isotope of O-7-Angelylheliotridine (H+ replaced by Na+)
261.123	1848760	260.116	4(4)	260.116	0.311983	C10605	C14H16N2O3	Maculosin
261.131	7183660	260.124	1(1)	260.124	-2.63226	C12253	C15H17NO3	C13 isotope of Norsanguinine
261.146	1290210	260.139	1(1)	260.139	0.211531	C07375	C13H20N2O2	O18 isotope of Procaine (H+ replaced by Na+)
261.16	889645	260.152	1(1)	260.152	-0.401138	C10755	C15H20N2O2	Baptifoline
261.161	10544200	260.154	1(4)	260.154	-0.769843	C04284	C16H21NO2	N15 isotope of 2-Heptyl-4-hydroxyquinoline-N-oxide
261.161	10544200	260.154	2(4)	260.154	-0.769843	C07407	C16H21NO2	N15 isotope of Propranolol
261.161	10544200	260.154	3(4)	260.154	-0.769843	C11193	C16H21NO2	N15 isotope of R (+)-Propanolol
261.161	10544200	260.154	4(4)	260.154	-0.769843	C11848	C16H21NO2	N15 isotope of 2-Heptyl-3-hydroxy-quinolone
261.182	731702	260.175	1(4)	260.175	-0.387331	C09632	C15H26O2	Centarol (H+ replaced by Na+)
261.182	731702	260.175	2(4)	260.175	-0.387331	C09652	C15H26O2	Daucol (H+ replaced by Na+)
261.182	731702	260.175	3(4)	260.175	-0.387331	C09653	C15H26O2	Debneyol (H+ replaced by Na+)
261.182	731702	260.175	4(4)	260.175	-0.387331	C09722	C15H26O2	Seiricardine A (H+ replaced by Na+)
262.097	1638790	261.09	1(1)	261.09	1.82855	C06860	C13H18ClNO	Bupropion (H+ replaced by Na+)
263.125	2237690	262.118	1(3)	262.118	-1.21583	C08332	C11H19NO6	N15 isotope of Heterodendrin
263.125	2237690	262.118	2(3)	262.118	-1.21583	C08334	C11H19NO6	N15 isotope of Lotaustralin
263.125	2237690	262.118	3(3)	262.118	-1.21583	C10607	C11H19NO6	N15 isotope of Mycosporine
263.162	1560510	262.155	1(1)	262.155	-2.29223	C07790	C19H19N	C13 isotope of Phenindamine
265.035	830374	264.028	1(3)	264.028	-2.97627	C01474	C14H8O4	O18 isotope of Alizarin (H+ replaced by Na+)
265.035	830374	264.028	2(3)	264.028	-2.97627	C10312	C14H8O4	O18 isotope of Chrysazin (H+ replaced by Na+)
265.035	830374	264.028	3(3)	264.028	-2.97627	C14267	C14H8O4	O18 isotope of 2,6-Dihydroxyanthraquinone (H+ replaced by Na+)
265.056	795051	264.049	1(3)	264.049	-0.581476	C03366	C6H15N2O6P	5-Phosphonooxy-L-lysine (H+ replaced by Na+)
265.056	795051	264.049	2(3)	264.049	-0.581476	C03828	C6H15N2O6P	2-Deoxystreptamine phospahte (H+ replaced by Na+)
265.056	795051	264.049	3(3)	264.049	-0.581476	C03980	C6H15N2O6P	2-Deoxystreptamine 4-phosphate (H+ replaced by Na+)
265.07	2697970	264.062	1(1)	264.062	-0.251001	C01727	C12H10N4O2	Lumichrome (H+ replaced by Na+)
265.116	693901	264.108	1(3)	264.108	-0.0661597	C00884	C10H16N4O3	O18 isotope of Homocarnosine (H+ replaced by Na+)
265.116	693901	264.108	2(3)	264.108	-0.0661597	C01262	C10H16N4O3	O18 isotope of beta-Alanyl-N(pi)-methyl-L-histidine (H+ replaced by Na+)
265.116	693901	264.108	3(3)	264.108	-0.0661597	C04138	C10H16N4O3	O18 isotope of N(alpha)-gamma-L-Glutamylhistamine (H+ replaced by Na+)
265.141	1858190	264.134	1(2)	264.134	0.304421	C06185	C12H20N2O3	O18 isotope of Slaframine (H+ replaced by Na+)
265.141	1858190	264.134	2(2)	264.134	0.304421	C07807	C12H20N2O3	O18 isotope of Pirbuterol (H+ replaced by Na+)
265.177	1573840	264.17	1(2)	264.171	-2.53997	C07274	C19H21N	C13 isotope of Nortriptyline
265.177	1573840	264.17	2(2)	264.171	-2.53997	C07408	C19H21N	C13 isotope of Protriptyline
266.115	1110680	265.108	1(6)	265.108	-0.0346929	C04291	C14H15N3O	O18 isotope of 4-(Dimethylamino)phenylazoxybenzene (H+ replaced by Na+)
266.115	1110680	265.108	2(6)	265.108	-0.0346929	C13675	C14H15N3O	O18 isotope of CX-516 (H+ replaced by Na+)
266.115	1110680	265.108	3(6)	265.108	-0.677046	C10705	C15H17NO2	Lemobiline (H+ replaced by Na+)
266.115	1110680	265.108	4(6)	265.108	-1.31404	C04148	C13H16N2O4	N15 isotope of alpha-N-Phenylacetyl-L-glutamine
266.115	1110680	265.108	5(6)	265.108	-1.31404	C05597	C13H16N2O4	N15 isotope of Phenylacetylglutamine
266.115	1110680	265.108	6(6)	265.108	-1.31404	C05642	C13H16N2O4	N15 isotope of Formyl-N-acetyl-5-methoxykynurenamine
266.173	2795700	265.165	1(1)	265.166	-2.48885	C09036	C18H20N2	C13 isotope of (-)-Apparicine
267.072	1471420	266.064	1(4)	266.064	2.40832	C07449	C9H16N4S2	Metiamide (H+ replaced by Na+)
267.072	1471420	266.064	2(4)	266.064	-1.03781	C00475	C9H13N3O5	N15 isotope of Cytidine (H+ replaced by Na+)
267.072	1471420	266.064	3(4)	266.064	-1.03781	C02961	C9H13N3O5	N15 isotope of Cytosine arabinoside (H+ replaced by Na+)
267.072	1471420	266.064	4(4)	266.064	-1.03781	C05711	C9H13N3O5	N15 isotope of gamma-Glutamyl-beta-cyanoalanine (H+ replaced by Na+)
267.077	10384300	266.07	1(4)	266.07	-0.20326	C00120	C10H16N2O3S	Biotin (H+ replaced by Na+)
267.077	10384300	266.07	2(4)	266.071	-2.8792	C00475	C9H13N3O5	C13 isotope of Cytidine (H+ replaced by Na+)
267.077	10384300	266.07	3(4)	266.071	-2.8792	C02961	C9H13N3O5	C13 isotope of Cytosine arabinoside (H+ replaced by Na+)
267.077	10384300	266.07	4(4)	266.071	-2.8792	C05711	C9H13N3O5	C13 isotope of gamma-Glutamyl-beta-cyanoalanine (H+ replaced by Na+)
267.099	1294840	266.092	1(7)	266.092	-0.109128	C01779	C12H15N3O2S	C13 isotope of Albendazole
267.099	1294840	266.092	2(7)	266.092	-0.24455	C09280	C15H16O3	Osthol (H+ replaced by Na+)
267.099	1294840	266.092	3(7)	266.092	-0.24455	C09404	C15H16O3	Encelin (H+ replaced by Na+)
267.099	1294840	266.092	4(7)	266.092	-0.24455	C10247	C15H16O3	Batatasin IV (H+ replaced by Na+)
267.099	1294840	266.092	5(7)	266.092	-0.24455	C13626	C15H16O3	5-Hydroxybisphenol A (H+ replaced by Na+)
267.099	1294840	266.092	6(7)	266.092	-0.24455	C13629	C15H16O3	1,2-Bis(4-hydroxyphenyl)-2-propanol (H+ replaced by Na+)
267.099	1294840	266.092	7(7)	266.092	-0.24455	C13631	C15H16O3	2,2-Bis(4-hydroxyphenyl)-1-propanol (H+ replaced by Na+)
267.11	14202800	266.103	1(3)	266.103	0.345092	C11232	C13H14N4O	O18 isotope of Diphenylcarbazide (H+ replaced by Na+)
267.11	14202800	266.103	2(3)	266.103	-0.294859	C07522	C14H16N2O2	Etomidate (H+ replaced by Na+)
267.11	14202800	266.103	3(3)	266.103	-0.294859	C11847	C14H16N2O2	Cyclo(L-Phe-L-Pro) (H+ replaced by Na+)
267.12	1401710	266.113	1(2)	266.114	-2.17964	C09339	C17H15NO2	C13 isotope of (-)-Annonaine
267.12	1401710	266.113	2(2)	266.114	-2.17964	C14597	C17H15NO2	C13 isotope of 2,3-Bis(p-methoxyphenyl)acrylonitrile
267.123	869301	266.115	1(4)	266.115	0.714542	C04148	C13H16N2O4	O18 isotope of alpha-N-Phenylacetyl-L-glutamine
267.123	869301	266.115	2(4)	266.115	0.714542	C05597	C13H16N2O4	O18 isotope of Phenylacetylglutamine
267.123	869301	266.115	3(4)	266.115	0.714542	C05642	C13H16N2O4	O18 isotope of Formyl-N-acetyl-5-methoxykynurenamine
267.123	869301	266.115	4(4)	266.116	-0.821025	C00378	C12H17N4OS	C13 isotope of Thiamin
267.193	2639900	266.186	1(1)	266.186	-0.321045	C13790	C14H28O3	2S-Hydroxytetradecanoic acid (H+ replaced by Na+)
268.081	1092080	267.073	1(1)	267.073	-0.445268	C00120	C10H16N2O3S	C13 isotope of Biotin (H+ replaced by Na+)
268.104	6842750	267.097	1(5)	267.096	2.09435	C06657	C9H16N4O4	N15 isotope of Guanidinoproclavaminic acid (H+ replaced by Na+)
268.104	6842750	267.097	2(5)	267.097	-0.226083	C00212	C10H13N5O4	Adenosine
268.104	6842750	267.097	3(5)	267.097	-0.226083	C00330	C10H13N5O4	Deoxyguanosine
268.104	6842750	267.097	4(5)	267.097	-0.226083	C07210	C10H13N5O4	Zidovudine
268.104	6842750	267.097	5(5)	267.097	-0.226083	C11501	C10H13N5O4	9-Riburonosyladenine
268.114	2271940	267.107	1(2)	267.106	0.174835	C07522	C14H16N2O2	C13 isotope of Etomidate (H+ replaced by Na+)
268.114	2271940	267.107	2(2)	267.106	0.174835	C11847	C14H16N2O2	C13 isotope of Cyclo(L-Phe-L-Pro) (H+ replaced by Na+)
268.998	3740440	267.991	1(1)	267.991	-0.533156	C07037	C9H9Cl2N3O	N15 isotope of Guanfacine (H+ replaced by Na+)
269.089	1026120	268.082	1(2)	268.082	-0.757298	C03137	C13H14N2O3	N-Acetyl-D-tryptophan (H+ replaced by Na+)
269.089	1026120	268.082	2(2)	268.082	-0.757298	C07829	C13H14N2O3	Mephobarbital (H+ replaced by Na+)
269.107	798054	268.1	1(4)	268.1	-0.0940832	C00212	C10H13N5O4	C13 isotope of Adenosine
269.107	798054	268.1	2(4)	268.1	-0.0940832	C00330	C10H13N5O4	C13 isotope of Deoxyguanosine
269.107	798054	268.1	3(4)	268.1	-0.0940832	C07210	C10H13N5O4	C13 isotope of Zidovudine
269.107	798054	268.1	4(4)	268.1	-0.0940832	C11501	C10H13N5O4	C13 isotope of 9-Riburonosyladenine
269.136	1079470	268.129	1(4)	268.129	-2.42456	C09368	C17H17NO2	C13 isotope of (-)-Caaverine
269.136	1079470	268.129	2(4)	268.129	-2.42456	C12235	C17H17NO2	C13 isotope of Assoanine
269.136	1079470	268.129	3(4)	268.129	-2.42456	C14921	C17H17NO2	C13 isotope of 3-Oxo-N-phenyl-N-(phenylmethyl)butanamide
269.136	1079470	268.129	4(4)	268.129	-2.42456	C15325	C17H17NO2	C13 isotope of 6-Azaequilenin
270.006	4246480	268.998	1(1)	268.998	0.0952833	C07037	C9H9Cl2N3O	O18 isotope of Guanfacine (H+ replaced by Na+)
271.048	208599000	270.041	1(1)	270.041	0.265863	C10742	C15H8N2O2	Tryptanthrine (H+ replaced by Na+)
271.051	3585040	270.044	1(1)	270.044	1.07637	C07666	C12H12N2O2S	Dapsone (H+ replaced by Na+)
271.067	1150480	270.06	1(1)	270.059	0.400478	C01817	C8H16N2O4S2	O18 isotope of Homocystine
271.069	4515930	270.062	1(2)	270.062	-0.0321267	C07905	C12H9F3N2O2	Leflunomide
271.069	4515930	270.062	2(2)	270.062	-0.176158	C05832	C12H12N2O4	5-Hydroxyindoleacetylglycine (H+ replaced by Na+)
271.13	872843	270.123	1(19)	270.123	0.537131	C09213	C14H18N2O2	O18 isotope of Hypaphorine (H+ replaced by Na+)
271.13	872843	270.123	2(19)	270.123	-0.0932946	C02771	C15H20O3	1,2-Dihydrosantonin (H+ replaced by Na+)
271.13	872843	270.123	3(19)	270.123	-0.0932946	C07609	C15H20O3	Parthenolide (H+ replaced by Na+)
271.13	872843	270.123	4(19)	270.123	-0.0932946	C09301	C15H20O3	Artabsin (H+ replaced by Na+)
271.13	872843	270.123	5(19)	270.123	-0.0932946	C09345	C15H20O3	Artemorin (H+ replaced by Na+)
271.13	872843	270.123	6(19)	270.123	-0.0932946	C09378	C15H20O3	Confertin (H+ replaced by Na+)
271.13	872843	270.123	7(19)	270.123	-0.0932946	C09386	C15H20O3	Damsin (H+ replaced by Na+)
271.13	872843	270.123	8(19)	270.123	-0.0932946	C09440	C15H20O3	Eupatolide (H+ replaced by Na+)
271.13	872843	270.123	9(19)	270.123	-0.0932946	C09488	C15H20O3	Ivalin (H+ replaced by Na+)
271.13	872843	270.123	10(19)	270.123	-0.0932946	C09507	C15H20O3	Micheliolide (H+ replaced by Na+)
271.13	872843	270.123	11(19)	270.123	-0.0932946	C09534	C15H20O3	Pseudoivalin (H+ replaced by Na+)
271.13	872843	270.123	12(19)	270.123	-0.0932946	C09537	C15H20O3	Quadrone (H+ replaced by Na+)
271.13	872843	270.123	13(19)	270.123	-0.0932946	C09544	C15H20O3	Santamarin (H+ replaced by Na+)
271.13	872843	270.123	14(19)	270.123	-0.0932946	C09556	C15H20O3	Tamaulipin A (H+ replaced by Na+)
271.13	872843	270.123	15(19)	270.123	-0.0932946	C09562	C15H20O3	Tomentosin (H+ replaced by Na+)
271.13	872843	270.123	16(19)	270.123	-0.0932946	C09626	C15H20O3	Canellal (H+ replaced by Na+)
271.13	872843	270.123	17(19)	270.123	-0.0932946	C09660	C15H20O3	Dehydrongaione (H+ replaced by Na+)
271.13	872843	270.123	18(19)	270.123	-0.0932946	C09687	C15H20O3	Illudin M (H+ replaced by Na+)
271.13	872843	270.123	19(19)	270.123	-0.0932946	C13455	C15H20O3	Abscisic aldehyde (H+ replaced by Na+)
271.152	910213	270.144	1(3)	270.145	-2.25864	C10867	C17H19NO2	C13 isotope of Strobamine
271.152	910213	270.144	2(3)	270.145	-2.25864	C14896	C17H19NO2	C13 isotope of 1-Methyl-6-(1,2,3,4-tetrahydro-6-methoxy-2-naphthyl)-2(1H)-pyridone
271.152	910213	270.144	3(3)	270.145	-2.25864	C15044	C17H19NO2	C13 isotope of 2,3-Dimethoxy-[2-(4-Pyridinyl)-1-butenyl]phenol
271.167	882326	270.159	1(3)	270.159	-0.556772	C07528	C15H22N2O	O18 isotope of Mepivacaine (H+ replaced by Na+)
271.167	882326	270.159	2(3)	270.159	-0.556772	C10764	C15H22N2O	O18 isotope of 5,6-Dehydrolupanine (H+ replaced by Na+)
271.167	882326	270.159	3(3)	270.159	-0.556772	C10775	C15H22N2O	O18 isotope of Multiflorine (H+ replaced by Na+)
271.203	13018000	270.196	1(1)	270.196	-0.171055	C00370	C17H28O	Sterol (H+ replaced by Na+)
271.205	876130	270.198	1(2)	270.198	-2.15368	C15020	C19H26O	17beta-Methylestra-1,3,5(10)-trien-3-ol
271.205	876130	270.198	2(2)	270.198	-2.15368	C15085	C19H26O	17-Methyl-18-norandrosta-4,13(17)-dien-3-one
271.998	1841020	270.991	1(1)	270.991	-0.621895	C11007	C9H10Cl2N2O2	N15 isotope of Linuron (H+ replaced by Na+)
272.045	1369040	271.038	1(1)	271.038	0.209935	C10742	C15H8N2O2	N15 isotope of Tryptanthrine (H+ replaced by Na+)
272.048	1285410	271.041	1(2)	271.041	0.869879	C07666	C12H12N2O2S	N15 isotope of Dapsone (H+ replaced by Na+)
272.048	1285410	271.041	2(2)	271.042	-1.26804	C00647	C8H13N2O5P	C13 isotope of Pyridoxamine phosphate (H+ replaced by Na+)
272.051	25708000	271.044	1(2)	271.044	0.320819	C10742	C15H8N2O2	C13 isotope of Tryptanthrine (H+ replaced by Na+)
272.051	25708000	271.044	2(2)	271.044	-0.317686	C03225	C9H9N3O7	3,5-Dinitro-L-tyrosine
272.054	836404	271.047	1(1)	271.047	-1.67562	C07666	C12H12N2O2S	C13 isotope of Dapsone (H+ replaced by Na+)
272.206	2117490	271.199	1(1)	271.199	-0.446374	C00370	C17H28O	C13 isotope of Sterol (H+ replaced by Na+)
273.052	1184450	272.045	1(2)	272.044	2.63465	C00669	C8H14N2O5S	gamma-L-Glutamyl-L-cysteine (H+ replaced by Na+)
273.052	1184450	272.045	2(2)	272.045	0.865343	C10742	C15H8N2O2	O18 isotope of Tryptanthrine (H+ replaced by Na+)
273.055	1643940	272.047	1(3)	272.047	2.46664	C07756	C10H12N2O5S	7-Aminocephalosporanic acid
273.055	1643940	272.047	2(3)	272.047	-0.150505	C03225	C9H9N3O7	C13 isotope of 3,5-Dinitro-L-tyrosine
273.055	1643940	272.047	3(3)	272.048	-2.8514	C07666	C12H12N2O2S	O18 isotope of Dapsone (H+ replaced by Na+)
273.084	1037880	272.077	1(2)	272.077	-0.601649	C01726	C6H15N4O6P	O18 isotope of D-Lombricine
273.084	1037880	272.077	2(2)	272.077	-0.601649	C14177	C6H15N4O6P	O18 isotope of Lombricine
273.167	4752860	272.16	1(1)	272.161	-2.42586	C10843	C17H21NO2	C13 isotope of Apoatropine
273.182	877313	272.175	1(3)	272.175	0.439125	C10752	C15H24N2O	O18 isotope of Aphylline (H+ replaced by Na+)
273.182	877313	272.175	2(3)	272.175	0.439125	C10772	C15H24N2O	O18 isotope of Lupanine (H+ replaced by Na+)
273.182	877313	272.175	3(3)	272.175	0.439125	C10774	C15H24N2O	O18 isotope of Matrine (H+ replaced by Na+)
274.049	1920600	273.042	1(1)	273.041	2.82685	C00669	C8H14N2O5S	N15 isotope of gamma-L-Glutamyl-L-cysteine (H+ replaced by Na+)
274.141	695772	273.134	1(1)	273.135	-2.37915	C09240	C19H16N2	C13 isotope of Sempervirine
275.038	1393150	274.031	1(2)	274.03	1.813	C07658	C10H10N4O2S	S34 isotope of Sulfadiazine (H+ replaced by Na+)
275.038	1393150	274.031	2(2)	274.03	1.24933	C01691	C13H8F2O3	O18 isotope of Diflunisal (H+ replaced by Na+)
275.046	1075670	274.039	1(1)	274.039	-0.0498482	C07658	C10H10N4O2S	O18 isotope of Sulfadiazine (H+ replaced by Na+)
275.125	1143330	274.118	1(1)	274.118	0.621893	C03002	C13H18N2O3	O18 isotope of N-Caffeoylputrescine (H+ replaced by Na+)
275.162	1957130	274.154	1(2)	274.154	0.309911	C11766	C14H22N2O2	O18 isotope of Rivastigmine (H+ replaced by Na+)
275.162	1957130	274.154	2(2)	274.154	-0.311245	C09645	C15H24O3	Cuauhtemone (H+ replaced by Na+)
275.198	2127390	274.191	1(2)	274.191	0.362721	C10771	C15H26N2O	O18 isotope of Leontiformine (H+ replaced by Na+)
275.198	2127390	274.191	2(2)	274.191	0.362721	C10780	C15H26N2O	O18 isotope of Retamine (H+ replaced by Na+)
276.11	1912200	275.103	1(1)	275.103	-2.40934	C10568	C15H15N3O	Anantine (H+ replaced by Na+)
277.047	3511050	276.04	1(13)	276.039	1.92771	C05844	C7H14N2O6S	5-L-Glutamyl-taurine (H+ replaced by Na+)
277.047	3511050	276.04	2(13)	276.04	-0.432908	C08644	C15H10O4	Hispidol (H+ replaced by Na+)
277.047	3511050	276.04	3(13)	276.04	-0.432908	C10028	C15H10O4	Chrysin (H+ replaced by Na+)
277.047	3511050	276.04	4(13)	276.04	-0.432908	C10121	C15H10O4	Primetin (H+ replaced by Na+)
277.047	3511050	276.04	5(13)	276.04	-0.432908	C10200	C15H10O4	Anhydroglycinol (H+ replaced by Na+)
277.047	3511050	276.04	6(13)	276.04	-0.432908	C10208	C15H10O4	Daidzein (H+ replaced by Na+)
277.047	3511050	276.04	7(13)	276.04	-0.432908	C10291	C15H10O4	Alizarin 2-methyl ether (H+ replaced by Na+)
277.047	3511050	276.04	8(13)	276.04	-0.432908	C10315	C15H10O4	Chrysophanol (H+ replaced by Na+)
277.047	3511050	276.04	9(13)	276.04	-0.432908	C10327	C15H10O4	Digiferrugineol (H+ replaced by Na+)
277.047	3511050	276.04	10(13)	276.04	-0.432908	C10329	C15H10O4	1,4-Dihydroxy-2-methylanthraquinone (H+ replaced by Na+)
277.047	3511050	276.04	11(13)	276.04	-0.432908	C10402	C15H10O4	Rubiadin (H+ replaced by Na+)
277.047	3511050	276.04	12(13)	276.04	-0.432908	C12123	C15H10O4	7,4'-Dihydroxyflavone (H+ replaced by Na+)
277.047	3511050	276.04	13(13)	276.04	-0.432908	C14344	C15H10O4	4',6-Dihydroxyflavone (H+ replaced by Na+)
277.051	1636200	276.043	1(2)	276.043	0.364079	C04201	C10H13NO6S	N15 isotope of L-Tyrosine methyl ester 4-sulfate
277.051	1636200	276.043	2(2)	276.044	-1.60342	C11467	C11H11NO6	C13 isotope of N-Pyruvoyl-5-methoxy-3-hydroxyanthranilate (H+ replaced by Na+)
277.058	10165000	276.05	1(2)	276.05	2.96491	C04359	C7H15O9P	O18 isotope of 1-Deoxy-D-altro-heptulose 7-phosphate
277.058	10165000	276.05	2(2)	276.05	2.61024	C04201	C10H13NO6S	C13 isotope of L-Tyrosine methyl ester 4-sulfate
277.059	3916520	276.051	1(5)	276.052	-1.88692	C10052	C14H10O6	O18 isotope of Athyriol
277.059	3916520	276.051	2(5)	276.052	-1.88692	C10053	C14H10O6	O18 isotope of Bellidifolin
277.059	3916520	276.051	3(5)	276.052	-1.88692	C10069	C14H10O6	O18 isotope of Isoathyriol
277.059	3916520	276.051	4(5)	276.052	-1.88692	C10092	C14H10O6	O18 isotope of Swertianin
277.059	3916520	276.051	5(5)	276.052	-1.88692	C15218	C14H10O6	O18 isotope of 2,2',4,4'-Tetrahydroxybenzil
277.06	2530090	276.052	1(4)	276.053	-1.44469	C14264	C15H11NO3	N15 isotope of 2-(4-Hydroxybenzyl)isoindole-1,3-dione (H+ replaced by Na+)
277.06	2530090	276.052	2(4)	276.053	-1.44469	C14620	C15H11NO3	N15 isotope of 2-Acetamido-6H-dibenzo[b,d]pyran-6-one (H+ replaced by Na+)
277.06	2530090	276.052	3(4)	276.053	-1.44469	C14920	C15H11NO3	N15 isotope of N-(6-Oxo-6H-dibenzo[b,d]pyran-3-yl)acetamide (H+ replaced by Na+)
277.06	2530090	276.052	4(4)	276.053	-1.57637	C06606	C10H14NO6P	N15 isotope of Paraoxon
277.062	948136	276.054	1(1)	276.055	-2.98677	C09567	C17H9NO3	N15 isotope of Liriodenine
277.069	862717	276.062	1(3)	276.061	2.40931	C11188	C12H16Cl2N2O	Cl37 isotope of Neburon
277.069	862717	276.062	2(3)	276.061	1.92805	C11107	C10H13NO8	N15 isotope of 3-beta-D-Glucopyranuronosyloxy-5-methylisoxazole
277.069	862717	276.062	3(3)	276.062	0.30987	C09567	C17H9NO3	C13 isotope of Liriodenine
277.105	1052960	276.097	1(3)	276.097	0.782031	C03068	C12H16N2O4	O18 isotope of 3-Hydroxyhexobarbital (H+ replaced by Na+)
277.105	1052960	276.097	2(3)	276.098	-0.44639	C08328	C11H17NO7	N15 isotope of Cardiospermin
277.105	1052960	276.097	3(3)	276.098	-0.44639	C08340	C11H17NO7	N15 isotope of Sarmentosin
277.12	1359090	276.113	1(1)	276.113	-0.722128	C10662	C15H17NO4	N15 isotope of Dubinidine
277.156	716606	276.149	1(8)	276.149	-0.0942464	C14972	C18H22O	3-Deoxyestrone (H+ replaced by Na+)
277.156	716606	276.149	2(8)	276.149	-0.0942464	C15082	C18H22O	4-(1-Ethyl-2-phenylbutyl)phenol (H+ replaced by Na+)
277.156	716606	276.149	3(8)	276.149	-0.705769	C07814	C16H21NO3	N15 isotope of Homatropine
277.156	716606	276.149	4(8)	276.149	-0.705769	C09852	C16H21NO3	N15 isotope of Annotine
277.156	716606	276.149	5(8)	276.149	-0.705769	C09855	C16H21NO3	N15 isotope of Annotinine
277.156	716606	276.149	6(8)	276.149	-0.705769	C10862	C16H21NO3	N15 isotope of Norhyoscyamine
277.156	716606	276.149	7(8)	276.149	-0.705769	C12234	C16H21NO3	N15 isotope of Epinorlycoramine
277.156	716606	276.149	8(8)	276.149	-0.705769	C13682	C16H21NO3	N15 isotope of Dihydro-beta-erythroidine
277.177	2744230	276.17	1(1)	276.171	-2.28476	C06931	C20H21N	C13 isotope of Cyclobenzaprine
277.214	38430700	276.206	1(1)	276.207	-0.32911	C08362	C16H30O2	(9Z)-Hexadecenoic acid (H+ replaced by Na+)
277.216	2460980	276.208	1(3)	276.209	-1.32621	C07532	C17H26N2O	O18 isotope of Ropivacaine
277.216	2460980	276.208	2(3)	276.209	-1.32621	C09889	C17H26N2O	O18 isotope of alpha-Obscurine
277.216	2460980	276.208	3(3)	276.209	-1.32621	C09895	C17H26N2O	O18 isotope of Sauroxine
278.053	915128	277.046	1(1)	277.045	2.9448	C11467	C11H11NO6	O18 isotope of N-Pyruvoyl-5-methoxy-3-hydroxyanthranilate (H+ replaced by Na+)
278.217	6685410	277.21	1(1)	277.21	-0.381444	C08362	C16H30O2	C13 isotope of (9Z)-Hexadecenoic acid (H+ replaced by Na+)
278.951	703378	277.944	1(3)	277.943	2.86399	C14357	C12H7Cl3	2,3,4-Trichlorobiphenyl (H+ replaced by Na+)
278.951	703378	277.944	2(3)	277.943	2.86399	C14358	C12H7Cl3	2,3',5-Trichlorobiphenyl (H+ replaced by Na+)
278.951	703378	277.944	3(3)	277.943	2.86399	C14359	C12H7Cl3	2,3,6-Trichlorobiphenyl (H+ replaced by Na+)
279.063	1181110	278.055	1(6)	278.056	-0.86157	C04271	C15H12O4	(6aR,11aR)-3,9-Dihydroxypterocarpan (H+ replaced by Na+)
279.063	1181110	278.055	2(6)	278.056	-0.86157	C08650	C15H12O4	Isoliquiritigenin (H+ replaced by Na+)
279.063	1181110	278.055	3(6)	278.056	-0.86157	C09762	C15H12O4	Liquiritigenin (H+ replaced by Na+)
279.063	1181110	278.055	4(6)	278.056	-0.86157	C09827	C15H12O4	Pinocembrin (H+ replaced by Na+)
279.063	1181110	278.055	5(6)	278.056	-0.86157	C10262	C15H12O4	Hydrangenol (H+ replaced by Na+)
279.063	1181110	278.055	6(6)	278.056	-0.86157	C15609	C15H12O4	3',5'-Dihydroxyflavanone (H+ replaced by Na+)
279.12	1657170	278.113	1(1)	278.113	0.560393	C07890	C12H18N2O4	O18 isotope of Midodrine (H+ replaced by Na+)
279.159	4558370	278.152	1(3)	278.152	-0.451734	C03343	C16H22O4	2-Ethylhexyl phthalate
279.159	4558370	278.152	2(3)	278.152	-0.451734	C14214	C16H22O4	Dibutyl phthalate
279.159	4558370	278.152	3(3)	278.152	-0.451734	C15205	C16H22O4	Diisobutyl phthalate
279.193	1723820	278.186	1(2)	278.186	-2.48412	C06824	C20H23N	C13 isotope of Amitriptyline
279.193	1723820	278.186	2(2)	278.186	-2.48412	C07107	C20H23N	C13 isotope of Maprotiline
279.229	36076200	278.222	1(1)	278.222	-0.219128	C00249	C16H32O2	Hexadecanoic acid (H+ replaced by Na+)
280.127	1885290	279.119	1(6)	279.119	2.09595	C09302	C15H18O5	C13 isotope of Artecanin
280.127	1885290	279.119	2(6)	279.119	2.09595	C09354	C15H18O5	C13 isotope of Canin
280.127	1885290	279.119	3(6)	279.119	2.09595	C09363	C15H18O5	C13 isotope of Conchosin A
280.127	1885290	279.119	4(6)	279.119	2.09595	C09379	C15H18O5	C13 isotope of Coriamyrtin
280.127	1885290	279.119	5(6)	279.119	2.09595	C09485	C15H18O5	C13 isotope of Isohelenol
280.127	1885290	279.119	6(6)	279.119	2.09595	C09983	C15H18O5	C13 isotope of Zinnolide
280.162	862200	279.155	1(3)	279.155	0.105717	C03343	C16H22O4	C13 isotope of 2-Ethylhexyl phthalate
280.162	862200	279.155	2(3)	279.155	0.105717	C14214	C16H22O4	C13 isotope of Dibutyl phthalate
280.162	862200	279.155	3(3)	279.155	0.105717	C15205	C16H22O4	C13 isotope of Diisobutyl phthalate
280.233	6368120	279.225	1(1)	279.226	-0.343107	C00249	C16H32O2	C13 isotope of Hexadecanoic acid (H+ replaced by Na+)
281.051	891085	280.043	1(4)	280.043	0.934095	C11087	C12H16ClNOS	N15 isotope of Orbencarb (H+ replaced by Na+)
281.051	891085	280.043	2(4)	280.043	0.934095	C14428	C12H16ClNOS	N15 isotope of Thiobencarb (H+ replaced by Na+)
281.051	891085	280.043	3(4)	280.044	-0.993266	C03177	C6H15N2O7P	Streptamine phosphate (H+ replaced by Na+)
281.051	891085	280.043	4(4)	280.044	-0.993266	C03433	C6H15N2O7P	Streptamine 4-phosphate (H+ replaced by Na+)
281.074	721580	280.067	1(2)	280.067	-0.274494	C05131	C10H14N2O6	(1-Ribosylimidazole)-4-acetate (H+ replaced by Na+)
281.074	721580	280.067	2(2)	280.067	-0.416319	C08195	C12H16ClNO3	C13 isotope of Meclofenoxate (H+ replaced by Na+)
281.102	1344160	280.095	1(1)	280.095	-0.974824	C02892	C12H15N4O2S	C13 isotope of Thiamin acetic acid
281.172	1847330	280.165	1(3)	280.165	-0.107126	C14253	C14H26O4	Dibutyl adipate (H+ replaced by Na+)
281.172	1847330	280.165	2(3)	280.165	-0.107126	C14260	C14H26O4	Diisobutyl adipate (H+ replaced by Na+)
281.172	1847330	280.165	3(3)	280.166	-2.30436	C06971	C19H21NO	C13 isotope of Doxepin
281.236	787389	280.229	1(6)	280.229	0.310284	C06426	C18H30O2	O18 isotope of (6Z,9Z,12Z)-Octadecatrienoic acid
281.236	787389	280.229	2(6)	280.229	0.310284	C06427	C18H30O2	O18 isotope of (9Z,12Z,15Z)-Octadecatrienoic acid
281.236	787389	280.229	3(6)	280.229	0.310284	C07289	C18H30O2	O18 isotope of Crepenynate
281.236	787389	280.229	4(6)	280.229	0.310284	C08315	C18H30O2	O18 isotope of (9Z,11E,13E)-Octadecatrienoic acid
281.236	787389	280.229	5(6)	280.229	0.310284	C08364	C18H30O2	O18 isotope of Punicic acid
281.236	787389	280.229	6(6)	280.229	0.310284	C15201	C18H30O2	O18 isotope of 5beta-Estrane-3alpha,17beta-diol
282.009	11020900	281.002	1(1)	281.001	2.25825	C02740	C11H8N2O3S2	C13 isotope of Photinus luciferin
282.142	836545	281.135	1(4)	281.134	2.15183	C09346	C15H20O5	C13 isotope of Autumnolide
282.142	836545	281.135	2(4)	281.134	2.15183	C09480	C15H20O5	C13 isotope of Hymenoflorin
282.142	836545	281.135	3(4)	281.134	2.15183	C09707	C15H20O5	C13 isotope of Phaseic acid
282.142	836545	281.135	4(4)	281.134	2.15183	C15514	C15H20O5	C13 isotope of 8'-Hydroxyabscisate
283.084	2143470	282.077	1(1)	282.077	-0.540938	C07487	C15H11N3O3	N15 isotope of Nitrazepam
283.105	44136100	282.098	1(1)	282.098	-0.294516	C10605	C14H16N2O3	Maculosin (H+ replaced by Na+)
283.988	3986810	282.981	1(2)	282.98	2.20892	C11065	C12H7Cl2NO3	Nitrofen
283.988	3986810	282.981	2(2)	282.98	2.06855	C06637	C14H9Cl3	C13 isotope of 1-Chloro-2,2-bis(4'-chlorophenyl)ethylene
284.004	2600040	282.996	1(2)	282.996	2.49272	C10964	C11H11Cl2NO2	Cl37 isotope of Benoxacor (H+ replaced by Na+)
284.004	2600040	282.996	2(2)	282.996	2.49272	C14207	C11H11Cl2NO2	Cl37 isotope of M2 (H+ replaced by Na+)
284.109	6647780	283.101	1(1)	283.101	-0.345884	C10605	C14H16N2O3	C13 isotope of Maculosin (H+ replaced by Na+)
284.118	1179430	283.111	1(2)	283.11	1.82219	C14501	C18H16N2	N15 isotope of N,N'-Diphenyl-p-phenylenediamine (H+ replaced by Na+)
284.118	1179430	283.111	2(2)	283.111	-0.580199	C00939	C10H14N6O4	C13 isotope of 2-Aminoadenosine
285.012	878350	284.005	1(1)	284.004	0.999078	C08233	C7H11NO7P2	C13 isotope of Risedronic acid
285.131	1098280	284.123	1(2)	284.124	-2.62109	C01735	C17H17NO3	C13 isotope of Morphinone
285.131	1098280	284.123	2(2)	284.124	-2.62109	C10634	C17H17NO3	C13 isotope of Acrophylline
285.219	703670	284.212	1(1)	284.212	-0.198031	C14245	C18H30O	4-Dodecylphenol (H+ replaced by Na+)
286.176	1105070	285.169	1(1)	285.169	-0.32506	C01833	C13H23N3O4	Leu-Gly-Pro
287.198	2640050	286.191	1(1)	286.191	0.347512	C09860	C16H26N2O	O18 isotope of Cernuine (H+ replaced by Na+)
287.222	1803810	286.214	1(1)	286.214	-0.404967	C14987	C16H30O4	2,3-Dihydroxycyclopentaneundecanoic acid
289.054	15436500	288.046	1(2)	288.047	-2.88196	C01993	C10H10N4O5	5'-Oxoinosine (H+ replaced by Na+)
289.054	15436500	288.046	2(2)	288.047	-2.88196	C11631	C10H10N4O5	9-Riburonosylhypoxanthine (H+ replaced by Na+)
289.091	1797120	288.083	1(1)	288.083	-0.158452	C02957	C11H14N4O4	8-Oxodeoxycoformycin (H+ replaced by Na+)
289.105	1128070	288.097	1(8)	288.096	2.96789	C03795	C11H15N5O3	N15 isotope of N6-Methyl-2'-deoxyadenosine (H+ replaced by Na+)
289.105	1128070	288.097	2(8)	288.097	2.44239	C07558	C12H20N2O2S2	Methitural
289.105	1128070	288.097	3(8)	288.097	1.38945	C03003	C12H16NO7	O18 isotope of N-Glucosylnicotinate
289.105	1128070	288.097	4(8)	288.097	0.437063	C04148	C13H16N2O4	O18 isotope of alpha-N-Phenylacetyl-L-glutamine (H+ replaced by Na+)
289.105	1128070	288.097	5(8)	288.097	0.437063	C05597	C13H16N2O4	O18 isotope of Phenylacetylglutamine (H+ replaced by Na+)
289.105	1128070	288.097	6(8)	288.097	0.437063	C05642	C13H16N2O4	O18 isotope of Formyl-N-acetyl-5-methoxykynurenamine (H+ replaced by Na+)
289.105	1128070	288.097	7(8)	288.098	-0.740192	C08344	C12H17NO7	N15 isotope of Volkenin
289.105	1128070	288.097	8(8)	288.098	-0.981341	C00378	C12H17N4OS	C13 isotope of Thiamin (H+ replaced by Na+)
289.141	985630	288.134	1(5)	288.134	1.21613	C10497	C14H20N2O3	O18 isotope of Subaphyllin (H+ replaced by Na+)
289.141	985630	288.134	2(5)	288.134	0.62511	C09702	C15H22O4	Mukaadial (H+ replaced by Na+)
289.141	985630	288.134	3(5)	288.134	0.62511	C09717	C15H22O4	Rugosal (H+ replaced by Na+)
289.141	985630	288.134	4(5)	288.134	0.62511	C10840	C15H22O4	Zinniol (H+ replaced by Na+)
289.141	985630	288.134	5(5)	288.134	0.62511	C13454	C15H22O4	Xanthoxic acid (H+ replaced by Na+)
289.177	1440520	288.17	1(9)	288.169	1.29036	C11698	C16H24FNO	C13 isotope of UH-301 (H+ replaced by Na+)
289.177	1440520	288.17	2(9)	288.17	-0.364718	C02621	C15H24N2O2	O18 isotope of 13-Hydroxylupanine (H+ replaced by Na+)
289.177	1440520	288.17	3(9)	288.17	-0.364718	C07526	C15H24N2O2	O18 isotope of Tetracaine (H+ replaced by Na+)
289.177	1440520	288.17	4(9)	288.17	-0.364718	C10749	C15H24N2O2	O18 isotope of Ammothamnine (H+ replaced by Na+)
289.177	1440520	288.17	5(9)	288.17	-0.364718	C10769	C15H24N2O2	O18 isotope of Lamprolobine (H+ replaced by Na+)
289.177	1440520	288.17	6(9)	288.17	-0.364718	C10776	C15H24N2O2	O18 isotope of Nuttalline (H+ replaced by Na+)
289.177	1440520	288.17	7(9)	288.17	-0.955664	C04834	C16H26O3	(2E,6E)-(10R,11S)-10,11-Epoxy-3,7,11-trimethyltrideca-2,6-dienoic (H+ replaced by Na+)
289.177	1440520	288.17	8(9)	288.17	-0.955664	C09693	C16H26O3	Juvabione (H+ replaced by Na+)
289.177	1440520	288.17	9(9)	288.17	-0.955664	C09694	C16H26O3	Juvenile hormone III (H+ replaced by Na+)
289.214	1546500	288.206	1(1)	288.207	-0.693161	C02838	C15H29NO4	N15 isotope of L-Octanoylcarnitine
290.057	1163700	289.05	1(3)	289.05	-0.0103439	C07318	C11H13N3O3S	Sulfisoxazole (H+ replaced by Na+)
290.057	1163700	289.05	2(3)	289.05	-2.47354	C01993	C10H10N4O5	C13 isotope of 5'-Oxoinosine (H+ replaced by Na+)
290.057	1163700	289.05	3(3)	289.05	-2.47354	C11631	C10H10N4O5	C13 isotope of 9-Riburonosylhypoxanthine (H+ replaced by Na+)
290.086	3793130	289.079	1(4)	289.079	-0.258131	C00212	C10H13N5O4	Adenosine (H+ replaced by Na+)
290.086	3793130	289.079	2(4)	289.079	-0.258131	C00330	C10H13N5O4	Deoxyguanosine (H+ replaced by Na+)
290.086	3793130	289.079	3(4)	289.079	-0.258131	C07210	C10H13N5O4	Zidovudine (H+ replaced by Na+)
290.086	3793130	289.079	4(4)	289.079	-0.258131	C11501	C10H13N5O4	9-Riburonosyladenine (H+ replaced by Na+)
291.085	1094100	290.077	1(2)	290.077	1.62783	C04462	C11H15NO8	N15 isotope of N-Succinyl-2-L-amino-6-oxoheptanedioate
291.085	1094100	290.077	2(2)	290.077	1.62783	C05537	C11H15NO8	N15 isotope of N-Succinyl-2-amino-6-oxopimelate
291.157	1732090	290.149	1(1)	290.149	0.414765	C11696	C14H22N2O3	O18 isotope of Practolol (H+ replaced by Na+)
291.229	21047200	290.222	1(1)	290.222	-0.278981	C12100	C17H32O2	omega-Cyclohexylundecanoic acid (H+ replaced by Na+)
291.266	1811260	290.258	1(1)	290.259	-0.332376	C01838	C18H36O	Octadecanal (H+ replaced by Na+)
291.999	769284	290.992	1(1)	290.991	2.09469	C14292	C13H10Cl2O2	C13 isotope of Dichlorophen (H+ replaced by Na+)
292.043	755301	291.036	1(2)	291.037	-2.20318	C14927	C14H11NO4S	S34 isotope of N-(6-Oxo-6H-dibenzo[b,d]pyran-2-yl)methanesulfonamide
292.043	755301	291.036	2(2)	291.037	-2.20318	C14965	C14H11NO4S	S34 isotope of N-(6-Oxo-6H-dibenzo[b,d]pyran-3-yl)methanesulfonamide
292.053	1456170	291.046	1(4)	291.045	2.33062	C14927	C14H11NO4S	O18 isotope of N-(6-Oxo-6H-dibenzo[b,d]pyran-2-yl)methanesulfonamide
292.053	1456170	291.046	2(4)	291.045	2.33062	C14965	C14H11NO4S	O18 isotope of N-(6-Oxo-6H-dibenzo[b,d]pyran-3-yl)methanesulfonamide
292.053	1456170	291.046	3(4)	291.046	1.03457	C07318	C11H13N3O3S	S34 isotope of Sulfisoxazole (H+ replaced by Na+)
292.053	1456170	291.046	4(4)	291.047	-2.59579	C05255	C9H9N5O5	O18 isotope of 2-Amino-4-oxo-6-(1',2'-dioxoprolyl)-7,8-dihydroxypteridine (H+ replaced by Na+)
292.14	2320540	291.133	1(5)	291.133	1.83382	C05010	C12H20N4O3	N15 isotope of His-Leu (H+ replaced by Na+)
292.14	2320540	291.133	2(5)	291.133	1.3138	C05118	C13H25NO2S2	S-(2-Methylbutanoyl)-dihydrolipoamide
292.14	2320540	291.133	3(5)	291.133	1.3138	C05119	C13H25NO2S2	S-(3-Methylbutanoyl)-dihydrolipoamide
292.14	2320540	291.133	4(5)	291.133	-0.670617	C10137	C14H21NO4	O18 isotope of Codonopsine (H+ replaced by Na+)
292.14	2320540	291.133	5(5)	291.133	-0.670617	C11077	C14H21NO4	O18 isotope of Diethofencarb (H+ replaced by Na+)
292.233	4026170	291.225	1(1)	291.226	-0.191618	C12100	C17H32O2	C13 isotope of omega-Cyclohexylundecanoic acid (H+ replaced by Na+)
293.03	6022230	292.023	1(2)	292.023	-0.865373	C04711	C14H12O3S2	5-(3-Hydroxy-4-acetoxybut-1-ynyl)-2,2'-bithiophene
293.03	6022230	292.023	2(2)	292.023	-2.84374	C10205	C15H8O5	O18 isotope of Coumestrol (H+ replaced by Na+)
293.042	1200410	292.035	1(18)	292.035	-0.0131038	C12119	C14H8N2O4	O18 isotope of Phenazine-1,6-dicarboxylic acid (H+ replaced by Na+)
293.042	1200410	292.035	2(18)	292.035	-0.596229	C01477	C15H10O5	Apigenin (H+ replaced by Na+)
293.042	1200410	292.035	3(18)	292.035	-0.596229	C02495	C15H10O5	2'-Hydroxydaidzein (H+ replaced by Na+)
293.042	1200410	292.035	4(18)	292.035	-0.596229	C06563	C15H10O5	Genistein (H+ replaced by Na+)
293.042	1200410	292.035	5(18)	292.035	-0.596229	C08730	C15H10O5	Sulphuretin (H+ replaced by Na+)
293.042	1200410	292.035	6(18)	292.035	-0.596229	C10023	C15H10O5	Baicalein (H+ replaced by Na+)
293.042	1200410	292.035	7(18)	292.035	-0.596229	C10037	C15H10O5	5-Deoxykaempferol (H+ replaced by Na+)
293.042	1200410	292.035	8(18)	292.035	-0.596229	C10044	C15H10O5	Galangin (H+ replaced by Na+)
293.042	1200410	292.035	9(18)	292.035	-0.596229	C10113	C15H10O5	Norwogonin (H+ replaced by Na+)
293.042	1200410	292.035	10(18)	292.035	-0.596229	C10294	C15H10O5	Aloe-emodin (H+ replaced by Na+)
293.042	1200410	292.035	11(18)	292.035	-0.596229	C10343	C15H10O5	Emodin (H+ replaced by Na+)
293.042	1200410	292.035	12(18)	292.035	-0.596229	C10369	C15H10O5	Lucidin (H+ replaced by Na+)
293.042	1200410	292.035	13(18)	292.035	-0.596229	C10376	C15H10O5	Morindone (H+ replaced by Na+)
293.042	1200410	292.035	14(18)	292.035	-0.596229	C10379	C15H10O5	Norobtusifolin (H+ replaced by Na+)
293.042	1200410	292.035	15(18)	292.035	-0.596229	C10397	C15H10O5	Purpurin 1-methyl ether (H+ replaced by Na+)
293.042	1200410	292.035	16(18)	292.035	-0.596229	C14313	C15H10O5	3',4',7-Trihydroxyisoflavone (H+ replaced by Na+)
293.042	1200410	292.035	17(18)	292.035	-0.596229	C14314	C15H10O5	4',6,7-Trihydroxyisoflavone (H+ replaced by Na+)
293.042	1200410	292.035	18(18)	292.035	-0.596229	C15222	C15H10O5	3,6,4'-Trihydroxyflavone (H+ replaced by Na+)
293.082	791857	292.074	1(14)	292.075	-2.43803	C14459	C20H12O	O18 isotope of 2-Hydroxybenzo[a]pyrene (H+ replaced by Na+)
293.082	791857	292.074	2(14)	292.075	-2.43803	C14461	C20H12O	O18 isotope of 3-Hydroxybenzo[a]pyrene (H+ replaced by Na+)
293.082	791857	292.074	3(14)	292.075	-2.43803	C14556	C20H12O	O18 isotope of 9-Hydroxybenzo[a]pyrene (H+ replaced by Na+)
293.082	791857	292.074	4(14)	292.075	-2.43803	C14557	C20H12O	O18 isotope of 8-Hydroxybenzo[a]pyrene (H+ replaced by Na+)
293.082	791857	292.074	5(14)	292.075	-2.43803	C14558	C20H12O	O18 isotope of 7-Hydroxybenzo[a]pyrene (H+ replaced by Na+)
293.082	791857	292.074	6(14)	292.075	-2.43803	C14559	C20H12O	O18 isotope of 5-Hydroxybenzo[a]pyrene (H+ replaced by Na+)
293.082	791857	292.074	7(14)	292.075	-2.43803	C14560	C20H12O	O18 isotope of 4-Hydroxybenzo[a]pyrene (H+ replaced by Na+)
293.082	791857	292.074	8(14)	292.075	-2.43803	C14563	C20H12O	O18 isotope of 12-Hydroxybenzo[a]pyrene (H+ replaced by Na+)
293.082	791857	292.074	9(14)	292.075	-2.43803	C14564	C20H12O	O18 isotope of 11-Hydroxybenzo[a]pyrene (H+ replaced by Na+)
293.082	791857	292.074	10(14)	292.075	-2.43803	C14565	C20H12O	O18 isotope of 10-Hydroxybenzo[a]pyrene (H+ replaced by Na+)
293.082	791857	292.074	11(14)	292.075	-2.43803	C14576	C20H12O	O18 isotope of 6-Hydroxybenzo[a]pyrene (H+ replaced by Na+)
293.082	791857	292.074	12(14)	292.075	-2.43803	C14849	C20H12O	O18 isotope of Benzo[a]pyrene-9,10-oxide (H+ replaced by Na+)
293.082	791857	292.074	13(14)	292.075	-2.43803	C14850	C20H12O	O18 isotope of Benzo[a]pyrene-7,8-oxide (H+ replaced by Na+)
293.082	791857	292.074	14(14)	292.075	-2.43803	C14851	C20H12O	O18 isotope of Benzo[a]pyrene-4,5-oxide (H+ replaced by Na+)
293.099	945363	292.092	1(3)	292.092	-1.15671	C04521	C11H17NO8	N15 isotope of 2,7-Anhydro-alpha-N-acetylneuraminic acid
293.099	945363	292.092	2(3)	292.092	-1.15671	C04580	C11H17NO8	N15 isotope of 2-Deoxy-2,3-dehydro-N-acetylneuraminic acid
293.099	945363	292.092	3(3)	292.092	-1.15671	C08341	C11H17NO8	N15 isotope of Sarmentosin epoxide
293.136	2251300	292.129	1(1)	292.129	-2.36229	C10954	C19H17NO2	C13 isotope of Naproanilide
293.158	2683400	292.151	1(2)	292.15	1.95289	C10856	C16H21NO4	C13 isotope of Convolvine
293.158	2683400	292.151	2(2)	292.15	1.95289	C10863	C16H21NO4	C13 isotope of Phyllalbine
293.188	1007890	292.18	1(8)	292.18	0.0816128	C15020	C19H26O	17beta-Methylestra-1,3,5(10)-trien-3-ol (H+ replaced by Na+)
293.188	1007890	292.18	2(8)	292.18	0.0816128	C15085	C19H26O	17-Methyl-18-norandrosta-4,13(17)-dien-3-one (H+ replaced by Na+)
293.188	1007890	292.18	3(8)	292.18	-0.496356	C04883	C17H25NO3	N15 isotope of (+/-)-5-[(tert-Butylamino)-2'-hydroxypropoxy]-3,4-dihydro-1(2H)-
293.188	1007890	292.18	4(8)	292.18	-0.496356	C06932	C17H25NO3	N15 isotope of Cyclopentolate
293.188	1007890	292.18	5(8)	292.18	-0.496356	C07914	C17H25NO3	N15 isotope of Levobunolol
293.188	1007890	292.18	6(8)	292.18	-0.496356	C09225	C17H25NO3	N15 isotope of Mesembrinol
293.188	1007890	292.18	7(8)	292.18	-0.496356	C09881	C17H25NO3	N15 isotope of Lyconnotine
293.188	1007890	292.18	8(8)	292.18	-0.496356	C12905	C17H25NO3	N15 isotope of Variotin
293.209	2623340	292.201	1(1)	292.202	-2.19407	C08079	C21H25N	C13 isotope of Terbinafine
294.024	1462520	293.017	1(1)	293.018	-2.83351	C07646	C7H15Cl2N2O4P	C13 isotope of Carboxyphosphamide
294.033	2361630	293.026	1(2)	293.026	0.68137	C03225	C9H9N3O7	3,5-Dinitro-L-tyrosine (H+ replaced by Na+)
294.033	2361630	293.026	2(2)	293.026	0.179007	C04711	C14H12O3S2	C13 isotope of 5-(3-Hydroxy-4-acetoxybut-1-ynyl)-2,2'-bithiophene
294.036	1249470	293.028	1(1)	293.029	-1.33963	C06604	C10H14NO5PS	S34 isotope of Parathion
294.142	4721160	293.135	1(1)	293.136	-2.43047	C11740	C17H16N4O	C13 isotope of SB 206553
294.842	3016480	293.835	1(1)	293.834	1.91259	C14338	C6Cl5NO2	N15 isotope of Pentachloronitrobenzene
295.033	11449900	294.026	1(1)	294.027	-2.81978	C04711	C14H12O3S2	O18 isotope of 5-(3-Hydroxy-4-acetoxybut-1-ynyl)-2,2'-bithiophene
295.036	1125560	294.028	1(1)	294.029	-0.725073	C07756	C10H12N2O5S	7-Aminocephalosporanic acid (H+ replaced by Na+)
295.078	1092470	294.07	1(2)	294.07	2.16466	C04208	C15H13NO4	C13 isotope of N-Benzoyl-4-O-methoxyanthranilate (H+ replaced by Na+)
295.078	1092470	294.07	2(2)	294.07	2.16466	C15457	C15H13NO4	C13 isotope of trans-2-(4-Methoxyphenyl)-3-(4-nitrophenyl)oxirane (H+ replaced by Na+)
295.146	829679	294.138	1(2)	294.138	-0.582523	C14278	C21H20	1,1,2-Triphenylpropane (H+ replaced by Na+)
295.146	829679	294.138	2(2)	294.139	-1.15664	C09222	C19H19NO2	N15 isotope of Melosatin B
295.152	3025450	294.144	1(1)	294.145	-2.34632	C09222	C19H19NO2	C13 isotope of Melosatin B
295.203	1371620	294.196	1(5)	294.196	-0.191092	C00619	C19H28O	3-Oxo-delta4-steroid (H+ replaced by Na+)
295.203	1371620	294.196	2(5)	294.196	-0.191092	C01034	C19H28O	3-Oxo-delta5-steroid (H+ replaced by Na+)
295.203	1371620	294.196	3(5)	294.196	-0.191092	C02941	C19H28O	3-Oxo-delta1-steroid (H+ replaced by Na+)
295.203	1371620	294.196	4(5)	294.196	-0.765101	C04875	C17H27NO3	N15 isotope of (+/-)-5-[(tert-Butylamino)-2'-hydroxypropoxy]-1,2,3,4-tetrahydro-1-
295.203	1371620	294.196	5(5)	294.196	-0.765101	C07892	C17H27NO3	N15 isotope of Pramoxine
296.025	49400700	295.017	1(2)	295.017	2.06623	C01690	C14H11Cl2NO2	Diclofenac
296.025	49400700	295.017	2(2)	295.017	2.06623	C07117	C14H11Cl2NO2	Meclofenamate
296.104	1041910	295.097	1(1)	295.097	-2.29517	C11156	C14H16ClN3O2	O18 isotope of Triadimefon
296.11	822818	295.103	1(1)	295.103	-2.80209	C03411	C10H18N2O8	N15 isotope of N-Glycosyl-L-asparagine
296.141	4926640	295.134	1(1)	295.134	-0.844317	C15193	C18H18N2O2	N15 isotope of 2-[3-Ethyl-5-(4-methoxyphenyl)-1H-pyrazol-4-yl]phenol
297.028	2994050	296.021	1(2)	296.02	2.24557	C01690	C14H11Cl2NO2	C13 isotope of Diclofenac
297.028	2994050	296.021	2(2)	296.02	2.24557	C07117	C14H11Cl2NO2	C13 isotope of Meclofenamate
297.131	772113	296.123	1(6)	296.123	0.238121	C03218	C11H16N6O4	2-Methylaminoadenosine
297.131	772113	296.123	2(6)	296.124	-2.78503	C09588	C18H17NO3	C13 isotope of Mecambrine
297.131	772113	296.123	3(6)	296.124	-2.78503	C09589	C18H17NO3	C13 isotope of (+)-Mecambroline
297.131	772113	296.123	4(6)	296.124	-2.78503	C09613	C18H17NO3	C13 isotope of Pukateine
297.131	772113	296.123	5(6)	296.124	-2.78503	C09670	C18H17NO3	C13 isotope of Xylopine
297.131	772113	296.123	6(6)	296.124	-2.78503	C10699	C18H17NO3	C13 isotope of Japonine
297.219	1074430	296.211	1(6)	296.212	-0.426326	C01876	C19H30O	3-Oxosteroid (H+ replaced by Na+)
297.219	1074430	296.211	2(6)	296.212	-0.426326	C01881	C19H30O	7-Oxosteroid (H+ replaced by Na+)
297.219	1074430	296.211	3(6)	296.212	-0.426326	C02797	C19H30O	3-Oxo-5beta-steroid (H+ replaced by Na+)
297.219	1074430	296.211	4(6)	296.212	-0.426326	C02940	C19H30O	3-Oxo-5alpha-steroid (H+ replaced by Na+)
297.219	1074430	296.211	5(6)	296.212	-0.426326	C03836	C19H30O	3beta-Hydroxy-delta5-steroid (H+ replaced by Na+)
297.219	1074430	296.211	6(6)	296.212	-0.426326	C15298	C19H30O	5alpha-Androstan-2-en-17beta-ol (H+ replaced by Na+)
298.029	717666	297.022	1(2)	297.021	2.53581	C01690	C14H11Cl2NO2	O18 isotope of Diclofenac
298.029	717666	297.022	2(2)	297.021	2.53581	C07117	C14H11Cl2NO2	O18 isotope of Meclofenamate
298.097	26688900	297.089	1(2)	297.089	0.55777	C12331	C17H14NO4	N15 isotope of 2,3,9,10-Tetrahydroxyberberine
298.097	26688900	297.089	2(2)	297.09	-0.258607	C00170	C11H15N5O3S	5'-Methylthioadenosine
298.137	832848	297.13	1(2)	297.129	1.78486	C09747	C15H20O6	C13 isotope of Vomitoxin
298.137	832848	297.13	2(2)	297.129	1.78486	C14537	C15H20O6	C13 isotope of Trimethylolpropane triacrylate
298.274	741075	297.267	1(3)	297.267	-0.894259	C06121	C18H35NO2	3-Ketosphingosine
298.274	741075	297.267	2(3)	297.267	-0.894259	C10136	C18H35NO2	Cassine
298.274	741075	297.267	3(3)	297.267	-0.894259	C11124	C18H35NO2	Spiroxamine
299.079	5190740	298.072	1(1)	298.073	-2.67161	C02006	C17H12O5	O18 isotope of Aspulvinone E
299.1	5300480	298.093	1(1)	298.093	-0.173326	C00170	C11H15N5O3S	C13 isotope of 5'-Methylthioadenosine
299.162	9873990	298.154	1(2)	298.154	-0.286192	C09623	C17H24O3	Buddledin A (H+ replaced by Na+)
299.162	9873990	298.154	2(2)	298.154	-0.286192	C10494	C17H24O3	[6]-Shogaol (H+ replaced by Na+)
300.083	824722	299.075	1(2)	299.075	2.03943	C14525	C16H14N2O2S	N15 isotope of Mefenacet
300.083	824722	299.075	2(2)	299.075	1.71711	C01425	C10H16N2O7	N15 isotope of Glu-Glu (H+ replaced by Na+)
300.092	1072870	299.085	1(6)	299.085	0.00284314	C09489	C15H16O5	C13 isotope of Lactucin (H+ replaced by Na+)
300.092	1072870	299.085	2(6)	299.085	0.00284314	C09582	C15H16O5	C13 isotope of Vernolepin (H+ replaced by Na+)
300.092	1072870	299.085	3(6)	299.085	0.00284314	C09584	C15H16O5	C13 isotope of Vernomenin (H+ replaced by Na+)
300.092	1072870	299.085	4(6)	299.085	0.00284314	C09926	C15H16O5	C13 isotope of Dihydromethysticin (H+ replaced by Na+)
300.092	1072870	299.085	5(6)	299.085	-0.945325	C00170	C11H15N5O3S	S34 isotope of 5'-Methylthioadenosine
300.092	1072870	299.085	6(6)	299.086	-2.97522	C04732	C9H16N4O6	N15 isotope of 4-(1-D-Ribitylamino)-5-amino-2,6-dihydroxypyrimidine (H+ replaced by Na+)
300.155	825196	299.147	1(1)	299.147	-0.43816	C07172	C18H22N2S	N15 isotope of Trimeprazine
300.165	1836460	299.158	1(2)	299.158	-0.167694	C09623	C17H24O3	C13 isotope of Buddledin A (H+ replaced by Na+)
300.165	1836460	299.158	2(2)	299.158	-0.167694	C10494	C17H24O3	C13 isotope of [6]-Shogaol (H+ replaced by Na+)
300.171	3939280	299.164	1(2)	299.165	-2.90958	C06824	C20H23N	Amitriptyline (H+ replaced by Na+)
300.171	3939280	299.164	2(2)	299.165	-2.90958	C07107	C20H23N	Maprotiline (H+ replaced by Na+)
300.29	1273330	299.282	1(2)	299.282	-0.119945	C00319	C18H37NO2	Sphingosine
300.29	1273330	299.282	2(2)	299.282	-0.119945	C02934	C18H37NO2	3-Dehydrosphinganine
301.138	4487640	300.131	1(1)	300.131	-2.3437	C13757	C10H17N7O4	N15 isotope of Saxitoxin
301.141	102975000	300.134	1(3)	300.134	-0.232845	C03343	C16H22O4	2-Ethylhexyl phthalate (H+ replaced by Na+)
301.141	102975000	300.134	2(3)	300.134	-0.232845	C14214	C16H22O4	Dibutyl phthalate (H+ replaced by Na+)
301.141	102975000	300.134	3(3)	300.134	-0.232845	C15205	C16H22O4	Diisobutyl phthalate (H+ replaced by Na+)
301.177	933643	300.17	1(8)	300.17	-0.0169929	C07230	C16H24N2O2	O18 isotope of Molindone (H+ replaced by Na+)
301.177	933643	300.17	2(8)	300.17	-0.0169929	C09856	C16H24N2O2	O18 isotope of Carolinianine (H+ replaced by Na+)
301.177	933643	300.17	3(8)	300.17	-0.584314	C10482	C17H26O3	[6]-Paradol (H+ replaced by Na+)
301.177	933643	300.17	4(8)	300.17	-1.1469	C10326	C15H25NO5	N15 isotope of Indicine
301.177	933643	300.17	5(8)	300.17	-1.1469	C10330	C15H25NO5	N15 isotope of Intermedine
301.177	933643	300.17	6(8)	300.17	-1.1469	C10336	C15H25NO5	N15 isotope of Isolycopsamine
301.177	933643	300.17	7(8)	300.17	-1.1469	C10347	C15H25NO5	N15 isotope of Lycopsamine
301.177	933643	300.17	8(8)	300.17	-1.1469	C10378	C15H25NO5	N15 isotope of Rinderine
301.181	1077960	300.173	1(11)	300.173	2.39497	C02197	C19H24O3	Testolactone
301.181	1077960	300.173	2(11)	300.173	2.39497	C05285	C19H24O3	Adrenosterone
301.181	1077960	300.173	3(11)	300.173	2.39497	C05297	C19H24O3	19-Oxoandrost-4-ene-3,17-dione
301.181	1077960	300.173	4(11)	300.173	2.39497	C05299	C19H24O3	2-Methoxyestrone
301.181	1077960	300.173	5(11)	300.173	2.39497	C14587	C19H24O3	11alpha-Hydroxyandrosta-1,4-diene-3,17-dione
301.181	1077960	300.173	6(11)	300.173	2.39497	C14909	C19H24O3	9alpha-Hydroxyandrosta-1,4-diene-3,17-dione
301.181	1077960	300.173	7(11)	300.173	2.39497	C15150	C19H24O3	14-Hydroxyandrosta-1,4-diene-3,17-dione
301.181	1077960	300.173	8(11)	300.173	2.39497	C15200	C19H24O3	9beta,11beta-Epoxyandrost-4-ene-3,17-dione
301.181	1077960	300.173	9(11)	300.173	2.39497	C15295	C19H24O3	17beta-Hydroxy-3-methoxyestra-1,3,5(10)-trien-16-one
301.181	1077960	300.173	10(11)	300.173	2.39497	C15386	C19H24O3	D-Homo-17a-oxaandrosta-4,6-diene-3,17-dione
301.181	1077960	300.173	11(11)	300.173	2.39497	C15406	C19H24O3	5alpha-Androst-1-ene-3,11,17-trione
301.19	977740	300.182	1(2)	300.181	2.96892	C09874	C16H26N2O2	Lycocernuine (H+ replaced by Na+)
301.19	977740	300.182	2(2)	300.183	-2.98054	C07187	C17H27NO2	N15 isotope of Venlafaxine (H+ replaced by Na+)
301.214	3427870	300.206	1(7)	300.206	0.331074	C07530	C17H28N2O	O18 isotope of Etidocaine (H+ replaced by Na+)
301.214	3427870	300.206	2(7)	300.207	-0.236178	C06426	C18H30O2	(6Z,9Z,12Z)-Octadecatrienoic acid (H+ replaced by Na+)
301.214	3427870	300.206	3(7)	300.207	-0.236178	C06427	C18H30O2	(9Z,12Z,15Z)-Octadecatrienoic acid (H+ replaced by Na+)
301.214	3427870	300.206	4(7)	300.207	-0.236178	C07289	C18H30O2	Crepenynate (H+ replaced by Na+)
301.214	3427870	300.206	5(7)	300.207	-0.236178	C08315	C18H30O2	(9Z,11E,13E)-Octadecatrienoic acid (H+ replaced by Na+)
301.214	3427870	300.206	6(7)	300.207	-0.236178	C08364	C18H30O2	Punicic acid (H+ replaced by Na+)
301.214	3427870	300.206	7(7)	300.207	-0.236178	C15201	C18H30O2	5beta-Estrane-3alpha,17beta-diol (H+ replaced by Na+)
302.012	922288	301.005	1(1)	301.005	-2.48669	C14420	C10H15O3PS2	C13 isotope of Fenthion (H+ replaced by Na+)
302.072	924097	301.065	1(1)	301.066	-2.71412	C11326	C16H13NO3S	O18 isotope of 8-Anilino-1-naphthalene sulfonic acid
302.144	17213000	301.137	1(4)	301.137	-0.269037	C07868	C14H22ClN3O2	Cl37 isotope of Metoclopramide
302.144	17213000	301.137	2(4)	301.137	-0.281342	C03343	C16H22O4	C13 isotope of 2-Ethylhexyl phthalate (H+ replaced by Na+)
302.144	17213000	301.137	3(4)	301.137	-0.281342	C14214	C16H22O4	C13 isotope of Dibutyl phthalate (H+ replaced by Na+)
302.144	17213000	301.137	4(4)	301.137	-0.281342	C15205	C16H22O4	C13 isotope of Diisobutyl phthalate (H+ replaced by Na+)
302.17	1738440	301.163	1(1)	301.164	-2.51464	C02487	C13H23N3O5	(Ac)2-L-Lys-D-Ala
302.217	718629	301.21	1(6)	301.21	0.844128	C06426	C18H30O2	C13 isotope of (6Z,9Z,12Z)-Octadecatrienoic acid (H+ replaced by Na+)
302.217	718629	301.21	2(6)	301.21	0.844128	C06427	C18H30O2	C13 isotope of (9Z,12Z,15Z)-Octadecatrienoic acid (H+ replaced by Na+)
302.217	718629	301.21	3(6)	301.21	0.844128	C07289	C18H30O2	C13 isotope of Crepenynate (H+ replaced by Na+)
302.217	718629	301.21	4(6)	301.21	0.844128	C08315	C18H30O2	C13 isotope of (9Z,11E,13E)-Octadecatrienoic acid (H+ replaced by Na+)
302.217	718629	301.21	5(6)	301.21	0.844128	C08364	C18H30O2	C13 isotope of Punicic acid (H+ replaced by Na+)
302.217	718629	301.21	6(6)	301.21	0.844128	C15201	C18H30O2	C13 isotope of 5beta-Estrane-3alpha,17beta-diol (H+ replaced by Na+)
303.12	1714300	302.113	1(5)	302.113	1.01238	C05775	C14H18N2O4	O18 isotope of alpha-Ribazole (H+ replaced by Na+)
303.12	1714300	302.113	2(5)	302.113	0.448706	C09346	C15H20O5	Autumnolide (H+ replaced by Na+)
303.12	1714300	302.113	3(5)	302.113	0.448706	C09480	C15H20O5	Hymenoflorin (H+ replaced by Na+)
303.12	1714300	302.113	4(5)	302.113	0.448706	C09707	C15H20O5	Phaseic acid (H+ replaced by Na+)
303.12	1714300	302.113	5(5)	302.113	0.448706	C15514	C15H20O5	8'-Hydroxyabscisate (H+ replaced by Na+)
303.148	1376230	302.14	1(4)	302.14	2.2081	C10677	C16H19N3O3	N15 isotope of Febrifugine
303.148	1376230	302.14	2(4)	302.14	2.2081	C10698	C16H19N3O3	N15 isotope of Isofebrifugine
303.148	1376230	302.14	3(4)	302.14	-0.205097	C08981	C18H20O4	O18 isotope of Toxyl angelate
303.148	1376230	302.14	4(4)	302.14	-0.205097	C14739	C18H20O4	O18 isotope of alpha,alpha'-Diethyl-3,4,3',4'-stilbenetetraol
303.193	1282880	302.186	1(2)	302.186	0.380015	C09874	C16H26N2O2	O18 isotope of Lycocernuine (H+ replaced by Na+)
303.193	1282880	302.186	2(2)	302.186	-0.183522	C04867	C17H28O3	Methyl (H+ replaced by Na+)
303.229	5085410	302.222	1(5)	302.222	-0.300992	C01595	C18H32O2	Linoleate (H+ replaced by Na+)
303.229	5085410	302.222	2(5)	302.222	-0.300992	C04056	C18H32O2	9-cis,11-trans-Octadecadienoate (H+ replaced by Na+)
303.229	5085410	302.222	3(5)	302.222	-0.300992	C08282	C18H32O2	Chaulmoogric acid (H+ replaced by Na+)
303.229	5085410	302.222	4(5)	302.222	-0.300992	C08321	C18H32O2	Malvalic acid (H+ replaced by Na+)
303.229	5085410	302.222	5(5)	302.222	-0.300992	C08459	C18H32O2	Stearolic acid (H+ replaced by Na+)
303.991	2812910	302.984	1(1)	302.983	2.04743	C02740	C11H8N2O3S2	C13 isotope of Photinus luciferin (H+ replaced by Na+)
304.059	908021	303.052	1(6)	303.051	2.77663	C15048	C16H11NO4	7-(Acetyloxy)-3-(3-pyridinyl)-2H-1-benzopyran-2-one (H+ replaced by Na+)
304.059	908021	303.052	2(6)	303.051	2.2194	C07323	C14H10N2O6	N15 isotope of Olsalazine
304.059	908021	303.052	3(6)	303.051	1.96366	C03953	C8H15NO9S	O18 isotope of N-Acetylglucosamine 4-sulfate
304.059	908021	303.052	4(6)	303.051	1.96366	C04132	C8H15NO9S	O18 isotope of N-Acetyl-D-glucosamine 6-sulfate
304.059	908021	303.052	5(6)	303.051	1.96366	C04255	C8H15NO9S	O18 isotope of N-Acetyl-D-galactosamine 6-sulfate
304.059	908021	303.052	6(6)	303.051	1.96366	C05374	C8H15NO9S	O18 isotope of N-Acetyl-D-glucosamine 4-sulfate
304.233	955094	303.226	1(5)	303.226	0.0138376	C01595	C18H32O2	C13 isotope of Linoleate (H+ replaced by Na+)
304.233	955094	303.226	2(5)	303.226	0.0138376	C04056	C18H32O2	C13 isotope of 9-cis,11-trans-Octadecadienoate (H+ replaced by Na+)
304.233	955094	303.226	3(5)	303.226	0.0138376	C08282	C18H32O2	C13 isotope of Chaulmoogric acid (H+ replaced by Na+)
304.233	955094	303.226	4(5)	303.226	0.0138376	C08321	C18H32O2	C13 isotope of Malvalic acid (H+ replaced by Na+)
304.233	955094	303.226	5(5)	303.226	0.0138376	C08459	C18H32O2	C13 isotope of Stearolic acid (H+ replaced by Na+)
305.098	976476	304.091	1(6)	304.09	1.31907	C09338	C17H15NO3	C13 isotope of Annolobine (H+ replaced by Na+)
305.098	976476	304.091	2(6)	304.09	1.31907	C10572	C17H15NO3	C13 isotope of Balsoxine (H+ replaced by Na+)
305.098	976476	304.091	3(6)	304.09	1.31907	C12236	C17H15NO3	C13 isotope of Oxoassoanine (H+ replaced by Na+)
305.098	976476	304.091	4(6)	304.091	0.749953	C12270	C11H16N2O8	N-Acetyl-aspartyl-glutamate
305.098	976476	304.091	5(6)	304.091	-1.60997	C02494	C11H15N5O4	N15 isotope of 1-Methyladenosine (H+ replaced by Na+)
305.098	976476	304.091	6(6)	304.091	-1.60997	C05031	C11H15N5O4	N15 isotope of O6-Methyl-2'-deoxyguanosine (H+ replaced by Na+)
305.108	718413	304.101	1(2)	304.101	-0.0875913	C14324	C12H21N2O3PS	Diazinon
305.108	718413	304.101	2(2)	304.102	-2.87844	C08437	C10H16N4O7	Vicine
305.136	1253460	304.129	1(3)	304.129	0.0838319	C09482	C15H22O5	Hymenoxon (H+ replaced by Na+)
305.136	1253460	304.129	2(3)	304.129	0.0838319	C09538	C15H22O5	Quing Hau Sau (H+ replaced by Na+)
305.136	1253460	304.129	3(3)	304.129	0.0838319	C15971	C15H22O5	Dihydrophaseic acid (H+ replaced by Na+)
305.157	2304680	304.15	1(4)	304.15	-1.93806	C01416	C17H21NO4	C13 isotope of Cocaine
305.157	2304680	304.15	2(4)	304.15	-1.93806	C01851	C17H21NO4	C13 isotope of Scopolamine
305.157	2304680	304.15	3(4)	304.15	-1.93806	C08523	C17H21NO4	C13 isotope of Carinatine
305.157	2304680	304.15	4(4)	304.15	-1.93806	C12172	C17H21NO4	C13 isotope of 11alpha-Hydroxygalanthamine
305.172	1352660	304.165	1(2)	304.165	0.228902	C01804	C14H20N6O2	Discadenine
305.172	1352660	304.165	2(2)	304.166	-2.71433	C15028	C21H21NO	C13 isotope of alpha-Ethyl-alpha,beta-diphenyl-2-pyridineethanol
305.209	2209920	304.201	1(1)	304.201	-0.149643	C15465	C17H30O3	6-Oxabicyclo[3.1.0]hexane-2-undecanoic acid methyl ester (H+ replaced by Na+)
305.245	35797200	304.238	1(5)	304.238	-0.364946	C00712	C18H34O2	(9Z)-Octadecenoic acid (H+ replaced by Na+)
305.245	35797200	304.238	2(5)	304.238	-0.364946	C01712	C18H34O2	(9E)-Octadecenoic acid (H+ replaced by Na+)
305.245	35797200	304.238	3(5)	304.238	-0.364946	C08363	C18H34O2	(6Z)-Octadecenoic acid (H+ replaced by Na+)
305.245	35797200	304.238	4(5)	304.238	-0.364946	C08367	C18H34O2	(11E)-Octadecenoic acid (H+ replaced by Na+)
305.245	35797200	304.238	5(5)	304.238	-0.364946	C12103	C18H34O2	omega-Cycloheptylundecanoic acid (H+ replaced by Na+)
305.247	2542370	304.24	1(10)	304.24	-0.942454	C00219	C20H32O2	(5Z,8Z,11Z,14Z)-Icosatetraenoic acid
305.247	2542370	304.24	2(10)	304.24	-0.942454	C09057	C20H32O2	Acutilol A
305.247	2542370	304.24	3(10)	304.24	-0.942454	C09124	C20H32O2	2-Ketoepimanool
305.247	2542370	304.24	4(10)	304.24	-0.942454	C11897	C20H32O2	Taxa-4(20),11(12)-dien-5alpha,13alpha-diol
305.247	2542370	304.24	5(10)	304.24	-0.942454	C14493	C20H32O2	Methandriol
305.247	2542370	304.24	6(10)	304.24	-0.942454	C14605	C20H32O2	Metholone
305.247	2542370	304.24	7(10)	304.24	-0.942454	C14956	C20H32O2	3alpha-Hydroxy-2alpha-methyl-5alpha-androstan-17-one
305.247	2542370	304.24	8(10)	304.24	-0.942454	C15176	C20H32O2	17-Methyl-5alpha-androst-2-ene-1alpha,17beta-diol
305.247	2542370	304.24	9(10)	304.24	-0.942454	C15252	C20H32O2	17beta-Hydroxy-4alpha-methyl-5alpha-androstan-3-one
305.247	2542370	304.24	10(10)	304.24	-0.942454	C15367	C20H32O2	3beta-Methoxyandrost-5-en-16beta-ol
305.97	1124210	304.963	1(2)	304.962	1.77349	C11065	C12H7Cl2NO3	Nitrofen (H+ replaced by Na+)
305.97	1124210	304.963	2(2)	304.962	1.64324	C06637	C14H9Cl3	C13 isotope of 1-Chloro-2,2-bis(4'-chlorophenyl)ethylene (H+ replaced by Na+)
306.081	1103850	305.073	1(3)	305.074	-0.390855	C00387	C10H13N5O5	Guanosine (H+ replaced by Na+)
306.081	1103850	305.073	2(3)	305.074	-0.390855	C08432	C10H13N5O5	Crotonoside (H+ replaced by Na+)
306.081	1103850	305.073	3(3)	305.074	-1.02067	C07246	C17H17Cl2N	Sertraline
306.248	6480950	305.241	1(5)	305.241	-0.379596	C00712	C18H34O2	C13 isotope of (9Z)-Octadecenoic acid (H+ replaced by Na+)
306.248	6480950	305.241	2(5)	305.241	-0.379596	C01712	C18H34O2	C13 isotope of (9E)-Octadecenoic acid (H+ replaced by Na+)
306.248	6480950	305.241	3(5)	305.241	-0.379596	C08363	C18H34O2	C13 isotope of (6Z)-Octadecenoic acid (H+ replaced by Na+)
306.248	6480950	305.241	4(5)	305.241	-0.379596	C08367	C18H34O2	C13 isotope of (11E)-Octadecenoic acid (H+ replaced by Na+)
306.248	6480950	305.241	5(5)	305.241	-0.379596	C12103	C18H34O2	C13 isotope of omega-Cycloheptylundecanoic acid (H+ replaced by Na+)
306.277	1144940	305.269	1(1)	305.269	-0.247361	C13846	C18H37NO	Octadecanamide (H+ replaced by Na+)
306.994	5965990	305.987	1(1)	305.986	0.684699	C08233	C7H11NO7P2	C13 isotope of Risedronic acid (H+ replaced by Na+)
307.09	895298	306.083	1(3)	306.083	0.075063	C13752	C12H12ClN7O	C13 isotope of Phenylamil
307.09	895298	306.083	2(3)	306.083	-0.152404	C02243	C11H14N4O5	O18 isotope of 8-Oxocoformycin (H+ replaced by Na+)
307.09	895298	306.083	3(3)	306.083	-1.26048	C08430	C10H15N3O8	N15 isotope of Convicine
307.112	4903090	306.104	1(1)	306.105	-0.855584	C07943	C14H15N3O5	C13 isotope of Entacapone
307.115	115526000	306.108	1(1)	306.108	-1.30604	C04517	C10H22NO6PR	R replaced by H in 1-(1-Alkenyl)-sn-glycero-3-phosphocholine (H+ replaced by Na+)
307.117	8592050	306.11	1(1)	306.11	-1.22427	C09000	C16H18O6	Cimifugin
307.119	3503540	306.111	1(1)	306.112	-1.47501	C10878	C18H18O3	O18 isotope of Randainol (H+ replaced by Na+)
307.12	2162930	306.113	1(1)	306.113	-1.15064	C10953	C15H22ClNO2	N15 isotope of Metolachlor (H+ replaced by Na+)
307.152	1616080	306.144	1(1)	306.144	0.865829	C01513	C13H18N6O3	Lupinate
307.16	1458140	306.153	1(1)	306.153	-0.27676	C10912	C16H23N3OS	N15 isotope of Buprofezin
307.188	1594270	306.181	1(1)	306.181	0.45795	C10756	C15H26N2O3	O18 isotope of Cadiamine (H+ replaced by Na+)
307.203	1984720	306.196	1(9)	306.196	0.01235	C00376	C20H28O	Retinal (H+ replaced by Na+)
307.203	1984720	306.196	2(9)	306.196	0.01235	C02110	C20H28O	11-cis-Retinal (H+ replaced by Na+)
307.203	1984720	306.196	3(9)	306.196	0.01235	C13037	C20H28O	Lynestrenol (H+ replaced by Na+)
307.203	1984720	306.196	4(9)	306.196	0.01235	C14655	C20H28O	17,17-Dimethyl-18-norandrosta-4,13-dien-3-one (H+ replaced by Na+)
307.203	1984720	306.196	5(9)	306.196	0.01235	C15016	C20H28O	19-Norpregna-4,17(20)-dien-3-one (H+ replaced by Na+)
307.203	1984720	306.196	6(9)	306.196	0.01235	C15170	C20H28O	17-Methyl-18,19-dinor-17alpha-pregna-4,13-dien-3-one (H+ replaced by Na+)
307.203	1984720	306.196	7(9)	306.196	0.01235	C15262	C20H28O	3-Methoxyestra-1,3,5(10)-trien-16beta-ol (H+ replaced by Na+)
307.203	1984720	306.196	8(9)	306.196	-0.539163	C06866	C18H27NO3	N15 isotope of Capsaicin
307.203	1984720	306.196	9(9)	306.196	-0.682575	C13949	C16H31ClO3	9-Chloro-10-hydroxyhexadecanoic acid
307.224	3983780	306.217	1(3)	306.217	-0.344807	C13792	C17H32O3	2-Methoxy-5Z-hexadecenoic acid (H+ replaced by Na+)
307.224	3983780	306.217	2(3)	306.217	-0.344807	C13946	C17H32O3	2-Methoxy-6Z-hexadecenoic acid (H+ replaced by Na+)
307.224	3983780	306.217	3(3)	306.217	-0.344807	C14996	C17H32O3	12-(2,3-Dihydroxycyclopentyl)-2-dodecanone (H+ replaced by Na+)
307.252	701098	306.245	1(10)	306.244	1.03475	C00219	C20H32O2	O18 isotope of (5Z,8Z,11Z,14Z)-Icosatetraenoic acid
307.252	701098	306.245	2(10)	306.244	1.03475	C09057	C20H32O2	O18 isotope of Acutilol A
307.252	701098	306.245	3(10)	306.244	1.03475	C09124	C20H32O2	O18 isotope of 2-Ketoepimanool
307.252	701098	306.245	4(10)	306.244	1.03475	C11897	C20H32O2	O18 isotope of Taxa-4(20),11(12)-dien-5alpha,13alpha-diol
307.252	701098	306.245	5(10)	306.244	1.03475	C14493	C20H32O2	O18 isotope of Methandriol
307.252	701098	306.245	6(10)	306.244	1.03475	C14605	C20H32O2	O18 isotope of Metholone
307.252	701098	306.245	7(10)	306.244	1.03475	C14956	C20H32O2	O18 isotope of 3alpha-Hydroxy-2alpha-methyl-5alpha-androstan-17-one
307.252	701098	306.245	8(10)	306.244	1.03475	C15176	C20H32O2	O18 isotope of 17-Methyl-5alpha-androst-2-ene-1alpha,17beta-diol
307.252	701098	306.245	9(10)	306.244	1.03475	C15252	C20H32O2	O18 isotope of 17beta-Hydroxy-4alpha-methyl-5alpha-androstan-3-one
307.252	701098	306.245	10(10)	306.244	1.03475	C15367	C20H32O2	O18 isotope of 3beta-Methoxyandrost-5-en-16beta-ol
307.261	17321700	306.253	1(1)	306.253	-0.264796	C01530	C18H36O2	Octadecanoic acid (H+ replaced by Na+)
307.994	793186	306.987	1(1)	306.987	-1.86339	C08233	C7H11NO7P2	O18 isotope of Risedronic acid (H+ replaced by Na+)
308.118	16675100	307.111	1(1)	307.112	-1.21984	C04517	C10H22NO6PR	C13 isotope of R replaced by H in 1-(1-Alkenyl)-sn-glycero-3-phosphocholine (H+ replaced by Na+)
308.133	938502	307.125	1(1)	307.125	1.22755	C01632	C15H18N2O5	C13 isotope of Z-Gly-Pro
308.158	7044110	307.151	1(15)	307.15	2.16471	C09299	C17H22O5	C13 isotope of Arnicolide A
308.158	7044110	307.151	2(15)	307.15	2.16471	C09374	C17H22O5	C13 isotope of Confertiflorin
308.158	7044110	307.151	3(15)	307.15	2.16471	C09431	C17H22O5	C13 isotope of Eupaformonin
308.158	7044110	307.151	4(15)	307.15	2.16471	C09455	C17H22O5	C13 isotope of Gaillardin
308.158	7044110	307.151	5(15)	307.15	2.16471	C09487	C17H22O5	C13 isotope of Isotenulin
308.158	7044110	307.151	6(15)	307.15	2.16471	C09494	C17H22O5	C13 isotope of Ligulatin B
308.158	7044110	307.151	7(15)	307.15	2.16471	C09497	C17H22O5	C13 isotope of Lipiferolide
308.158	7044110	307.151	8(15)	307.15	2.16471	C09499	C17H22O5	C13 isotope of Matricin
308.158	7044110	307.151	9(15)	307.15	2.16471	C09522	C17H22O5	C13 isotope of Ovatifolin
308.158	7044110	307.151	10(15)	307.15	2.16471	C09536	C17H22O5	C13 isotope of Pyrethrosin
308.158	7044110	307.151	11(15)	307.15	2.16471	C09557	C17H22O5	C13 isotope of Tenulin
308.158	7044110	307.151	12(15)	307.15	2.16471	C09587	C17H22O5	C13 isotope of Viscidulin B
308.158	7044110	307.151	13(15)	307.15	2.16471	C09602	C17H22O5	C13 isotope of Xanthinin
308.158	7044110	307.151	14(15)	307.15	2.16471	C09603	C17H22O5	C13 isotope of Xanthumin
308.158	7044110	307.151	15(15)	307.151	-0.185352	C01833	C13H23N3O4	Leu-Gly-Pro (H+ replaced by Na+)
308.228	1114180	307.22	1(3)	307.22	-0.261778	C13792	C17H32O3	C13 isotope of 2-Methoxy-5Z-hexadecenoic acid (H+ replaced by Na+)
308.228	1114180	307.22	2(3)	307.22	-0.261778	C13946	C17H32O3	C13 isotope of 2-Methoxy-6Z-hexadecenoic acid (H+ replaced by Na+)
308.228	1114180	307.22	3(3)	307.22	-0.261778	C14996	C17H32O3	C13 isotope of 12-(2,3-Dihydroxycyclopentyl)-2-dodecanone (H+ replaced by Na+)
308.264	3117950	307.257	1(1)	307.257	-0.377314	C01530	C18H36O2	C13 isotope of Octadecanoic acid (H+ replaced by Na+)
309.119	1279180	308.112	1(3)	308.112	-0.799235	C07379	C17H20N2S	S34 isotope of Promazine (H+ replaced by Na+)
309.119	1279180	308.112	2(3)	308.112	-0.799235	C07404	C17H20N2S	S34 isotope of Promethazine (H+ replaced by Na+)
309.119	1279180	308.112	3(3)	308.112	-0.896333	C04517	C10H22NO6PR	O18 isotope of R replaced by H in 1-(1-Alkenyl)-sn-glycero-3-phosphocholine (H+ replaced by Na+)
309.131	4124360	308.124	1(3)	308.124	-2.15729	C10655	C19H17NO3	C13 isotope of Cusparine
309.131	4124360	308.124	2(3)	308.124	-2.15729	C10738	C19H17NO3	C13 isotope of Rutacridone
309.131	4124360	308.124	3(3)	308.124	-2.15729	C15195	C19H17NO3	C13 isotope of LY 294002
309.143	2227130	308.135	1(1)	308.136	-2.36885	C07624	C14H18N6O	Abacavir (H+ replaced by Na+)
309.161	1056840	308.154	1(1)	308.154	-0.687218	C01833	C13H23N3O4	C13 isotope of Leu-Gly-Pro (H+ replaced by Na+)
309.197	1025120	308.19	1(2)	308.191	-2.41989	C06846	C21H25NO	N15 isotope of Benztropine
309.197	1025120	308.19	2(2)	308.191	-2.56238	C15396	C19H29ClO	3beta-Chloro-5-androsten-17beta-ol
309.2	4070960	308.193	1(1)	308.193	-1.91085	C13949	C16H31ClO3	Cl37 isotope of 9-Chloro-10-hydroxyhexadecanoic acid
309.204	93471000	308.196	1(2)	308.196	-0.324927	C14987	C16H30O4	2,3-Dihydroxycyclopentaneundecanoic acid (H+ replaced by Na+)
309.204	93471000	308.196	2(2)	308.197	-2.32232	C06846	C21H25NO	C13 isotope of Benztropine
309.206	7073010	308.198	1(1)	308.199	-1.31682	C10373	C18H28O4	5-O-Methylembelin
309.207	2652530	308.2	1(8)	308.2	-1.63076	C00376	C20H28O	O18 isotope of Retinal (H+ replaced by Na+)
309.207	2652530	308.2	2(8)	308.2	-1.63076	C02110	C20H28O	O18 isotope of 11-cis-Retinal (H+ replaced by Na+)
309.207	2652530	308.2	3(8)	308.2	-1.63076	C13037	C20H28O	O18 isotope of Lynestrenol (H+ replaced by Na+)
309.207	2652530	308.2	4(8)	308.2	-1.63076	C14655	C20H28O	O18 isotope of 17,17-Dimethyl-18-norandrosta-4,13-dien-3-one (H+ replaced by Na+)
309.207	2652530	308.2	5(8)	308.2	-1.63076	C15016	C20H28O	O18 isotope of 19-Norpregna-4,17(20)-dien-3-one (H+ replaced by Na+)
309.207	2652530	308.2	6(8)	308.2	-1.63076	C15170	C20H28O	O18 isotope of 17-Methyl-18,19-dinor-17alpha-pregna-4,13-dien-3-one (H+ replaced by Na+)
309.207	2652530	308.2	7(8)	308.2	-1.63076	C15262	C20H28O	O18 isotope of 3-Methoxyestra-1,3,5(10)-trien-16beta-ol (H+ replaced by Na+)
309.207	2652530	308.2	8(8)	308.2	-2.32117	C13949	C16H31ClO3	O18 isotope of 9-Chloro-10-hydroxyhexadecanoic acid
309.219	1399750	308.212	1(8)	308.212	-0.150165	C00473	C20H30O	Retinol (H+ replaced by Na+)
309.219	1399750	308.212	2(8)	308.212	-0.150165	C00899	C20H30O	11-cis-Retinol (H+ replaced by Na+)
309.219	1399750	308.212	3(8)	308.212	-0.150165	C09092	C20H30O	Ferruginol (H+ replaced by Na+)
309.219	1399750	308.212	4(8)	308.212	-0.150165	C11873	C20H30O	Kaur-16-en-18-al (H+ replaced by Na+)
309.219	1399750	308.212	5(8)	308.212	-0.150165	C11885	C20H30O	Neoabietal (H+ replaced by Na+)
309.219	1399750	308.212	6(8)	308.212	-0.150165	C11886	C20H30O	Levopimarinal (H+ replaced by Na+)
309.219	1399750	308.212	7(8)	308.212	-0.150165	C11887	C20H30O	Abietal (H+ replaced by Na+)
309.219	1399750	308.212	8(8)	308.212	-0.698072	C06849	C18H29NO3	N15 isotope of Betaxolol
309.24	1364410	308.233	1(2)	308.233	-0.245432	C11849	C17H34O3	3-Hydroxy-palmitic acid methyl ester (H+ replaced by Na+)
309.24	1364410	308.233	2(2)	308.233	-0.245432	C13947	C17H34O3	2-Methoxyhexadecanoic acid (H+ replaced by Na+)
310.174	9399300	309.166	1(2)	309.166	2.0857	C09483	C17H24O5	C13 isotope of Inulicin
310.174	9399300	309.166	2(2)	309.166	2.0857	C09638	C17H24O5	C13 isotope of Cinnamodial
310.207	14745200	309.2	1(1)	309.2	-0.307177	C14987	C16H30O4	C13 isotope of 2,3-Dihydroxycyclopentaneundecanoic acid (H+ replaced by Na+)
311.032	861323	310.024	1(1)	310.025	-2.17665	C14436	C14H15O2PS2	Edifenphos
311.038	1582990	310.03	1(2)	310.03	1.88403	C07359	C15H11ClN2O2	Cl37 isotope of Oxazepam (H+ replaced by Na+)
311.038	1582990	310.03	2(2)	310.031	-2.99995	C14304	C12H8N4O5	Furamizole (H+ replaced by Na+)
311.039	741164	310.032	1(1)	310.032	-0.703586	C14427	C14H9ClF2N2O2	Diflubenzuron
311.162	821783	310.155	1(6)	310.154	1.30474	C03935	C18H24O3	6beta-Hydroxyestradiol-17beta (H+ replaced by Na+)
311.162	821783	310.155	2(6)	310.154	1.30474	C05141	C18H24O3	Estriol (H+ replaced by Na+)
311.162	821783	310.155	3(6)	310.154	1.30474	C05301	C18H24O3	2-Hydroxyestradiol-17beta (H+ replaced by Na+)
311.162	821783	310.155	4(6)	310.154	1.30474	C14209	C18H24O3	4-Hydroxyestradiol-17beta (H+ replaced by Na+)
311.162	821783	310.155	5(6)	310.154	1.30474	C15385	C18H24O3	D-Homo-A-nor-17a-oxaandrost-3(5)-ene-2,17-dione (H+ replaced by Na+)
311.162	821783	310.155	6(6)	310.155	0.760264	C10304	C16H23NO5	N15 isotope of Fulvine
311.183	1075600	310.175	1(1)	310.175	-0.0464383	C11333	C14H26N2O4	O18 isotope of N-Acetyl-leucyl-leucine (H+ replaced by Na+)
311.21	1308540	310.203	1(2)	310.203	0.218487	C10373	C18H28O4	O18 isotope of 5-O-Methylembelin
311.21	1308540	310.203	2(2)	310.204	-2.64391	C07378	C19H29NO	N15 isotope of Procyclidine (H+ replaced by Na+)
311.234	1900390	310.227	1(8)	310.227	-0.181631	C11872	C20H32O	Kaur-16-en-18-ol (H+ replaced by Na+)
311.234	1900390	310.227	2(8)	310.227	-0.181631	C11882	C20H32O	Abietinol (H+ replaced by Na+)
311.234	1900390	310.227	3(8)	310.227	-0.181631	C11883	C20H32O	Levopimarinol (H+ replaced by Na+)
311.234	1900390	310.227	4(8)	310.227	-0.181631	C11884	C20H32O	Neoabietinol (H+ replaced by Na+)
311.234	1900390	310.227	5(8)	310.227	-0.181631	C11895	C20H32O	Taxa-4(20),11(12)-dien-5alpha-ol (H+ replaced by Na+)
311.234	1900390	310.227	6(8)	310.227	-0.181631	C14906	C20H32O	(5alpha,17beta)-3-Methyl-androst-2-en-17-ol (H+ replaced by Na+)
311.234	1900390	310.227	7(8)	310.227	-0.181631	C15101	C20H32O	17-Methyl-5-alpha-androst-2-en-17-beta-ol (H+ replaced by Na+)
311.234	1900390	310.227	8(8)	310.227	-0.181631	C15492	C20H32O	all-trans-13,14-Dihydroretinol (H+ replaced by Na+)
312.12	1770230	311.113	1(6)	311.113	-2.18089	C13796	C15H17N3O3	O18 isotope of SR95531 (H+ replaced by Na+)
312.12	1770230	311.113	2(6)	311.113	-2.72825	C10444	C16H19NO4	3'-Demethoxypiplartine (H+ replaced by Na+)
312.12	1770230	311.113	3(6)	311.113	-2.72825	C10647	C16H19NO4	Balfourodine (H+ replaced by Na+)
312.12	1770230	311.113	4(6)	311.113	-2.72825	C10847	C16H19NO4	Benzoylecgonine (H+ replaced by Na+)
312.12	1770230	311.113	5(6)	311.113	-2.72825	C12170	C16H19NO4	Zephyranthine (H+ replaced by Na+)
312.12	1770230	311.113	6(6)	311.113	-2.72825	C12187	C16H19NO4	Pseudolycorine (H+ replaced by Na+)
312.124	1166740	311.116	1(3)	311.116	2.0748	C09322	C18H17NO4	Actinodaphnine
312.124	1166740	311.116	2(3)	311.116	2.0748	C09398	C18H17NO4	Cularicine
312.124	1166740	311.116	3(3)	311.116	2.0748	C10629	C18H17NO4	Acronidine
312.207	3907360	311.2	1(3)	311.199	1.67378	C07529	C18H28N2O	N15 isotope of Bupivacaine (H+ replaced by Na+)
312.207	3907360	311.2	2(3)	311.199	1.67378	C07887	C18H28N2O	N15 isotope of L-(-)-1-Butyl-2',6'-pipecoloxylidide (H+ replaced by Na+)
312.207	3907360	311.2	3(3)	311.199	1.67378	C09865	C18H28N2O	N15 isotope of Flabellidine (H+ replaced by Na+)
313.018	1298160	312.011	1(1)	312.011	0.0951124	C04691	C7H13O10P	O18 isotope of 2-Dehydro-3-deoxy-D-arabino-heptonate 7-phosphate (H+ replaced by Na+)
313.177	2775290	312.17	1(2)	312.17	1.02277	C00933	C16H24NO5	O18 isotope of Sinapoylcholine
313.177	2775290	312.17	2(2)	312.17	-0.401683	C14043	C18H26O3	ML-236C (H+ replaced by Na+)
313.214	2038230	312.206	1(15)	312.206	0.126168	C07529	C18H28N2O	O18 isotope of Bupivacaine (H+ replaced by Na+)
313.214	2038230	312.206	2(15)	312.206	0.126168	C07887	C18H28N2O	O18 isotope of L-(-)-1-Butyl-2',6'-pipecoloxylidide (H+ replaced by Na+)
313.214	2038230	312.206	3(15)	312.206	0.126168	C09865	C18H28N2O	O18 isotope of Flabellidine (H+ replaced by Na+)
313.214	2038230	312.206	4(15)	312.207	-0.419281	C00523	C19H30O2	Androsterone (H+ replaced by Na+)
313.214	2038230	312.206	5(15)	312.207	-0.419281	C01986	C19H30O2	16-Oxosteroid (H+ replaced by Na+)
313.214	2038230	312.206	6(15)	312.207	-0.419281	C03917	C19H30O2	17beta-Hydroxyandrostan-3-one (H+ replaced by Na+)
313.214	2038230	312.206	7(15)	312.207	-0.419281	C04295	C19H30O2	Androst-5-ene-3beta,17beta-diol (H+ replaced by Na+)
313.214	2038230	312.206	8(15)	312.207	-0.419281	C04373	C19H30O2	3alpha-Hydroxy-5beta-androstan-17-one (H+ replaced by Na+)
313.214	2038230	312.206	9(15)	312.207	-0.419281	C05293	C19H30O2	5beta-Dihydrotestosterone (H+ replaced by Na+)
313.214	2038230	312.206	10(15)	312.207	-0.419281	C07635	C19H30O2	Epiandrosterone (H+ replaced by Na+)
313.214	2038230	312.206	11(15)	312.207	-0.419281	C14210	C19H30O2	4-Androstenediol (H+ replaced by Na+)
313.214	2038230	312.206	12(15)	312.207	-0.419281	C14631	C19H30O2	5-Androstene-3beta,16alpha-diol (H+ replaced by Na+)
313.214	2038230	312.206	13(15)	312.207	-0.419281	C14932	C19H30O2	11beta-Hydroxy-5alpha-androstan-17-one (H+ replaced by Na+)
313.214	2038230	312.206	14(15)	312.207	-0.419281	C15326	C19H30O2	17beta-Hydroxy-2alpha-methyl-5alpha-estran-3-one (H+ replaced by Na+)
313.214	2038230	312.206	15(15)	312.207	-0.419281	C15442	C19H30O2	5-Androstene-3beta,16beta-diol (H+ replaced by Na+)
313.25	2735270	312.243	1(3)	312.243	-0.116611	C09094	C20H34O	Geranylgeraniol (H+ replaced by Na+)
313.25	2735270	312.243	2(3)	312.243	-0.116611	C11890	C20H34O	Aphidicolan-16beta-ol (H+ replaced by Na+)
313.25	2735270	312.243	3(3)	312.243	-0.116611	C15316	C20H34O	5alpha-Androstane-2alpha-methyl-17beta-ol (H+ replaced by Na+)
314.085	2856720	313.078	1(3)	313.077	2.59613	C04521	C11H17NO8	2,7-Anhydro-alpha-N-acetylneuraminic acid (H+ replaced by Na+)
314.085	2856720	313.078	2(3)	313.077	2.59613	C04580	C11H17NO8	2-Deoxy-2,3-dehydro-N-acetylneuraminic acid (H+ replaced by Na+)
314.085	2856720	313.078	3(3)	313.077	2.59613	C08341	C11H17NO8	Sarmentosin epoxide (H+ replaced by Na+)
314.129	862093	313.122	1(1)	313.122	0.260021	C09032	C20H15N3O	Angustine
315.082	3472010	314.075	1(4)	314.074	2.60415	C04521	C11H17NO8	N15 isotope of 2,7-Anhydro-alpha-N-acetylneuraminic acid (H+ replaced by Na+)
315.082	3472010	314.075	2(4)	314.074	2.60415	C04580	C11H17NO8	N15 isotope of 2-Deoxy-2,3-dehydro-N-acetylneuraminic acid (H+ replaced by Na+)
315.082	3472010	314.075	3(4)	314.074	2.60415	C08341	C11H17NO8	N15 isotope of Sarmentosin epoxide (H+ replaced by Na+)
315.082	3472010	314.075	4(4)	314.075	1.173	C03280	C11H12N4O7	O18 isotope of Inosine-5'-carboxylate
315.127	1421690	314.119	1(1)	314.119	2.94959	C09032	C20H15N3O	N15 isotope of Angustine
315.157	4168380	314.149	1(2)	314.149	0.159323	C09741	C17H24O4	Trichodermin (H+ replaced by Na+)
315.157	4168380	314.149	2(2)	314.149	0.159323	C10459	C17H24O4	[6]-Gingerdione (H+ replaced by Na+)
315.193	753153	314.186	1(6)	314.186	-0.335654	C01226	C18H28O3	(15Z)-12-Oxophyto-10,15-dienoate (H+ replaced by Na+)
315.193	753153	314.186	2(6)	314.186	-0.335654	C04672	C18H28O3	(9Z,15Z)-(13S)-12,13-Epoxyoctadeca-9,11,15-trienoic acid (H+ replaced by Na+)
315.193	753153	314.186	3(6)	314.186	-0.335654	C08319	C18H28O3	(9Z,11E,13E)-4-Oxooctadeca-9,11,13-trienoic acid (H+ replaced by Na+)
315.193	753153	314.186	4(6)	314.186	-0.335654	C13816	C18H28O3	(9R,13R)-12-Oxo-phytodienoic acid (H+ replaced by Na+)
315.193	753153	314.186	5(6)	314.186	-0.335654	C14911	C18H28O3	17beta-Hydroxy-2-oxa-5alpha-androstan-3-one (H+ replaced by Na+)
315.193	753153	314.186	6(6)	314.186	-0.873142	C10324	C16H27NO5	N15 isotope of Heliotrine
315.229	755615	314.222	1(11)	314.222	-0.416795	C01090	C19H32O2	16alpha-Hydroxysteroid (H+ replaced by Na+)
315.229	755615	314.222	2(11)	314.222	-0.416795	C02159	C19H32O2	Hydroxysteroid (H+ replaced by Na+)
315.229	755615	314.222	3(11)	314.222	-0.416795	C03050	C19H32O2	16beta-Hydroxysteroid (H+ replaced by Na+)
315.229	755615	314.222	4(11)	314.222	-0.416795	C03051	C19H32O2	17beta-Hydroxysteroid (H+ replaced by Na+)
315.229	755615	314.222	5(11)	314.222	-0.416795	C03176	C19H32O2	Steroid hydroperoxide (H+ replaced by Na+)
315.229	755615	314.222	6(11)	314.222	-0.416795	C03852	C19H32O2	Androstan-3alpha,17beta-diol (H+ replaced by Na+)
315.229	755615	314.222	7(11)	314.222	-0.416795	C07632	C19H32O2	Androstanediol (H+ replaced by Na+)
315.229	755615	314.222	8(11)	314.222	-0.416795	C10800	C19H32O2	Grevillol (H+ replaced by Na+)
315.229	755615	314.222	9(11)	314.222	-0.416795	C12525	C19H32O2	5alpha-Androstan-3beta,17beta-diol (H+ replaced by Na+)
315.229	755615	314.222	10(11)	314.222	-0.416795	C14975	C19H32O2	D-Homo-17a-oxa-5alpha-androstan-3beta-ol (H+ replaced by Na+)
315.229	755615	314.222	11(11)	314.222	-0.416795	C15288	C19H32O2	5alpha-Androstane-11beta,17beta-diol (H+ replaced by Na+)
315.253	695703	314.246	1(3)	314.246	0.267194	C07355	C18H34O4	(9Z)-(7S,8S)-Dihydroxyoctadecenoic acid
315.253	695703	314.246	2(3)	314.246	0.267194	C14828	C18H34O4	9,10-DHOME
315.253	695703	314.246	3(3)	314.246	0.267194	C14829	C18H34O4	12,13-DHOME
316.027	3122120	315.02	1(1)	315.019	2.83391	C06604	C10H14NO5PS	O18 isotope of Parathion (H+ replaced by Na+)
316.083	718106	315.076	1(1)	315.076	0.282415	C00284	C10H16N2O8	C13 isotope of EDTA (H+ replaced by Na+)
316.124	1812500	315.117	1(1)	315.118	-2.05222	C11740	C17H16N4O	C13 isotope of SB 206553 (H+ replaced by Na+)
316.824	24543100	315.817	1(1)	315.816	1.35443	C14338	C6Cl5NO2	N15 isotope of Pentachloronitrobenzene (H+ replaced by Na+)
317.015	1641840	316.008	1(1)	316.009	-2.47881	C04711	C14H12O3S2	O18 isotope of 5-(3-Hydroxy-4-acetoxybut-1-ynyl)-2,2'-bithiophene (H+ replaced by Na+)
317.06	4706580	316.052	1(1)	316.053	-2.90646	C14204	C11H11F3N2O4	O18 isotope of Hydroxyflutamide (H+ replaced by Na+)
317.115	5111260	316.108	1(3)	316.107	0.80718	C11163	C18H16N2O2	O18 isotope of INF271 (H+ replaced by Na+)
317.115	5111260	316.108	2(3)	316.108	0.268463	C15049	C19H18O3	(2-Butylbenzofuran-3-yl)(4-hydroxyphenyl)ketone (H+ replaced by Na+)
317.115	5111260	316.108	3(3)	316.108	-0.265758	C08528	C17H17NO5	N15 isotope of Hippeastrine
317.172	1869670	316.165	1(4)	316.165	0.380433	C06874	C16H24N2O3	O18 isotope of Carteolol (H+ replaced by Na+)
317.172	1869670	316.165	2(4)	316.165	-0.158186	C09709	C17H26O4	Phytuberin (H+ replaced by Na+)
317.172	1869670	316.165	3(4)	316.165	-0.158186	C10342	C17H26O4	Embelin (H+ replaced by Na+)
317.172	1869670	316.165	4(4)	316.165	-0.158186	C10462	C17H26O4	[6]-Gingerol (H+ replaced by Na+)
317.193	989241	316.186	1(1)	316.187	-2.16635	C08518	C19H25NO3	C13 isotope of Belladine
317.209	2028780	316.201	1(6)	316.201	-0.17559	C04594	C18H30O3	(9Z)-(13S)-12,13-Epoxyoctadeca-9,11-dienoic acid (H+ replaced by Na+)
317.209	2028780	316.201	2(6)	316.201	-0.17559	C04780	C18H30O3	8-[(1R,2R)-3-Oxo-2-{(Z)-pent-2-enyl}cyclopentyl]octanoate (H+ replaced by Na+)
317.209	2028780	316.201	3(6)	316.201	-0.17559	C13798	C18H30O3	8-(5-Hexyl-furan-2-yl)-octanoic acid (H+ replaced by Na+)
317.209	2028780	316.201	4(6)	316.201	-0.17559	C14765	C18H30O3	13-OxoODE (H+ replaced by Na+)
317.209	2028780	316.201	5(6)	316.201	-0.17559	C14766	C18H30O3	9-OxoODE (H+ replaced by Na+)
317.209	2028780	316.201	6(6)	316.202	-0.709652	C12946	C16H29NO5	N15 isotope of Butoctamide hydrogen succinate
317.245	1391630	316.238	1(2)	316.238	-0.540829	C08366	C19H34O2	Sterculic acid (H+ replaced by Na+)
317.245	1391630	316.238	2(2)	316.238	-1.07483	C03299	C17H33NO4	N15 isotope of O-Decanoyl-L-carnitine
318.006	8890860	316.999	1(2)	316.999	1.81495	C01690	C14H11Cl2NO2	Diclofenac (H+ replaced by Na+)
318.006	8890860	316.999	2(2)	316.999	1.81495	C07117	C14H11Cl2NO2	Meclofenamate (H+ replaced by Na+)
318.075	80444000	317.067	1(1)	317.066	2.65457	C13785	C19H15ClO	C13 isotope of TRAM-3 (H+ replaced by Na+)
318.078	2101370	317.071	1(1)	317.072	-2.85443	C11156	C14H16ClN3O2	Cl37 isotope of Triadimefon (H+ replaced by Na+)
318.08	1597630	317.072	1(1)	317.072	0.59347	C00591	C10H16NO9R	R replaced by H in N-Acylneuraminate (H+ replaced by Na+)
318.081	721085	317.074	1(2)	317.074	0.26029	C14893	C20H13ClN2	N15 isotope of 2-(4-Chlorophenyl)-3-phenyl-3-(2-pyridinyl)acrylonitrile
318.081	721085	317.074	2(2)	317.075	-2.09562	C10055	C18H14O4	C13 isotope of Dehydrocycloguanandin (H+ replaced by Na+)
318.118	1156120	317.111	1(1)	317.111	0.599239	C15049	C19H18O3	C13 isotope of (2-Butylbenzofuran-3-yl)(4-hydroxyphenyl)ketone (H+ replaced by Na+)
319.114	1205430	318.107	1(6)	318.106	1.19788	C09588	C18H17NO3	C13 isotope of Mecambrine (H+ replaced by Na+)
319.114	1205430	318.107	2(6)	318.106	1.19788	C09589	C18H17NO3	C13 isotope of (+)-Mecambroline (H+ replaced by Na+)
319.114	1205430	318.107	3(6)	318.106	1.19788	C09613	C18H17NO3	C13 isotope of Pukateine (H+ replaced by Na+)
319.114	1205430	318.107	4(6)	318.106	1.19788	C09670	C18H17NO3	C13 isotope of Xylopine (H+ replaced by Na+)
319.114	1205430	318.107	5(6)	318.106	1.19788	C10699	C18H17NO3	C13 isotope of Japonine (H+ replaced by Na+)
319.114	1205430	318.107	6(6)	318.107	-1.60211	C03416	C12H17N5O4	N15 isotope of N6,N6-Dimethyladenosine (H+ replaced by Na+)
319.152	734649	318.144	1(1)	318.144	0.142802	C09674	C16H24O5	Graphinone (H+ replaced by Na+)
319.188	1908140	318.181	1(3)	318.181	0.597822	C07383	C16H26N2O3	O18 isotope of Proparacaine (H+ replaced by Na+)
319.188	1908140	318.181	2(3)	318.181	0.597822	C07895	C16H26N2O3	O18 isotope of Propoxycaine (H+ replaced by Na+)
319.188	1908140	318.181	3(3)	318.181	0.0626149	C11993	C17H28O4	10-Deoxymethynolide (H+ replaced by Na+)
319.224	12426900	318.217	1(7)	318.217	-0.0489788	C08318	C18H32O3	(9Z,12Z)-(8S)-Hydroxyoctadeca-9,12-dienoic acid (H+ replaced by Na+)
319.224	12426900	318.217	2(7)	318.217	-0.0489788	C08368	C18H32O3	(9Z)-(12S,13R)-12,13-Epoxyoctadecenoic acid (H+ replaced by Na+)
319.224	12426900	318.217	3(7)	318.217	-0.0489788	C14762	C18H32O3	13(S)-HODE (H+ replaced by Na+)
319.224	12426900	318.217	4(7)	318.217	-0.0489788	C14767	C18H32O3	9(S)-HODE (H+ replaced by Na+)
319.224	12426900	318.217	5(7)	318.217	-0.0489788	C14825	C18H32O3	9(10)-EpOME (H+ replaced by Na+)
319.224	12426900	318.217	6(7)	318.217	-0.0489788	C14826	C18H32O3	12(13)-EpOME (H+ replaced by Na+)
319.224	12426900	318.217	7(7)	318.218	-1.98347	C08067	C23H27N	C13 isotope of Butenafine
319.261	25666600	318.253	1(3)	318.253	-0.22339	C03425	C19H36O2	Oleic acid methyl ester (H+ replaced by Na+)
319.261	25666600	318.253	2(3)	318.253	-0.22339	C13787	C19H36O2	17-Methyl-6Z-octadecenoic acid (H+ replaced by Na+)
319.261	25666600	318.253	3(3)	318.253	-0.22339	C13838	C19H36O2	Lactobacillic acid (H+ replaced by Na+)
319.297	1497420	318.29	1(2)	318.29	0.230597	C01389	C20H40O	Phytol (H+ replaced by Na+)
319.297	1497420	318.29	2(2)	318.29	-0.299961	C12144	C18H39NO3	N15 isotope of Phytosphingosine
320.079	13442500	319.071	1(2)	319.071	0.631437	C12331	C17H14NO4	N15 isotope of 2,3,9,10-Tetrahydroxyberberine (H+ replaced by Na+)
320.079	13442500	319.071	2(2)	319.072	-0.128697	C00170	C11H15N5O3S	5'-Methylthioadenosine (H+ replaced by Na+)
320.228	2258150	319.22	1(6)	319.22	-0.31459	C08318	C18H32O3	C13 isotope of (9Z,12Z)-(8S)-Hydroxyoctadeca-9,12-dienoic acid (H+ replaced by Na+)
320.228	2258150	319.22	2(6)	319.22	-0.31459	C08368	C18H32O3	C13 isotope of (9Z)-(12S,13R)-12,13-Epoxyoctadecenoic acid (H+ replaced by Na+)
320.228	2258150	319.22	3(6)	319.22	-0.31459	C14762	C18H32O3	C13 isotope of 13(S)-HODE (H+ replaced by Na+)
320.228	2258150	319.22	4(6)	319.22	-0.31459	C14767	C18H32O3	C13 isotope of 9(S)-HODE (H+ replaced by Na+)
320.228	2258150	319.22	5(6)	319.22	-0.31459	C14825	C18H32O3	C13 isotope of 9(10)-EpOME (H+ replaced by Na+)
320.228	2258150	319.22	6(6)	319.22	-0.31459	C14826	C18H32O3	C13 isotope of 12(13)-EpOME (H+ replaced by Na+)
320.256	4288940	319.249	1(3)	319.249	-0.188152	C06121	C18H35NO2	3-Ketosphingosine (H+ replaced by Na+)
320.256	4288940	319.249	2(3)	319.249	-0.188152	C10136	C18H35NO2	Cassine (H+ replaced by Na+)
320.256	4288940	319.249	3(3)	319.249	-0.188152	C11124	C18H35NO2	Spiroxamine (H+ replaced by Na+)
320.264	5300780	319.257	1(3)	319.257	-0.0499046	C03425	C19H36O2	C13 isotope of Oleic acid methyl ester (H+ replaced by Na+)
320.264	5300780	319.257	2(3)	319.257	-0.0499046	C13787	C19H36O2	C13 isotope of 17-Methyl-6Z-octadecenoic acid (H+ replaced by Na+)
320.264	5300780	319.257	3(3)	319.257	-0.0499046	C13838	C19H36O2	C13 isotope of Lactobacillic acid (H+ replaced by Na+)
321.082	2382010	320.075	1(1)	320.075	-0.0496802	C00170	C11H15N5O3S	C13 isotope of 5'-Methylthioadenosine (H+ replaced by Na+)
321.128	1268670	320.121	1(8)	320.122	-2.43349	C06171	C18H19NO3	C13 isotope of 7,8-Didehydro-4,5-epoxy-3-methoxy-17-methoxy-(5_)-morphinan-6-one (H+ replaced by Na+)
321.128	1268670	320.121	2(8)	320.122	-2.43349	C06172	C18H19NO3	C13 isotope of Neopinone (H+ replaced by Na+)
321.128	1268670	320.121	3(8)	320.122	-2.43349	C06175	C18H19NO3	C13 isotope of Oripavine (H+ replaced by Na+)
321.128	1268670	320.121	4(8)	320.122	-2.43349	C09340	C18H19NO3	C13 isotope of (-)-Apoglaziovine (H+ replaced by Na+)
321.128	1268670	320.121	5(8)	320.122	-2.43349	C09457	C18H19NO3	C13 isotope of Glaziovine (H+ replaced by Na+)
321.128	1268670	320.121	6(8)	320.122	-2.43349	C15087	C18H19NO3	C13 isotope of 3-Hydroxyestra-1,3,5(10),7-tetraene-16,17-dione 16-oxime (H+ replaced by Na+)
321.128	1268670	320.121	7(8)	320.122	-2.97411	C15500	C12H20N2O8	Mugineic acid
321.128	1268670	320.121	8(8)	320.122	-2.97411	C15502	C12H20N2O8	3-Epihydroxy-2'-deoxymugineic acid
321.167	1249900	320.16	1(1)	320.16	0.107938	C07571	C15H21F3N2O2	O18 isotope of Fluvoxamine
321.192	1511440	320.185	1(2)	320.185	-0.0525784	C07625	C18H26ClN3	C13 isotope of Chloroquine
321.192	1511440	320.185	2(2)	320.185	-0.270027	C11993	C17H28O4	O18 isotope of 10-Deoxymethynolide (H+ replaced by Na+)
321.219	1070180	320.212	1(1)	320.212	0.44882	C15117	C21H30O	3-Methyl-19-nor-17alpha-pregna-1,3,5(10)-trien-17-ol (H+ replaced by Na+)
321.24	2948760	320.233	1(3)	320.233	-0.267462	C00869	C18H34O3	2-Oxooctadecanoic acid (H+ replaced by Na+)
321.24	2948760	320.233	2(3)	320.233	-0.267462	C08365	C18H34O3	(9Z)-(12S)-Hydroxyoctadecenoic acid (H+ replaced by Na+)
321.24	2948760	320.233	3(3)	320.233	-0.267462	C13791	C18H34O3	(6R,7S)-6,7-Epoxyoctadecanoic acid (H+ replaced by Na+)
321.259	732817	320.252	1(4)	320.252	1.46644	C14981	C21H33FO	3beta-Fluoro-5beta-pregnan-20-one
321.259	732817	320.252	2(4)	320.252	-0.202669	C06121	C18H35NO2	C13 isotope of 3-Ketosphingosine (H+ replaced by Na+)
321.259	732817	320.252	3(4)	320.252	-0.202669	C10136	C18H35NO2	C13 isotope of Cassine (H+ replaced by Na+)
321.259	732817	320.252	4(4)	320.252	-0.202669	C11124	C18H35NO2	C13 isotope of Spiroxamine (H+ replaced by Na+)
322.173	983367	321.166	1(3)	321.166	-0.452016	C14750	C18H24O5	C13 isotope of alpha-Zearalenol
322.173	983367	321.166	2(3)	321.166	-0.452016	C14751	C18H24O5	C13 isotope of beta-Zearalenol
322.173	983367	321.166	3(3)	321.166	-0.452016	C14754	C18H24O5	C13 isotope of Zearalanone
323.089	16421800	322.082	1(5)	322.082	0.421285	C09734	C17H16O5	Farrerol (H+ replaced by Na+)
323.089	16421800	322.082	2(5)	322.082	0.421285	C10251	C17H16O5	Coelogin (H+ replaced by Na+)
323.089	16421800	322.082	3(5)	322.082	0.421285	C10461	C17H16O5	4-Hydroxyhomopterocarpin (H+ replaced by Na+)
323.089	16421800	322.082	4(5)	322.082	0.421285	C10531	C17H16O5	(-)-Sparticarpin (H+ replaced by Na+)
323.089	16421800	322.082	5(5)	322.082	0.421285	C10539	C17H16O5	(-)-Variabilin (H+ replaced by Na+)
323.11	784179	322.103	1(4)	322.103	-0.0858257	C04544	C11H19N3O6S	C13 isotope of gamma-L-Glutamyl-L-cysteinyl-beta-alanine
323.11	784179	322.103	2(4)	322.103	-0.0858257	C11347	C11H19N3O6S	C13 isotope of S-Methyl GSH
323.11	784179	322.103	3(4)	322.103	-0.197699	C06046	C14H20O7	Salidroside (H+ replaced by Na+)
323.11	784179	322.103	4(4)	322.103	-1.16239	C04598	C10H22NO7PR	R replaced by H in 2-Acetyl-1-alkyl-sn-glycero-3-phosphocholine (H+ replaced by Na+)
323.147	1233730	322.139	1(1)	322.14	-1.72217	C10632	C20H19NO3	C13 isotope of Acronycine
323.198	2807950	322.191	1(13)	322.191	0.153495	C09197	C19H26N2O	O18 isotope of Geissoschizoline (H+ replaced by Na+)
323.198	2807950	322.191	2(13)	322.191	0.153495	C10131	C19H26N2O	O18 isotope of Astrophylline (H+ replaced by Na+)
323.198	2807950	322.191	3(13)	322.191	-0.375051	C00777	C20H28O2	Retinoate (H+ replaced by Na+)
323.198	2807950	322.191	4(13)	322.191	-0.375051	C09188	C20H28O2	Spruceanol (H+ replaced by Na+)
323.198	2807950	322.191	5(13)	322.191	-0.375051	C12078	C20H28O2	Dehydroabietic acid (H+ replaced by Na+)
323.198	2807950	322.191	6(13)	322.191	-0.375051	C14489	C20H28O2	19-Norprogesterone (H+ replaced by Na+)
323.198	2807950	322.191	7(13)	322.191	-0.375051	C14652	C20H28O2	19-Nor-17alpha-pregn-5(10)-en-20-yne-3alpha,17beta-diol (H+ replaced by Na+)
323.198	2807950	322.191	8(13)	322.191	-0.375051	C14684	C20H28O2	17beta-Hydroxy-17-methylandrosta-4,9(11)-dien-3-one (H+ replaced by Na+)
323.198	2807950	322.191	9(13)	322.191	-0.375051	C14925	C20H28O2	17beta-Hydroxy-2-methylandrost-1,4-dien-3-one (H+ replaced by Na+)
323.198	2807950	322.191	10(13)	322.191	-0.375051	C15263	C20H28O2	A-Norpregn-3(5)-ene-2,20-dione (H+ replaced by Na+)
323.198	2807950	322.191	11(13)	322.191	-0.375051	C15307	C20H28O2	17beta-Hydroxy-7alpha-methylandrost-1,4-diene-3-one (H+ replaced by Na+)
323.198	2807950	322.191	12(13)	322.191	-0.375051	C15353	C20H28O2	17alpha-Methyl-17beta-hydroxyandrosta-4,6-dien-3-one (H+ replaced by Na+)
323.198	2807950	322.191	13(13)	322.191	-0.375051	C15493	C20H28O2	9-cis-Retinoic acid (H+ replaced by Na+)
323.219	856814	322.212	1(1)	322.213	-2.15943	C11790	C22H27NO	C13 isotope of Phenazocine
323.235	805217	322.227	1(3)	322.227	0.321677	C12811	C21H32O	Allylestrenol (H+ replaced by Na+)
323.235	805217	322.227	2(3)	322.227	0.321677	C15420	C21H32O	5alpha-Pregn-2-en-20-one (H+ replaced by Na+)
323.235	805217	322.227	3(3)	322.227	0.321677	C15431	C21H32O	17-Ethynyl-5alpha-androstan-17beta-ol (H+ replaced by Na+)
323.256	969844	322.248	1(3)	322.248	-0.0177322	C03042	C18H36O3	(R)-2-Hydroxystearate (H+ replaced by Na+)
323.256	969844	322.248	2(3)	322.248	-0.0177322	C03045	C18H36O3	(S)-2-Hydroxystearate (H+ replaced by Na+)
323.256	969844	322.248	3(3)	322.248	-0.0177322	C03195	C18H36O3	(R)-10-Hydroxystearate (H+ replaced by Na+)
324.092	2585450	323.085	1(5)	323.085	0.250245	C09734	C17H16O5	C13 isotope of Farrerol (H+ replaced by Na+)
324.092	2585450	323.085	2(5)	323.085	0.250245	C10251	C17H16O5	C13 isotope of Coelogin (H+ replaced by Na+)
324.092	2585450	323.085	3(5)	323.085	0.250245	C10461	C17H16O5	C13 isotope of 4-Hydroxyhomopterocarpin (H+ replaced by Na+)
324.092	2585450	323.085	4(5)	323.085	0.250245	C10531	C17H16O5	C13 isotope of (-)-Sparticarpin (H+ replaced by Na+)
324.092	2585450	323.085	5(5)	323.085	0.250245	C10539	C17H16O5	C13 isotope of (-)-Variabilin (H+ replaced by Na+)
324.146	1317780	323.139	1(7)	323.138	2.28812	C05176	C18H21NO3	O18 isotope of (S)-N-Methylcoclaurine (H+ replaced by Na+)
324.146	1317780	323.139	2(7)	323.138	2.28812	C05243	C18H21NO3	O18 isotope of (R)-N-Methylcoclaurine (H+ replaced by Na+)
324.146	1317780	323.139	3(7)	323.138	2.28812	C06174	C18H21NO3	O18 isotope of Codeine (H+ replaced by Na+)
324.146	1317780	323.139	4(7)	323.138	2.28812	C08024	C18H21NO3	O18 isotope of Hydrocodone (H+ replaced by Na+)
324.146	1317780	323.139	5(7)	323.138	2.28812	C09594	C18H21NO3	O18 isotope of Neopine (H+ replaced by Na+)
324.146	1317780	323.139	6(7)	323.138	2.28812	C11779	C18H21NO3	O18 isotope of Heterocodeine (H+ replaced by Na+)
324.146	1317780	323.139	7(7)	323.138	2.28812	C15366	C18H21NO3	O18 isotope of Estrone 16-oxime (H+ replaced by Na+)
324.189	1048460	323.182	1(3)	323.181	2.52107	C14752	C18H26O5	C13 isotope of alpha-Zearalanol
324.189	1048460	323.182	2(3)	323.181	2.52107	C14753	C18H26O5	C13 isotope of beta-Zearalanol
324.189	1048460	323.182	3(3)	323.182	-0.234947	C01441	C12H26N4O6	N15 isotope of Neamine
325.038	796601	324.031	1(7)	324.031	1.79889	C07771	C10H12N4O5S	S34 isotope of Tazobactam (H+ replaced by Na+)
325.038	796601	324.031	2(7)	324.031	0.222759	C13719	C14H11N3O3S	N15 isotope of Nocodazole (H+ replaced by Na+)
325.038	796601	324.031	3(7)	324.032	-2.58043	C14574	C16H14Cl2O3	Chlorobenzilate
325.038	796601	324.031	4(7)	324.032	-2.73924	C03953	C8H15NO9S	C13 isotope of N-Acetylglucosamine 4-sulfate (H+ replaced by Na+)
325.038	796601	324.031	5(7)	324.032	-2.73924	C04132	C8H15NO9S	C13 isotope of N-Acetyl-D-glucosamine 6-sulfate (H+ replaced by Na+)
325.038	796601	324.031	6(7)	324.032	-2.73924	C04255	C8H15NO9S	C13 isotope of N-Acetyl-D-galactosamine 6-sulfate (H+ replaced by Na+)
325.038	796601	324.031	7(7)	324.032	-2.73924	C05374	C8H15NO9S	C13 isotope of N-Acetyl-D-glucosamine 4-sulfate (H+ replaced by Na+)
325.119	1911660	324.112	1(2)	324.113	-2.74408	C05175	C19H17NO4	N15 isotope of 6,7,12b,13e-Tetrahydro-4H-bis[1,3]benzodioxolo[5,6-a:4',5'-
325.119	1911660	324.112	2(2)	324.113	-2.74408	C10739	C19H17NO4	N15 isotope of Rutacridone epoxide
325.148	1557030	324.141	1(1)	324.14	2.04016	C08468	C16H21NO6	C13 isotope of Acremoauxin A
325.162	843911	324.155	1(2)	324.155	0.434199	C13870	C15H26O6	Tributyrin (H+ replaced by Na+)
325.162	843911	324.155	2(2)	324.155	-1.46486	C10683	C20H21NO3	C13 isotope of Galipine
325.178	4297930	324.17	1(14)	324.17	0.32269	C04676	C19H26O3	Testololactone (H+ replaced by Na+)
325.178	4297930	324.17	2(14)	324.17	0.32269	C05140	C19H26O3	16alpha-Hydroxyandrost-4-ene-3,17-dione (H+ replaced by Na+)
325.178	4297930	324.17	3(14)	324.17	0.32269	C05284	C19H26O3	11beta-Hydroxyandrost-4-ene-3,17-dione (H+ replaced by Na+)
325.178	4297930	324.17	4(14)	324.17	0.32269	C05290	C19H26O3	19-Hydroxyandrost-4-ene-3,17-dione (H+ replaced by Na+)
325.178	4297930	324.17	5(14)	324.17	0.32269	C05296	C19H26O3	7alpha-Hydroxyandrost-4-ene-3,17-dione (H+ replaced by Na+)
325.178	4297930	324.17	6(14)	324.17	0.32269	C05302	C19H26O3	2-Methoxyestradiol-17beta (H+ replaced by Na+)
325.178	4297930	324.17	7(14)	324.17	0.32269	C14256	C19H26O3	11-Keto-testosterone (H+ replaced by Na+)
325.178	4297930	324.17	8(14)	324.17	0.32269	C14269	C19H26O3	5alpha-Androstane-3,11,17-trione (H+ replaced by Na+)
325.178	4297930	324.17	9(14)	324.17	0.32269	C14337	C19H26O3	Bioallethrin (H+ replaced by Na+)
325.178	4297930	324.17	10(14)	324.17	0.32269	C14593	C19H26O3	Epimestrol (H+ replaced by Na+)
325.178	4297930	324.17	11(14)	324.17	0.32269	C14907	C19H26O3	7alpha,17beta-Dihydroxyandrosta-1,4-dien-3-one (H+ replaced by Na+)
325.178	4297930	324.17	12(14)	324.17	0.32269	C15072	C19H26O3	6beta,19-Epoxy-17beta-hydroxyandrost-4-en-3-one (H+ replaced by Na+)
325.178	4297930	324.17	13(14)	324.17	0.32269	C15103	C19H26O3	11alpha,17beta-Dihydroxy-1,4-androstadien-3-one (H+ replaced by Na+)
325.178	4297930	324.17	14(14)	324.17	0.32269	C15216	C19H26O3	3-Methoxyestriol (H+ replaced by Na+)
325.214	1079020	324.206	1(27)	324.207	-0.465451	C06087	C20H30O2	Abietate (H+ replaced by Na+)
325.214	1079020	324.206	2(27)	324.207	-0.465451	C06428	C20H30O2	(5Z,8Z,11Z,14Z,17Z)-Icosapentaenoic acid (H+ replaced by Na+)
325.214	1079020	324.206	3(27)	324.207	-0.465451	C07198	C20H30O2	Methyltestosterone (H+ replaced by Na+)
325.214	1079020	324.206	4(27)	324.207	-0.465451	C09118	C20H30O2	Isopimaric acid (H+ replaced by Na+)
325.214	1079020	324.206	5(27)	324.207	-0.465451	C09148	C20H30O2	Oryzalexin A (H+ replaced by Na+)
325.214	1079020	324.206	6(27)	324.207	-0.465451	C09159	C20H30O2	(+)-Pimaric acid (H+ replaced by Na+)
325.214	1079020	324.206	7(27)	324.207	-0.465451	C11874	C20H30O2	Kaur-16-en-18-oic acid (H+ replaced by Na+)
325.214	1079020	324.206	8(27)	324.207	-0.465451	C11888	C20H30O2	L-Pimaric acid (H+ replaced by Na+)
325.214	1079020	324.206	9(27)	324.207	-0.465451	C11889	C20H30O2	Neoabietic acid (H+ replaced by Na+)
325.214	1079020	324.206	10(27)	324.207	-0.465451	C12077	C20H30O2	Palustric acid (H+ replaced by Na+)
325.214	1079020	324.206	11(27)	324.207	-0.465451	C12083	C20H30O2	(5Z,7E,9E,14Z,17Z)-Eicosapentaenoic acid (H+ replaced by Na+)
325.214	1079020	324.206	12(27)	324.207	-0.465451	C14255	C20H30O2	Mibolerone (H+ replaced by Na+)
325.214	1079020	324.206	13(27)	324.207	-0.465451	C14490	C20H30O2	Stenbolone (H+ replaced by Na+)
325.214	1079020	324.206	14(27)	324.207	-0.465451	C14588	C20H30O2	17beta-Hydroxy-7alpha-methylandrost-4-en-3-one (H+ replaced by Na+)
325.214	1079020	324.206	15(27)	324.207	-0.465451	C14890	C20H30O2	17beta-Hydroxy-6beta-methylandrost-4-en-3-one (H+ replaced by Na+)
325.214	1079020	324.206	16(27)	324.207	-0.465451	C15003	C20H30O2	17-Hydroxy-19-nor-17alpha-pregn-5(10)-en-3-one (H+ replaced by Na+)
325.214	1079020	324.206	17(27)	324.207	-0.465451	C15008	C20H30O2	1,2,3,4,4a,9,10,10a-Octahydro-6-hydroxy-7-isopropyl-1,4a-dimethyl-1- (H+ replaced by Na+)
325.214	1079020	324.206	18(27)	324.207	-0.465451	C15017	C20H30O2	17beta-Hydroxy-5alpha-androst-2-ene-2-carboxaldehyde (H+ replaced by Na+)
325.214	1079020	324.206	19(27)	324.207	-0.465451	C15036	C20H30O2	2alpha-Methyl-5alpha-androstane-3,17-dione (H+ replaced by Na+)
325.214	1079020	324.206	20(27)	324.207	-0.465451	C15070	C20H30O2	17beta-Hydroxy-1,17-dimethylestr-5(10)-en-3-one (H+ replaced by Na+)
325.214	1079020	324.206	21(27)	324.207	-0.465451	C15184	C20H30O2	17beta-Hydroxy-6alpha-methylandrost-4-en-3-one (H+ replaced by Na+)
325.214	1079020	324.206	22(27)	324.207	-0.465451	C15188	C20H30O2	19-Nor-5alpha-pregnane-3,20-dione (H+ replaced by Na+)
325.214	1079020	324.206	23(27)	324.207	-0.465451	C15259	C20H30O2	17beta-Hydroxy-2alpha,17-dimethylestr-4-en-3-one (H+ replaced by Na+)
325.214	1079020	324.206	24(27)	324.207	-0.465451	C15318	C20H30O2	17abeta-Hydroxy-D-homoandrost-4-en-3-one (H+ replaced by Na+)
325.214	1079020	324.206	25(27)	324.207	-0.465451	C15412	C20H30O2	17beta-Hydroxy-4-methylandrost-4-en-3-one (H+ replaced by Na+)
325.214	1079020	324.206	26(27)	324.207	-0.465451	C15460	C20H30O2	17beta-Hydroxy-17-methyl-5alpha-androst-9(11)-en-3-one (H+ replaced by Na+)
325.214	1079020	324.206	27(27)	324.207	-0.986327	C09878	C18H29NO4	N15 isotope of Lycofawcine
325.967	8615380	324.96	1(1)	324.96	-1.03717	C14869	C8H11Cl3O7	C13 isotope of Trichloroethanol glucuronide
326.14	3174100	325.132	1(5)	325.131	2.81559	C05174	C19H19NO4	(S)-Cheilanthifoline
326.14	3174100	325.132	2(5)	325.131	2.81559	C09333	C19H19NO4	Amurensine
326.14	3174100	325.132	3(5)	325.131	2.81559	C09334	C19H19NO4	Amurine
326.14	3174100	325.132	4(5)	325.131	2.81559	C09367	C19H19NO4	Bulbocapnine
326.14	3174100	325.132	5(5)	325.131	2.81559	C09389	C19H19NO4	(+)-Cassythicine
326.181	712670	325.173	1(15)	325.173	-0.769532	C04676	C19H26O3	C13 isotope of Testololactone (H+ replaced by Na+)
326.181	712670	325.173	2(15)	325.173	-0.769532	C05140	C19H26O3	C13 isotope of 16alpha-Hydroxyandrost-4-ene-3,17-dione (H+ replaced by Na+)
326.181	712670	325.173	3(15)	325.173	-0.769532	C05284	C19H26O3	C13 isotope of 11beta-Hydroxyandrost-4-ene-3,17-dione (H+ replaced by Na+)
326.181	712670	325.173	4(15)	325.173	-0.769532	C05290	C19H26O3	C13 isotope of 19-Hydroxyandrost-4-ene-3,17-dione (H+ replaced by Na+)
326.181	712670	325.173	5(15)	325.173	-0.769532	C05296	C19H26O3	C13 isotope of 7alpha-Hydroxyandrost-4-ene-3,17-dione (H+ replaced by Na+)
326.181	712670	325.173	6(15)	325.173	-0.769532	C05302	C19H26O3	C13 isotope of 2-Methoxyestradiol-17beta (H+ replaced by Na+)
326.181	712670	325.173	7(15)	325.173	-0.769532	C14256	C19H26O3	C13 isotope of 11-Keto-testosterone (H+ replaced by Na+)
326.181	712670	325.173	8(15)	325.173	-0.769532	C14269	C19H26O3	C13 isotope of 5alpha-Androstane-3,11,17-trione (H+ replaced by Na+)
326.181	712670	325.173	9(15)	325.173	-0.769532	C14337	C19H26O3	C13 isotope of Bioallethrin (H+ replaced by Na+)
326.181	712670	325.173	10(15)	325.173	-0.769532	C14593	C19H26O3	C13 isotope of Epimestrol (H+ replaced by Na+)
326.181	712670	325.173	11(15)	325.173	-0.769532	C14907	C19H26O3	C13 isotope of 7alpha,17beta-Dihydroxyandrosta-1,4-dien-3-one (H+ replaced by Na+)
326.181	712670	325.173	12(15)	325.173	-0.769532	C15072	C19H26O3	C13 isotope of 6beta,19-Epoxy-17beta-hydroxyandrost-4-en-3-one (H+ replaced by Na+)
326.181	712670	325.173	13(15)	325.173	-0.769532	C15103	C19H26O3	C13 isotope of 11alpha,17beta-Dihydroxy-1,4-androstadien-3-one (H+ replaced by Na+)
326.181	712670	325.173	14(15)	325.173	-0.769532	C15216	C19H26O3	C13 isotope of 3-Methoxyestriol (H+ replaced by Na+)
326.181	712670	325.173	15(15)	325.173	-0.778051	C01743	C12H25N3O7	O18 isotope of Paromamine
327.09	1308130	326.083	1(3)	326.083	0.150665	C14324	C12H21N2O3PS	Diazinon (H+ replaced by Na+)
327.09	1308130	326.083	2(3)	326.083	-0.238427	C08535	C14H15NO8	C13 isotope of Pancratistatin
327.09	1308130	326.083	3(3)	326.084	-2.45204	C08437	C10H16N4O7	Vicine (H+ replaced by Na+)
327.156	1092740	326.149	1(1)	326.15	-2.02	C10350	C16H23NO6	N15 isotope of Monocrotaline
327.178	2580600	326.171	1(1)	326.171	-0.873486	C10929	C20H23NO3	C13 isotope of Benalaxyl
327.217	1780410	326.209	1(1)	326.209	0.182316	C14794	C18H30O5	2,3-Dinor-8-iso prostaglandin F2alpha
328.148	969749	327.141	1(2)	327.14	2.52385	C15451	C16H22O7	C13 isotope of Hinokitiol glucoside
328.148	969749	327.141	2(2)	327.14	1.68512	C10648	C17H22NO4	C13 isotope of Balfourodinium (H+ replaced by Na+)
329.142	2646240	328.135	1(2)	328.134	2.38484	C11012	C19H21ClN2O	Pencycuron
329.142	2646240	328.135	2(2)	328.135	-0.423499	C10912	C16H23N3OS	N15 isotope of Buprofezin (H+ replaced by Na+)
329.209	827113	328.201	1(7)	328.201	-0.137809	C13797	C18H28N2O2	O18 isotope of RU 5135 (H+ replaced by Na+)
329.209	827113	328.201	2(7)	328.201	-0.656676	C07346	C19H30O3	Oxandrolone (H+ replaced by Na+)
329.209	827113	328.201	3(7)	328.201	-0.656676	C14553	C19H30O3	3alpha,11beta-Dihydroxy-5beta-androstane-17-one (H+ replaced by Na+)
329.209	827113	328.201	4(7)	328.201	-0.656676	C14606	C19H30O3	3alpha,11beta-Dihydroxy-5alpha-androstane-17-one (H+ replaced by Na+)
329.209	827113	328.201	5(7)	328.201	-0.656676	C15097	C19H30O3	Androst-5-ene-3beta,17beta,19-triol (H+ replaced by Na+)
329.209	827113	328.201	6(7)	328.201	-0.656676	C15136	C19H30O3	3beta-Hydroxy-D-homo-17a-oxa-5alpha-androstan-17-one (H+ replaced by Na+)
329.209	827113	328.201	7(7)	328.201	-0.656676	C15536	C19H30O3	Dihydromonacolin L (H+ replaced by Na+)
329.232	765318	328.225	1(1)	328.225	-1.00721	C14795	C18H32O5	2,3-Dinor-8-iso prostaglandin F1alpha
330.14	1988570	329.133	1(14)	329.132	1.85536	C09299	C17H22O5	C13 isotope of Arnicolide A (H+ replaced by Na+)
330.14	1988570	329.133	2(14)	329.132	1.85536	C09374	C17H22O5	C13 isotope of Confertiflorin (H+ replaced by Na+)
330.14	1988570	329.133	3(14)	329.132	1.85536	C09431	C17H22O5	C13 isotope of Eupaformonin (H+ replaced by Na+)
330.14	1988570	329.133	4(14)	329.132	1.85536	C09455	C17H22O5	C13 isotope of Gaillardin (H+ replaced by Na+)
330.14	1988570	329.133	5(14)	329.132	1.85536	C09487	C17H22O5	C13 isotope of Isotenulin (H+ replaced by Na+)
330.14	1988570	329.133	6(14)	329.132	1.85536	C09494	C17H22O5	C13 isotope of Ligulatin B (H+ replaced by Na+)
330.14	1988570	329.133	7(14)	329.132	1.85536	C09497	C17H22O5	C13 isotope of Lipiferolide (H+ replaced by Na+)
330.14	1988570	329.133	8(14)	329.132	1.85536	C09499	C17H22O5	C13 isotope of Matricin (H+ replaced by Na+)
330.14	1988570	329.133	9(14)	329.132	1.85536	C09522	C17H22O5	C13 isotope of Ovatifolin (H+ replaced by Na+)
330.14	1988570	329.133	10(14)	329.132	1.85536	C09536	C17H22O5	C13 isotope of Pyrethrosin (H+ replaced by Na+)
330.14	1988570	329.133	11(14)	329.132	1.85536	C09557	C17H22O5	C13 isotope of Tenulin (H+ replaced by Na+)
330.14	1988570	329.133	12(14)	329.132	1.85536	C09587	C17H22O5	C13 isotope of Viscidulin B (H+ replaced by Na+)
330.14	1988570	329.133	13(14)	329.132	1.85536	C09602	C17H22O5	C13 isotope of Xanthinin (H+ replaced by Na+)
330.14	1988570	329.133	14(14)	329.132	1.85536	C09603	C17H22O5	C13 isotope of Xanthumin (H+ replaced by Na+)
331.041	1205980	330.033	1(1)	330.033	2.16692	C11226	C17H12Cl2N2O	Fenarimol
331.169	1026330	330.161	1(1)	330.162	-2.23156	C06668	C14H23N3O6	C13 isotope of Valclavam
331.188	893885	330.18	1(2)	330.181	-0.636249	C10373	C18H28O4	5-O-Methylembelin (H+ replaced by Na+)
331.188	893885	330.18	2(2)	330.181	-1.1477	C10301	C16H27NO6	N15 isotope of Europine
331.209	1478640	330.202	1(1)	330.202	-2.43801	C08687	C20H27NO3	C13 isotope of Hetisine
331.261	1421950	330.253	1(1)	330.253	-0.306112	C09183	C20H36O2	Sclareol (H+ replaced by Na+)
332.156	2986800	331.148	1(2)	331.148	2.23644	C09483	C17H24O5	C13 isotope of Inulicin (H+ replaced by Na+)
332.156	2986800	331.148	2(2)	331.148	2.23644	C09638	C17H24O5	C13 isotope of Cinnamodial (H+ replaced by Na+)
333.168	1271050	332.16	1(3)	332.16	1.3116	C00732	C16H24N2O4	O18 isotope of Ubenimex (H+ replaced by Na+)
333.168	1271050	332.16	2(3)	332.16	0.798914	C09622	C17H26O5	Botrydial (H+ replaced by Na+)
333.168	1271050	332.16	3(3)	332.161	-1.05438	C10727	C22H21NO2	C13 isotope of Melochinone
333.204	1543600	332.196	1(4)	332.196	-0.27135	C04785	C18H30O4	(9Z,11E,14Z)-(13S)-13-Hydroperoxyoctadeca-9,11,14-trienoic acid (H+ replaced by Na+)
333.204	1543600	332.196	2(4)	332.196	-0.27135	C07357	C18H30O4	(9Z,12Z,15Z)-(7S,8S)-Dihydroxyoctadeca-9,12,15-trienoic acid (H+ replaced by Na+)
333.204	1543600	332.196	3(4)	332.196	-0.27135	C15753	C18H30O4	Dihydroalbocycline (H+ replaced by Na+)
333.204	1543600	332.196	4(4)	332.197	-2.12444	C09220	C23H25NO	C13 isotope of Mahanimbine
333.24	905085	332.233	1(1)	332.233	-0.257801	C14308	C19H34O3	Methoprene (H+ replaced by Na+)
333.276	7238640	332.269	1(1)	332.269	-0.244256	C02064	C20H38O2	Prostanoic acid (H+ replaced by Na+)
333.998	735048	332.991	1(1)	332.991	-0.164215	C11100	C12H10Cl2F3NO	Flurochloridone (H+ replaced by Na+)
334.174	1124970	333.166	1(4)	333.166	1.87542	C02035	C19H24O5	C13 isotope of Gibberellin A20
334.174	1124970	333.166	2(4)	333.166	1.87542	C09742	C19H24O5	C13 isotope of Trichothecin
334.174	1124970	333.166	3(4)	333.166	1.87542	C11864	C19H24O5	C13 isotope of Gibberellin A4
334.174	1124970	333.166	4(4)	333.166	1.87542	C11865	C19H24O5	C13 isotope of Gibberellin A51
334.189	1333100	333.182	1(7)	333.182	-1.3932	C14885	C20H25FO3	C13 isotope of 9-Fluoro-11beta-hydroxy-16beta-methylandrosta-1,4-diene-3,17-dione
334.189	1333100	333.182	2(7)	333.182	-1.3932	C15147	C20H25FO3	C13 isotope of 9-Fluoro-11beta-hydroxy-16alpha-methylandrosta-1,4-diene-3,17-dione
334.189	1333100	333.182	3(7)	333.183	-2.82468	C09424	C19H25NO4	O18 isotope of Erythratidine
334.189	1333100	333.182	4(7)	333.183	-2.82468	C10649	C19H25NO4	O18 isotope of Bucharaine
334.189	1333100	333.182	5(7)	333.183	-2.82468	C10652	C19H25NO4	O18 isotope of Bucharidine
334.189	1333100	333.182	6(7)	333.183	-2.82468	C11771	C19H25NO4	O18 isotope of Salmefamol
334.189	1333100	333.182	7(7)	333.183	-2.82468	C12241	C19H25NO4	O18 isotope of O-Methyllycorenine
334.28	1628270	333.272	1(1)	333.272	-0.258037	C02064	C20H38O2	C13 isotope of Prostanoic acid (H+ replaced by Na+)
335.014	16658600	334.007	1(1)	334.007	1.22633	C08404	C8H14NO9S2	S34 isotope of Glucocapparin
335.125	2883250	334.118	1(4)	334.118	-0.0892517	C09136	C19H20O4	Montanin A (H+ replaced by Na+)
335.125	2883250	334.118	2(4)	334.118	-0.0892517	C10283	C19H20O4	4'-Prenyloxyresveratrol (H+ replaced by Na+)
335.125	2883250	334.118	3(4)	334.118	-0.0892517	C14211	C19H20O4	Butylbenzyl phthalate (H+ replaced by Na+)
335.125	2883250	334.118	4(4)	334.118	-0.0892517	C14935	C19H20O4	m-(beta-Acetyl-alpha-ethyl-p-hydroxyphenethyl)benzoic acid (H+ replaced by Na+)
335.14	855510	334.133	1(1)	334.134	-2.34887	C11341	C21H19NO3	N15 isotope of N-Acetylphenylalanine beta-naphthyl ester
335.154	1948630	334.146	1(1)	334.147	-0.688991	C15387	C19H21FO4	O18 isotope of 1-Dehydro-9-fluoro-11-oxotestololactone
335.183	1712590	334.176	1(1)	334.176	-1.79632	C15458	C22H23NO2	C13 isotope of (alphaS,betaS)-alpha-Ethyl-alpha-(4-methoxyphenyl)-beta-phenyl-2-
335.198	736626	334.191	1(14)	334.191	0.147983	C09214	C20H26N2O	O18 isotope of Ibogaine (H+ replaced by Na+)
335.198	736626	334.191	2(14)	334.191	0.147983	C09274	C20H26N2O	O18 isotope of Tabernanthine (H+ replaced by Na+)
335.198	736626	334.191	3(14)	334.191	0.147983	C10130	C20H26N2O	O18 isotope of Astrocasine (H+ replaced by Na+)
335.198	736626	334.191	4(14)	334.191	-0.361584	C03207	C21H28O2	16-Dehydroprogesterone (H+ replaced by Na+)
335.198	736626	334.191	5(14)	334.191	-0.361584	C04084	C21H28O2	Pregna-4,9(11)-diene-3,20-dione (H+ replaced by Na+)
335.198	736626	334.191	6(14)	334.191	-0.361584	C08149	C21H28O2	Levonorgestrel (H+ replaced by Na+)
335.198	736626	334.191	7(14)	334.191	-0.361584	C08153	C21H28O2	Norgestrel (H+ replaced by Na+)
335.198	736626	334.191	8(14)	334.191	-0.361584	C14487	C21H28O2	Ethisterone (H+ replaced by Na+)
335.198	736626	334.191	9(14)	334.191	-0.361584	C14646	C21H28O2	Pregna-4,11-diene-3,20-dione (H+ replaced by Na+)
335.198	736626	334.191	10(14)	334.191	-0.361584	C14677	C21H28O2	1-Dehydroprogesterone (H+ replaced by Na+)
335.198	736626	334.191	11(14)	334.191	-0.361584	C14892	C21H28O2	17-Allylestra-1,3,5(10)-triene-3,17beta-diol (H+ replaced by Na+)
335.198	736626	334.191	12(14)	334.191	-0.361584	C15167	C21H28O2	3-Methoxy-19-norpregna-1,3,5(10)-trien-20-one (H+ replaced by Na+)
335.198	736626	334.191	13(14)	334.191	-0.361584	C15388	C21H28O2	3-Methoxy-19-nor-17alpha-pregna-1,3,5(10),20-tetraen-17-ol (H+ replaced by Na+)
335.198	736626	334.191	14(14)	334.191	-0.866898	C14166	C19H27NO4	N15 isotope of alpha-Eucaine
335.219	1882050	334.212	1(8)	334.212	-0.239984	C04717	C18H32O4	(9Z,11E)-(13S)-13-Hydroperoxyoctadeca-9,11-dienoic acid (H+ replaced by Na+)
335.219	1882050	334.212	2(8)	334.212	-0.239984	C07338	C18H32O4	(9Z,12Z)-(11S)-11-Hydroperoxyoctadeca-9,12-dienoic acid (H+ replaced by Na+)
335.219	1882050	334.212	3(8)	334.212	-0.239984	C07354	C18H32O4	(7S,8S)-DiHODE (H+ replaced by Na+)
335.219	1882050	334.212	4(8)	334.212	-0.239984	C14827	C18H32O4	9(S)-HPODE (H+ replaced by Na+)
335.219	1882050	334.212	5(8)	334.212	-0.239984	C14831	C18H32O4	8(R)-HPODE (H+ replaced by Na+)
335.219	1882050	334.212	6(8)	334.212	-0.239984	C14832	C18H32O4	12,13-Epoxy-9-hydroxy-10-octadecenoate (H+ replaced by Na+)
335.219	1882050	334.212	7(8)	334.212	-0.239984	C14834	C18H32O4	9,10-Epoxy-13-hydroxy-11-octadecenoate (H+ replaced by Na+)
335.219	1882050	334.212	8(8)	334.212	-0.239984	C14836	C18H32O4	9,10-12,13-Diepoxyoctadecanoate (H+ replaced by Na+)
335.292	7150840	334.285	1(2)	334.285	-0.123317	C01607	C20H40O2	Phytanate (H+ replaced by Na+)
335.292	7150840	334.285	2(2)	334.285	-0.123317	C06425	C20H40O2	Icosanoic acid (H+ replaced by Na+)
336.084	881816	335.077	1(2)	335.076	2.64457	C07582	C14H12N6O3	N15 isotope of Pteroic acid (H+ replaced by Na+)
336.084	881816	335.077	2(2)	335.077	-0.0396464	C10724	C17H15NO5	Melicopine (H+ replaced by Na+)
336.295	1720090	335.288	1(2)	335.288	0.0117491	C01607	C20H40O2	C13 isotope of Phytanate (H+ replaced by Na+)
336.295	1720090	335.288	2(2)	335.288	0.0117491	C06425	C20H40O2	C13 isotope of Icosanoic acid (H+ replaced by Na+)
337.065	831603	336.057	1(1)	336.057	1.29197	C03280	C11H12N4O7	O18 isotope of Inosine-5'-carboxylate (H+ replaced by Na+)
337.185	2026280	336.177	1(4)	336.177	1.95073	C06176	C18H25NO5	C13 isotope of Senecionine
337.185	2026280	336.177	2(4)	336.177	1.95073	C10328	C18H25NO5	C13 isotope of Integerrimine
337.185	2026280	336.177	3(4)	336.177	1.95073	C10393	C18H25NO5	C13 isotope of Senecivernine
337.185	2026280	336.177	4(4)	336.177	1.95073	C10410	C18H25NO5	C13 isotope of Triangularine
337.199	946958	336.191	1(2)	336.191	0.403139	C08092	C16H28N2O4	O18 isotope of Oseltamivir (H+ replaced by Na+)
337.199	946958	336.191	2(2)	336.192	-1.93447	C10157	C22H25NO2	C13 isotope of Lobelanine
337.235	20237400	336.228	1(3)	336.228	-0.119769	C07355	C18H34O4	(9Z)-(7S,8S)-Dihydroxyoctadecenoic acid (H+ replaced by Na+)
337.235	20237400	336.228	2(3)	336.228	-0.119769	C14828	C18H34O4	9,10-DHOME (H+ replaced by Na+)
337.235	20237400	336.228	3(3)	336.228	-0.119769	C14829	C18H34O4	12,13-DHOME (H+ replaced by Na+)
338.11	1298530	337.103	1(2)	337.103	-0.548543	C10523	C20H16O5	C13 isotope of Psoralidin
338.11	1298530	337.103	2(2)	337.103	-0.548543	C10529	C20H16O5	C13 isotope of Sojagol
338.147	6048110	337.14	1(1)	337.14	-1.39992	C06918	C19H23ClN2	C13 isotope of Clomipramine (H+ replaced by Na+)
338.169	2574290	337.162	1(2)	337.161	2.92015	C07425	C19H26N2S	N15 isotope of Pergolide (H+ replaced by Na+)
338.169	2574290	337.162	2(2)	337.163	-2.70026	C07792	C17H25N3O2S	S34 isotope of Naratriptan
338.212	1777480	337.205	1(1)	337.204	1.64417	C07475	C22H27NO2	Lobeline
338.238	4168060	337.231	1(3)	337.231	-0.252371	C07355	C18H34O4	C13 isotope of (9Z)-(7S,8S)-Dihydroxyoctadecenoic acid (H+ replaced by Na+)
338.238	4168060	337.231	2(3)	337.231	-0.252371	C14828	C18H34O4	C13 isotope of 9,10-DHOME (H+ replaced by Na+)
338.238	4168060	337.231	3(3)	337.231	-0.252371	C14829	C18H34O4	C13 isotope of 12,13-DHOME (H+ replaced by Na+)
339.214	1308690	338.207	1(2)	338.206	2.94775	C14910	C20H28F2O2	4,4-Difluoro-17beta-hydroxy-17alpha-methyl-androst-5-en-3-one
339.214	1308690	338.207	2(2)	338.208	-2.36664	C07475	C22H27NO2	C13 isotope of Lobeline
339.25	966708	338.243	1(2)	338.243	-0.621842	C08314	C18H36O4	(9R,10R)-Dihydroxyoctadecanoic acid (H+ replaced by Na+)
339.25	966708	338.243	2(2)	338.243	-0.621842	C15988	C18H36O4	(9S,10S)-9,10-Dihydroxyoctadecanoate (H+ replaced by Na+)
339.266	3768850	338.259	1(1)	338.259	0.0104209	C14933	C22H36O	17-Propyl-5alpha-androst-2-en-17beta-ol (H+ replaced by Na+)
340.057	2671700	339.049	1(2)	339.048	2.66716	C11701	C13H12Cl2N6O	C13 isotope of UK-47265
340.057	2671700	339.049	2(2)	339.049	1.98185	C04437	C10H15N2O9P	N15 isotope of 1-(5-Phosphoribosyl)imidazole-4-acetate
340.072	981875	339.065	1(1)	339.064	2.51022	C07953	C18H18ClNS	Cl37 isotope of Chlorprothixene (H+ replaced by Na+)
340.126	2014530	339.119	1(8)	339.119	-0.427519	C01701	C20H18O5	C13 isotope of (-)-Glyceollin I
340.126	2014530	339.119	2(8)	339.119	-0.427519	C10049	C20H18O5	C13 isotope of Glepidotin A
340.126	2014530	339.119	3(8)	339.119	-0.427519	C10360	C20H18O5	C13 isotope of 2-Isoprenylemodin
340.126	2014530	339.119	4(8)	339.119	-0.427519	C10422	C20H18O5	C13 isotope of (-)-Glyceollin II
340.126	2014530	339.119	5(8)	339.119	-0.427519	C10542	C20H18O5	C13 isotope of Wighteone
340.126	2014530	339.119	6(8)	339.119	-0.427519	C11576	C20H18O5	C13 isotope of 6-(3,3-DMA)galangin
340.126	2014530	339.119	7(8)	339.119	-0.427519	C11581	C20H18O5	C13 isotope of 8-(1,1-Dimethylallyl)galangin
340.126	2014530	339.119	8(8)	339.119	-0.427519	C15511	C20H18O5	C13 isotope of Glyceollin III
340.148	705699	339.141	1(3)	339.14	2.02174	C09526	C17H22O7	C13 isotope of 1-Peroxyferolide
340.148	705699	339.141	2(3)	339.14	1.21269	C10732	C18H22NO4	C13 isotope of O-Methylptelefolonium (H+ replaced by Na+)
340.148	705699	339.141	3(3)	339.142	-2.75451	C07655	C13H23NO9	O18 isotope of Streptobiosamine
340.184	1132840	339.177	1(2)	339.176	1.85786	C08503	C18H26O6	C13 isotope of Pinolidoxin
340.184	1132840	339.177	2(2)	339.176	1.85786	C14538	C18H26O6	C13 isotope of Trimethylolpropane trimethacrylate
340.269	831676	339.262	1(1)	339.262	-0.77024	C14933	C22H36O	C13 isotope of 17-Propyl-5alpha-androst-2-en-17beta-ol (H+ replaced by Na+)
341.064	2723170	340.057	1(4)	340.056	2.42101	C14893	C20H13ClN2	Cl37 isotope of 2-(4-Chlorophenyl)-3-phenyl-3-(2-pyridinyl)acrylonitrile (H+ replaced by Na+)
341.064	2723170	340.057	2(4)	340.056	2.29508	C04437	C10H15N2O9P	O18 isotope of 1-(5-Phosphoribosyl)imidazole-4-acetate
341.064	2723170	340.057	3(4)	340.056	1.90119	C02868	C16H14O7	Orsellinate depside (H+ replaced by Na+)
341.064	2723170	340.057	4(4)	340.056	1.90119	C15504	C16H14O7	Demethylsulochrin (H+ replaced by Na+)
341.157	700194	340.149	1(1)	340.149	-0.0622432	C13794	C19H19N5	C13 isotope of Pitrazepin (H+ replaced by Na+)
341.243	1710660	340.235	1(1)	340.234	2.81021	C06965	C21H29N3O	C13 isotope of Disopyramide
341.266	795097	340.259	1(1)	340.259	0.384269	C13772	C21H37ClN	Cl37 isotope of Clofilium
341.947	3536440	340.94	1(2)	340.939	1.71119	C06636	C14H10Cl4	C13 isotope of 1,1-Dichloro-2,2-bis(4'-chlorophenyl)ethane (H+ replaced by Na+)
341.947	3536440	340.94	2(2)	340.939	1.71119	C14714	C14H10Cl4	C13 isotope of 2-(m-Chlorophenyl)-2-(p-chlorophenyl)-1,1-dichloroethane (H+ replaced by Na+)
343.188	5295100	342.181	1(2)	342.181	-0.0878985	C01618	C19H28O4	Testolate (H+ replaced by Na+)
343.188	5295100	342.181	2(2)	342.181	-0.0878985	C09685	C19H28O4	10beta-Hydroxy-6beta-isobutyrylfuranoeremophilane (H+ replaced by Na+)
343.198	805860	342.19	1(2)	342.19	-0.425967	C03962	C16H30O6	O18 isotope of (-)-Menthyl O-beta-D-glucoside (H+ replaced by Na+)
343.198	805860	342.19	2(2)	342.19	-0.425967	C04165	C16H30O6	O18 isotope of (+)-Neomenthyl O-beta-D-glucoside (H+ replaced by Na+)
343.959	900245	342.952	1(1)	342.951	2.02725	C11323	C10H8O8S2	C13 isotope of 4,5-Dihydroxynaphthalene-2,7-disulfonic acid (H+ replaced by Na+)
344.155	698670	343.147	1(3)	343.148	-1.13481	C14750	C18H24O5	C13 isotope of alpha-Zearalenol (H+ replaced by Na+)
344.155	698670	343.147	2(3)	343.148	-1.13481	C14751	C18H24O5	C13 isotope of beta-Zearalenol (H+ replaced by Na+)
344.155	698670	343.147	3(3)	343.148	-1.13481	C14754	C18H24O5	C13 isotope of Zearalanone (H+ replaced by Na+)
344.191	1169610	343.184	1(2)	343.184	-0.276572	C01618	C19H28O4	C13 isotope of Testolate (H+ replaced by Na+)
344.191	1169610	343.184	2(2)	343.184	-0.276572	C09685	C19H28O4	C13 isotope of 10beta-Hydroxy-6beta-isobutyrylfuranoeremophilane (H+ replaced by Na+)
345.181	790997	344.174	1(2)	344.174	-0.185152	C07805	C19H24N2O4	Formoterol
345.181	790997	344.174	2(2)	344.174	-0.30056	C06913	C21H26ClNO	C13 isotope of Clemastine
345.184	4066790	344.177	1(2)	344.176	1.76174	C15164	C19H27FO3	12alpha-Fluoro-11beta,17beta-dihydroxyandrost-4-en-3-one (H+ replaced by Na+)
345.184	4066790	344.177	2(2)	344.178	-1.90738	C15066	C24H24O2	alpha,alpha'-Diethyl-4,4'-bis(2-propynyloxy)stilbene
345.24	707526	344.233	1(3)	344.232	1.40599	C11804	C18H28N6O	Lamtidine
345.24	707526	344.233	2(3)	344.233	0.593639	C14970	C20H34O3	2alpha-(Hydroxymethyl)-5alpha-androstane-3beta,17beta-diol (H+ replaced by Na+)
345.24	707526	344.233	3(3)	344.233	0.593639	C15285	C20H34O3	17alpha-Methyl-5alpha-androstane-3beta,11beta,17beta-triol (H+ replaced by Na+)
346.004	3845910	344.997	1(1)	344.998	-2.84755	C00918	C11H12Cl2N2O5	C13 isotope of Chloramphenicol (H+ replaced by Na+)
346.041	846410	345.034	1(3)	345.034	0.168825	C00055	C9H14N3O8P	CMP (H+ replaced by Na+)
346.041	846410	345.034	2(3)	345.034	0.168825	C03104	C9H14N3O8P	Cytidine 2'-phosphate (H+ replaced by Na+)
346.041	846410	345.034	3(3)	345.034	0.168825	C05822	C9H14N3O8P	3'-CMP (H+ replaced by Na+)
346.187	775065	345.18	1(1)	345.18	0.149234	C15164	C19H27FO3	C13 isotope of 12alpha-Fluoro-11beta,17beta-dihydroxyandrost-4-en-3-one (H+ replaced by Na+)
347.038	2259190	346.031	1(3)	346.031	-0.741678	C00055	C9H14N3O8P	N15 isotope of CMP (H+ replaced by Na+)
347.038	2259190	346.031	2(3)	346.031	-0.741678	C03104	C9H14N3O8P	N15 isotope of Cytidine 2'-phosphate (H+ replaced by Na+)
347.038	2259190	346.031	3(3)	346.031	-0.741678	C05822	C9H14N3O8P	N15 isotope of 3'-CMP (H+ replaced by Na+)
347.13	755197	346.123	1(1)	346.122	2.21617	C08468	C16H21NO6	C13 isotope of Acremoauxin A (H+ replaced by Na+)
347.292	1518780	346.285	1(1)	346.285	-0.144661	C12145	C19H38NO4R	N15 isotope of R replaced by H in Phytoceramide
347.298	1370520	346.29	1(1)	346.291	-2.48358	C12145	C19H38NO4R	C13 isotope of R replaced by H in Phytoceramide
348.07	1615060	347.063	1(5)	347.063	-0.146676	C00020	C10H14N5O7P	AMP
348.07	1615060	347.063	2(5)	347.063	-0.146676	C00362	C10H14N5O7P	dGMP
348.07	1615060	347.063	3(5)	347.063	-0.146676	C00946	C10H14N5O7P	Adenosine 2'-phosphate
348.07	1615060	347.063	4(5)	347.063	-0.146676	C01367	C10H14N5O7P	3'-AMP
348.07	1615060	347.063	5(5)	347.063	-0.146676	C04378	C10H14N5O7P	7-alpha-D-Ribosyladenine 5'-phosphate
348.189	1880460	347.182	1(5)	347.181	2.17397	C09509	C20H26O5	C13 isotope of Microhelenin C
348.189	1880460	347.182	2(5)	347.181	2.17397	C09518	C20H26O5	C13 isotope of Nobilin
348.189	1880460	347.182	3(5)	347.181	2.17397	C11861	C20H26O5	C13 isotope of Gibberellin A24
348.189	1880460	347.182	4(5)	347.181	2.17397	C12308	C20H26O5	C13 isotope of Gibberellin A44
348.189	1880460	347.182	5(5)	347.181	2.17397	C14161	C20H26O5	C13 isotope of Gibberellin A37
348.214	783890	347.207	1(4)	347.207	-1.12088	C06852	C18H31NO4	Bisoprolol (H+ replaced by Na+)
348.214	783890	347.207	2(4)	347.207	-1.12088	C11845	C18H31NO4	N-(3-Hydroxy-7-cis-tetradecenoyl)homoserine lactone (H+ replaced by Na+)
348.214	783890	347.207	3(4)	347.207	-1.12088	C13800	C18H31NO4	10-Nitro-9Z,12Z-octadecadienoic acid (H+ replaced by Na+)
348.214	783890	347.207	4(4)	347.207	-1.12088	C13958	C18H31NO4	12-Nitro-9Z,12Z-octadecadienoic acid (H+ replaced by Na+)
349.114	1713510	348.107	1(1)	348.107	0.199029	C08562	C15H16N4O6	Musca-aurin VII
349.138	6180160	348.131	1(3)	348.131	0.645936	C09771	C15H22O9	O18 isotope of Aucubin
349.138	6180160	348.131	2(3)	348.131	0.645936	C11671	C15H22O9	O18 isotope of Deutzioside
349.138	6180160	348.131	3(3)	348.132	-1.90461	C10350	C16H23NO6	N15 isotope of Monocrotaline (H+ replaced by Na+)
349.156	758641	348.149	1(1)	348.149	-1.90981	C13759	C22H21NO3	N15 isotope of FPL64176
349.16	1277140	348.153	1(1)	348.153	-0.686882	C10929	C20H23NO3	C13 isotope of Benalaxyl (H+ replaced by Na+)
349.183	1748040	348.176	1(1)	348.177	-1.87896	C12262	C19H25NO5	C13 isotope of 4,4-Disubstituted cyclohexenone
349.189	1524780	348.181	1(9)	348.181	-0.111389	C06542	C20H26N2O2	Ajmaline (H+ replaced by Na+)
349.189	1524780	348.181	2(9)	348.181	-0.111389	C09217	C20H26N2O2	Isoajmaline (H+ replaced by Na+)
349.189	1524780	348.181	3(9)	348.181	-0.111389	C10696	C20H26N2O2	Hydroquinidine (H+ replaced by Na+)
349.189	1524780	348.181	4(9)	348.181	-0.111389	C12260	C20H26N2O2	(-)-Tortuosamine (H+ replaced by Na+)
349.189	1524780	348.181	5(9)	348.182	-2.69049	C09509	C20H26O5	O18 isotope of Microhelenin C
349.189	1524780	348.181	6(9)	348.182	-2.69049	C09518	C20H26O5	O18 isotope of Nobilin
349.189	1524780	348.181	7(9)	348.182	-2.69049	C11861	C20H26O5	O18 isotope of Gibberellin A24
349.189	1524780	348.181	8(9)	348.182	-2.69049	C12308	C20H26O5	O18 isotope of Gibberellin A44
349.189	1524780	348.181	9(9)	348.182	-2.69049	C14161	C20H26O5	O18 isotope of Gibberellin A37
349.199	1434950	348.191	1(1)	348.191	-0.0136731	C14794	C18H30O5	2,3-Dinor-8-iso prostaglandin F2alpha (H+ replaced by Na+)
349.272	902491	348.264	1(1)	348.264	0.701254	C02117	C20H38O3	2-Oxophytanate (H+ replaced by Na+)
350.165	850633	349.158	1(1)	349.157	2.28604	C10913	C17H27NO3S	O18 isotope of Cycloxydim (H+ replaced by Na+)
350.205	20124900	349.198	1(4)	349.197	1.98942	C06094	C20H28O5	C13 isotope of Gibberellin A53
350.205	20124900	349.198	2(4)	349.197	1.98942	C09112	C20H28O5	C13 isotope of Ingenol
350.205	20124900	349.198	3(4)	349.197	1.98942	C11858	C20H28O5	C13 isotope of Gibberellin A14
350.205	20124900	349.198	4(4)	349.197	1.98942	C11860	C20H28O5	C13 isotope of Gibberellin A15 open lactone
351.135	908842	350.128	1(4)	350.128	-0.816584	C09595	C21H18NO4	O18 isotope of Nitidine
351.135	908842	350.128	2(4)	350.128	-0.816584	C12227	C21H18NO4	O18 isotope of Chelerythrine
351.135	908842	350.128	3(4)	350.128	-2.20797	C06489	C18H21ClN2O3	O18 isotope of Compound VII
351.135	908842	350.128	4(4)	350.128	-2.56893	C12019	C21H19NO4	N15 isotope of 2-(Biaryl)carbapenems
351.146	740293	350.139	1(8)	350.138	2.69531	C09002	C20H22O4	O18 isotope of 8-(3,3-Dimethylallyl)spatheliachromene (H+ replaced by Na+)
351.146	740293	350.139	2(8)	350.138	2.69531	C09031	C20H22O4	O18 isotope of Pulverochromenol (H+ replaced by Na+)
351.146	740293	350.139	3(8)	350.138	2.69531	C09976	C20H22O4	O18 isotope of Uncinatone (H+ replaced by Na+)
351.146	740293	350.139	4(8)	350.138	2.69531	C10550	C20H22O4	O18 isotope of Dehydrodieugenol (H+ replaced by Na+)
351.146	740293	350.139	5(8)	350.138	2.69531	C10650	C20H22O4	O18 isotope of Licarin A (H+ replaced by Na+)
351.146	740293	350.139	6(8)	350.139	-0.827075	C09438	C21H20NO4	Fagaronine
351.146	740293	350.139	7(8)	350.14	-2.09301	C10637	C20H19N3O3	N15 isotope of Anisessine
351.146	740293	350.139	8(8)	350.14	-2.09301	C10639	C20H19N3O3	N15 isotope of Anisotine
351.164	1345470	350.156	1(1)	350.156	1.65993	C10375	C18H23NO6	C13 isotope of Riddelline
351.171	1004650	350.164	1(4)	350.163	1.54488	C01761	C21H22N2O3	Vomilenine
351.171	1004650	350.164	2(4)	350.163	1.54488	C11632	C21H22N2O3	Polyneuridine aldehyde
351.171	1004650	350.164	3(4)	350.163	1.54488	C11680	C21H22N2O3	Cathenamine
351.171	1004650	350.164	4(4)	350.163	1.54488	C11681	C21H22N2O3	19-epi-Cathenamine
351.214	1132280	350.207	1(2)	350.206	2.73252	C15152	C21H28F2O2	4,4-Difluoropregn-5-ene-3,20-dione
351.214	1132280	350.207	2(2)	350.207	-0.641978	C14795	C18H32O5	2,3-Dinor-8-iso prostaglandin F1alpha (H+ replaced by Na+)
351.931	4630890	350.924	1(1)	350.923	1.65202	C14322	C9H11Cl3NO3PS	Cl37 isotope of Chlorpyrifos
351.939	10378000	350.931	1(1)	350.931	2.40292	C14322	C9H11Cl3NO3PS	O18 isotope of Chlorpyrifos
352.184	1104170	351.177	1(2)	351.176	1.96523	C09290	C19H26O6	C13 isotope of Alatolide
352.184	1104170	351.177	2(2)	351.176	1.96523	C09297	C19H26O6	C13 isotope of Arctiopicrin
353.085	1258880	352.078	1(1)	352.079	-2.87968	C01069	C14H19NO6S	C13 isotope of Desulfoglucotropeolin (H+ replaced by Na+)
353.15	13193300	352.143	1(6)	352.143	1.10968	C07078	C17H19F2N3O3	C13 isotope of Lomefloxacin
353.15	13193300	352.143	2(6)	352.143	-0.812092	C09438	C21H20NO4	O18 isotope of Fagaronine
353.15	13193300	352.143	3(6)	352.144	-2.17808	C15424	C18H25O5P	Estra-1,3,5(10)-triene-3,17beta-diol 3-phosphate
353.15	13193300	352.143	4(6)	352.144	-2.24627	C06668	C14H23N3O6	C13 isotope of Valclavam (H+ replaced by Na+)
353.15	13193300	352.143	5(6)	352.144	-2.55441	C09597	C21H21NO4	N15 isotope of Ochotensine
353.15	13193300	352.143	6(6)	352.144	-2.55441	C14745	C21H21NO4	N15 isotope of Zindoxifene
353.154	1178050	352.146	1(2)	352.146	2.17318	C03292	C17H24N2O4S	Mercaptoacetyl-Phe-Leu
353.154	1178050	352.146	2(2)	352.147	-1.93522	C07192	C19H24N2OS	O18 isotope of Methotrimeprazine (H+ replaced by Na+)
353.157	9181570	352.15	1(4)	352.15	-0.323362	C11656	C16H26O7	8-Epiiridodial glucoside (H+ replaced by Na+)
353.157	9181570	352.15	2(4)	352.15	-0.323362	C11670	C16H26O7	Iridodial glucoside (H+ replaced by Na+)
353.157	9181570	352.15	3(4)	352.15	-2.07145	C09597	C21H21NO4	C13 isotope of Ochotensine
353.157	9181570	352.15	4(4)	352.15	-2.07145	C14745	C21H21NO4	C13 isotope of Zindoxifene
353.172	3628140	352.165	1(11)	352.165	0.369939	C06494	C19H24N2O3	O18 isotope of Compound V(S) (H+ replaced by Na+)
353.172	3628140	352.165	2(11)	352.165	0.369939	C07063	C19H24N2O3	O18 isotope of Labetalol (H+ replaced by Na+)
353.172	3628140	352.165	3(11)	352.165	-0.11362	C09069	C20H26O4	Carnosol (H+ replaced by Na+)
353.172	3628140	352.165	4(11)	352.165	-0.11362	C14162	C20H26O4	Gibberellin A15 (H+ replaced by Na+)
353.172	3628140	352.165	5(11)	352.165	-0.11362	C14529	C20H26O4	Dicyclohexyl phthalate (H+ replaced by Na+)
353.172	3628140	352.165	6(11)	352.165	-0.593143	C10277	C18H25NO6	N15 isotope of Anacrotine
353.172	3628140	352.165	7(11)	352.165	-0.593143	C10279	C18H25NO6	N15 isotope of Angularine
353.172	3628140	352.165	8(11)	352.165	-0.593143	C10339	C18H25NO6	N15 isotope of Jacobine
353.172	3628140	352.165	9(11)	352.165	-0.593143	C10364	C18H25NO6	N15 isotope of Retrorsine
353.172	3628140	352.165	10(11)	352.165	-0.593143	C10413	C18H25NO6	N15 isotope of Usaramine
353.172	3628140	352.165	11(11)	352.165	-0.593143	C15612	C18H25NO6	N15 isotope of Senecionine N-oxide
353.179	1187950	352.172	1(7)	352.172	1.73543	C10277	C18H25NO6	C13 isotope of Anacrotine
353.179	1187950	352.172	2(7)	352.172	1.73543	C10279	C18H25NO6	C13 isotope of Angularine
353.179	1187950	352.172	3(7)	352.172	1.73543	C10339	C18H25NO6	C13 isotope of Jacobine
353.179	1187950	352.172	4(7)	352.172	1.73543	C10364	C18H25NO6	C13 isotope of Retrorsine
353.179	1187950	352.172	5(7)	352.172	1.73543	C10413	C18H25NO6	C13 isotope of Usaramine
353.179	1187950	352.172	6(7)	352.172	1.73543	C15612	C18H25NO6	C13 isotope of Senecionine N-oxide
353.179	1187950	352.172	7(7)	352.173	-2.06218	C07508	C19H21N5O2	C13 isotope of Pirenzepine
353.193	1011780	352.186	1(2)	352.187	-1.74615	C12864	C22H25NO3	C13 isotope of Tamibarotene
353.193	1011780	352.186	2(2)	352.187	-1.74615	C15619	C22H25NO3	C13 isotope of Am 580
353.209	2745680	352.202	1(17)	352.201	0.268251	C01176	C21H30O3	17alpha-Hydroxyprogesterone (H+ replaced by Na+)
353.209	2745680	352.202	2(17)	352.201	0.268251	C03027	C21H30O3	Testosterone acetate (H+ replaced by Na+)
353.209	2745680	352.202	3(17)	352.201	0.268251	C03205	C21H30O3	11-Deoxycorticosterone (H+ replaced by Na+)
353.209	2745680	352.202	4(17)	352.201	0.268251	C03747	C21H30O3	11alpha-Hydroxyprogesterone (H+ replaced by Na+)
353.209	2745680	352.202	5(17)	352.201	0.268251	C03748	C21H30O3	16alpha-Hydroxyprogesterone (H+ replaced by Na+)
353.209	2745680	352.202	6(17)	352.201	0.268251	C04108	C21H30O3	20-Hydroxy-3-oxopregn-4-en-21-al (H+ replaced by Na+)
353.209	2745680	352.202	7(17)	352.201	0.268251	C05498	C21H30O3	11beta-Hydroxyprogesterone (H+ replaced by Na+)
353.209	2745680	352.202	8(17)	352.201	0.268251	C10838	C21H30O3	Turricolol E (H+ replaced by Na+)
353.209	2745680	352.202	9(17)	352.201	0.268251	C14654	C21H30O3	12alpha-Hydroxyprogesterone (H+ replaced by Na+)
353.209	2745680	352.202	10(17)	352.201	0.268251	C14881	C21H30O3	17-Hydroxy-3-oxo-19-nor-5alpha,17alpha-pregnane-21-carboxylic acid, (H+ replaced by Na+)
353.209	2745680	352.202	11(17)	352.201	0.268251	C14984	C21H30O3	17-Hydroxy-3-oxo-19-nor-5beta,17alpha-pregnane-21-carboxylic acid, (H+ replaced by Na+)
353.209	2745680	352.202	12(17)	352.201	0.268251	C14995	C21H30O3	3-Methoxy-16-ethylestra-1,3,5(10)-triene-16beta,17beta-diol (H+ replaced by Na+)
353.209	2745680	352.202	13(17)	352.201	0.268251	C15132	C21H30O3	11alpha,12alpha-Epoxy-5beta-pregnane-3,20-dione (H+ replaced by Na+)
353.209	2745680	352.202	14(17)	352.201	0.268251	C15154	C21H30O3	4beta,5beta-Epoxypregnane-3,20-dione (H+ replaced by Na+)
353.209	2745680	352.202	15(17)	352.201	0.268251	C15364	C21H30O3	15alpha-Hydroxyprogesterone (H+ replaced by Na+)
353.209	2745680	352.202	16(17)	352.201	0.268251	C15409	C21H30O3	17beta-Hydroxy-A-norandrost-3(5)-en-2-one propionate (H+ replaced by Na+)
353.209	2745680	352.202	17(17)	352.202	-0.211223	C06963	C19H29NO5	N15 isotope of Dipivefrin
353.23	1525380	352.223	1(3)	352.223	0.128075	C14833	C18H34O5	9,12,13-TriHOME (H+ replaced by Na+)
353.23	1525380	352.223	2(3)	352.223	0.128075	C14835	C18H34O5	9,10,13-TriHOME (H+ replaced by Na+)
353.23	1525380	352.223	3(3)	352.223	0.128075	C14837	C18H34O5	9,10-Dihydroxy-12,13-epoxyoctadecanoate (H+ replaced by Na+)
354.134	4021670	353.127	1(3)	353.126	2.52266	C05189	C20H19NO5	Protopine
354.134	4021670	353.127	2(3)	353.126	2.52266	C09599	C20H19NO5	Parfumine
354.134	4021670	353.127	3(3)	353.126	2.52266	C12242	C20H19NO5	Chelidonine
354.154	2154660	353.147	1(1)	353.147	-1.98737	C15424	C18H25O5P	C13 isotope of Estra-1,3,5(10)-triene-3,17beta-diol 3-phosphate
354.16	1605020	353.153	1(3)	353.152	2.93202	C05315	C21H22NO4	N15 isotope of Palmatine
354.16	1605020	353.153	2(3)	353.153	-0.562673	C11656	C16H26O7	C13 isotope of 8-Epiiridodial glucoside (H+ replaced by Na+)
354.16	1605020	353.153	3(3)	353.153	-0.562673	C11670	C16H26O7	C13 isotope of Iridodial glucoside (H+ replaced by Na+)
354.171	1801840	353.164	1(1)	353.163	2.78996	C09221	C21H23NO4	Melosatin A
354.176	909214	353.168	1(3)	353.168	-0.240256	C09069	C20H26O4	C13 isotope of Carnosol (H+ replaced by Na+)
354.176	909214	353.168	2(3)	353.168	-0.240256	C14162	C20H26O4	C13 isotope of Gibberellin A15 (H+ replaced by Na+)
354.176	909214	353.168	3(3)	353.168	-0.240256	C14529	C20H26O4	C13 isotope of Dicyclohexyl phthalate (H+ replaced by Na+)
355.13	858642	354.122	1(4)	354.123	-0.76394	C09360	C20H18NO5	O18 isotope of Berberastine
355.13	858642	354.122	2(4)	354.123	-2.49652	C05189	C20H19NO5	N15 isotope of Protopine
355.13	858642	354.122	3(4)	354.123	-2.49652	C09599	C20H19NO5	N15 isotope of Parfumine
355.13	858642	354.122	4(4)	354.123	-2.49652	C12242	C20H19NO5	N15 isotope of Chelidonine
355.138	848892	354.13	1(4)	354.13	2.21947	C05189	C20H19NO5	C13 isotope of Protopine
355.138	848892	354.13	2(4)	354.13	2.21947	C09599	C20H19NO5	C13 isotope of Parfumine
355.138	848892	354.13	3(4)	354.13	2.21947	C12242	C20H19NO5	C13 isotope of Chelidonine
355.138	848892	354.13	4(4)	354.13	0.629044	C08357	C18H24O5S	S34 isotope of Estradiol-17beta 3-sulfate
355.146	1170690	354.138	1(1)	354.139	-0.671248	C08357	C18H24O5S	O18 isotope of Estradiol-17beta 3-sulfate
355.151	1935820	354.144	1(4)	354.144	-1.0012	C02035	C19H24O5	Gibberellin A20 (H+ replaced by Na+)
355.151	1935820	354.144	2(4)	354.144	-1.0012	C09742	C19H24O5	Trichothecin (H+ replaced by Na+)
355.151	1935820	354.144	3(4)	354.144	-1.0012	C11864	C19H24O5	Gibberellin A4 (H+ replaced by Na+)
355.151	1935820	354.144	4(4)	354.144	-1.0012	C11865	C19H24O5	Gibberellin A51 (H+ replaced by Na+)
355.172	715580	354.165	1(6)	354.164	2.69981	C09424	C19H25NO4	C13 isotope of Erythratidine (H+ replaced by Na+)
355.172	715580	354.165	2(6)	354.164	2.69981	C10649	C19H25NO4	C13 isotope of Bucharaine (H+ replaced by Na+)
355.172	715580	354.165	3(6)	354.164	2.69981	C10652	C19H25NO4	C13 isotope of Bucharidine (H+ replaced by Na+)
355.172	715580	354.165	4(6)	354.164	2.69981	C11771	C19H25NO4	C13 isotope of Salmefamol (H+ replaced by Na+)
355.172	715580	354.165	5(6)	354.164	2.69981	C12241	C19H25NO4	C13 isotope of O-Methyllycorenine (H+ replaced by Na+)
355.172	715580	354.165	6(6)	354.165	-2.35466	C04655	C16H28O7	(2S,3S)-2-Hydroxytridecane-1,2,3-tricarboxylate (H+ replaced by Na+)
355.191	943801	354.184	1(13)	354.183	1.84795	C02151	C21H24N2O3	O18 isotope of Geissoschizine
355.191	943801	354.184	2(13)	354.183	1.84795	C09024	C21H24N2O3	O18 isotope of Ajmalicine
355.191	943801	354.184	3(13)	354.183	1.84795	C09026	C21H24N2O3	O18 isotope of Akuammidine
355.191	943801	354.184	4(13)	354.183	1.84795	C09253	C21H24N2O3	O18 isotope of Vobasine
355.191	943801	354.184	5(13)	354.183	1.84795	C11642	C21H24N2O3	O18 isotope of 19-Hydroxytabersonine
355.191	943801	354.184	6(13)	354.183	1.84795	C11643	C21H24N2O3	O18 isotope of 16-Hydroxytabersonine
355.191	943801	354.184	7(13)	354.183	1.84795	C11676	C21H24N2O3	O18 isotope of Lochnericine
355.191	943801	354.184	8(13)	354.183	1.84795	C11682	C21H24N2O3	O18 isotope of Tetrahydroalstonine
355.191	943801	354.184	9(13)	354.183	1.84795	C11683	C21H24N2O3	O18 isotope of 19-epi-Ajmalicine
355.191	943801	354.184	10(13)	354.183	1.84795	C11808	C21H24N2O3	O18 isotope of 1,2-Dihydrovomilenine
355.191	943801	354.184	11(13)	354.183	1.84795	C15086	C21H24N2O3	O18 isotope of 3-Allyloxyestra-1,3,5(10),7-tetraene-16,17-dione dioxime
355.191	943801	354.184	12(13)	354.183	1.36715	C09970	C22H26O4	Tephrowatsin A
355.191	943801	354.184	13(13)	354.183	1.36715	C15030	C22H26O4	3,6-Dimethoxyestra-1,3,5(10),6,8-pentaene-17beta-carboxylic acid
355.195	11680100	354.188	1(1)	354.187	2.68532	C10380	C18H27NO6	C13 isotope of Rosmarinine
355.209	859309	354.202	1(1)	354.202	-2.27281	C08711	C22H27NO3	C13 isotope of Spiredine
355.261	875233	354.254	1(1)	354.253	0.307422	C15373	C22H36O2	5alpha-Androstan-17beta-ol propionate (H+ replaced by Na+)
356.035	3502370	355.028	1(1)	355.027	1.63945	C10932	C15H18Cl3NO	Carpropamid (H+ replaced by Na+)
356.037	1685980	355.029	1(1)	355.03	-0.757667	C11745	C13H13N3O5S2	Succinyl sulfathiazole
356.039	1535390	355.031	1(1)	355.031	0.194359	C06196	C10H13N4O7P	N15 isotope of 2'-Deoxyinosine 5'-phosphate (H+ replaced by Na+)
356.158	1012710	355.151	1(3)	355.15	2.04108	C10206	C21H22O5	C13 isotope of Cristacarpin
356.158	1012710	355.151	2(3)	355.15	2.04108	C10574	C21H22O5	C13 isotope of Futoquinol
356.158	1012710	355.151	3(3)	355.151	0.00864098	C11774	C17H23N3O4	Primidolol (H+ replaced by Na+)
357.034	11111400	356.026	1(1)	356.027	-0.741202	C11745	C13H13N3O5S2	N15 isotope of Succinyl sulfathiazole
357.136	6480860	356.128	1(2)	356.129	-0.826832	C15387	C19H21FO4	O18 isotope of 1-Dehydro-9-fluoro-11-oxotestololactone (H+ replaced by Na+)
357.136	6480860	356.128	2(2)	356.129	-2.32545	C11568	C22H17N3O2	N15 isotope of (5,12,13-Triaza-indeno[1,2-b]anthracen-13-yl)-acetic acid ethyl
357.189	744300	356.181	1(4)	356.182	-1.14995	C02890	C21H25NO4	C13 isotope of Tetrahydropalmatine
357.189	744300	356.181	2(4)	356.182	-1.14995	C09341	C21H25NO4	C13 isotope of (-)-Argemonine
357.189	744300	356.181	3(4)	356.182	-1.14995	C09446	C21H25NO4	C13 isotope of Glaucine
357.189	744300	356.181	4(4)	356.182	-1.14995	C09671	C21H25NO4	C13 isotope of Xylopinine
357.243	1133160	356.236	1(3)	356.235	2.4673	C09042	C22H30N2O2	O18 isotope of Aspidospermine
357.243	1133160	356.236	2(3)	356.235	1.98927	C12859	C23H32O3	Estradiol valerate
357.243	1133160	356.236	3(3)	356.235	1.98927	C14503	C23H32O3	16-Dehydropregnenolone acetate
357.25	1848470	356.242	1(1)	356.241	2.83638	C14477	C21H32F2O2	O18 isotope of 3,3-Difluoro-5alpha-androstan-17beta-yl acetate
358.026	4755700	357.019	1(1)	357.019	0.43005	C04606	C16H14O4S2	C13 isotope of 5-(3,4-Diacetoxybut-1-ynyl)-2,2'-bithiophene (H+ replaced by Na+)
358.12	1305700	357.112	1(1)	357.113	-2.19884	C06681	C15H18N4O5	C13 isotope of Mitomycin (H+ replaced by Na+)
358.195	1432540	357.188	1(1)	357.188	0.0180073	C14960	C19H32O2S2	C13 isotope of 1alpha,5alpha-Dimercaptoandrostane-3alpha,17beta-diol
359.059	10114000	358.052	1(4)	358.053	-2.63966	C01225	C9H19O11P	O18 isotope of sn-glycero-3-Phospho-1-inositol (H+ replaced by Na+)
359.059	10114000	358.052	2(4)	358.053	-2.63966	C04641	C9H19O11P	O18 isotope of 2-(alpha-D-Galactosyl)-sn-glycerol 3-phosphate (H+ replaced by Na+)
359.059	10114000	358.052	3(4)	358.053	-2.63966	C04703	C9H19O11P	O18 isotope of alpha-D-Galactosyl-(1,1')-sn-glycerol 3-phosphate (H+ replaced by Na+)
359.059	10114000	358.052	4(4)	358.053	-2.63966	C10517	C9H19O11P	O18 isotope of 2-(beta-D-Glucosyl)-sn-glycerol 3-phosphate (H+ replaced by Na+)
359.099	1809410	358.092	1(3)	358.091	2.09444	C09141	C17H18O7	O18 isotope of Byakangelicin (H+ replaced by Na+)
359.099	1809410	358.092	2(3)	358.092	-0.82793	C01531	C20H17FO3S	O18 isotope of Sulindac
359.099	1809410	358.092	3(3)	358.093	-2.21745	C04778	C14H19N2O7P	N1-(5-Phospho-alpha-D-ribosyl)-5,6-dimethylbenzimidazole
359.24	5635030	358.233	1(2)	358.234	-1.91262	C07360	C22H31NO3	C13 isotope of Oxybutynin
359.24	5635030	358.233	2(2)	358.234	-1.91262	C08707	C22H31NO3	C13 isotope of Songorine
359.255	872343	358.248	1(2)	358.248	-0.602136	C14680	C21H36O3	5beta-Pregnane-3alpha,17alpha,20alpha-triol (H+ replaced by Na+)
359.255	872343	358.248	2(2)	358.248	-0.602136	C14977	C21H36O3	2alpha-(Hydroxymethyl)-17-methyl-5alpha-androstane-3beta,17beta-diol (H+ replaced by Na+)
360.093	1428500	359.086	1(4)	359.085	1.95176	C10523	C20H16O5	C13 isotope of Psoralidin (H+ replaced by Na+)
360.093	1428500	359.086	2(4)	359.085	1.95176	C10529	C20H16O5	C13 isotope of Sojagol (H+ replaced by Na+)
360.093	1428500	359.086	3(4)	359.085	1.46981	C08342	C14H17NO10	Triglochinin
360.093	1428500	359.086	4(4)	359.087	-2.93308	C08554	C14H18N2O7S	C13 isotope of Miraxanthin-I
360.105	929059	359.098	1(3)	359.098	-0.452946	C03868	C16H19NO7	Indole-3-acetyl-myo-inositol (H+ replaced by Na+)
360.105	929059	359.098	2(3)	359.098	-0.452946	C04124	C16H19NO7	Indole-3-acetyl-beta-1-D-glucose (H+ replaced by Na+)
360.105	929059	359.098	3(3)	359.098	-0.452946	C04197	C16H19NO7	Indole-3-acetyl-beta-1-D-glucoside (H+ replaced by Na+)
360.121	1052820	359.114	1(5)	359.113	2.3146	C10570	C20H19NO4	Annuloline (H+ replaced by Na+)
360.121	1052820	359.114	2(5)	359.113	2.3146	C10594	C20H19NO4	Ficine (H+ replaced by Na+)
360.121	1052820	359.114	3(5)	359.113	2.3146	C10601	C20H19NO4	Isoficine (H+ replaced by Na+)
360.121	1052820	359.114	4(5)	359.115	-2.56985	C05557	C14H21N3O6S	Isopenicillin N
360.121	1052820	359.114	5(5)	359.115	-2.56985	C06564	C14H21N3O6S	Penicillin N
360.151	1004190	359.143	1(1)	359.144	-2.05335	C14917	C20H23NO3S	O18 isotope of 9-Thiocyanato-androst-4-ene-3,11,17-trione
360.163	1339200	359.155	1(1)	359.155	-0.447605	C07043	C18H26ClN3O	Cl37 isotope of Hydroxychloroquine (H+ replaced by Na+)
361.099	726548	360.091	1(1)	360.092	-2.0025	C01134	C11H23N2O7PS	S34 isotope of Pantetheine 4'-phosphate
361.235	1112200	360.227	1(6)	360.228	-0.472672	C06088	C20H34O4	Aphidicolin (H+ replaced by Na+)
361.235	1112200	360.227	2(6)	360.228	-0.472672	C09205	C20H34O4	Zoapatanol (H+ replaced by Na+)
361.235	1112200	360.227	3(6)	360.228	-0.472672	C14772	C20H34O4	5,6-DHET (H+ replaced by Na+)
361.235	1112200	360.227	4(6)	360.228	-0.472672	C14773	C20H34O4	8,9-DHET (H+ replaced by Na+)
361.235	1112200	360.227	5(6)	360.228	-0.472672	C14774	C20H34O4	11,12-DHET (H+ replaced by Na+)
361.235	1112200	360.227	6(6)	360.228	-0.472672	C14775	C20H34O4	14,15-DHET (H+ replaced by Na+)
361.308	775255	360.3	1(1)	360.3	-0.336628	C08316	C22H42O2	(13Z)-Docosenoic acid (H+ replaced by Na+)
362.13	836640	361.122	1(1)	361.122	1.02851	C09526	C17H22O7	C13 isotope of 1-Peroxyferolide (H+ replaced by Na+)
362.162	1834710	361.154	1(2)	361.154	1.07798	C07789	C21H23NO3	O18 isotope of Olopatadine (H+ replaced by Na+)
362.162	1834710	361.154	2(2)	361.154	0.706231	C13676	C19H24N2O3S	C13 isotope of LY395153
362.868	8349960	361.861	1(12)	361.86	1.95133	C11044	C12H5Cl5O	2,2',4,4',5-Pentachlorodiphenyl ether (H+ replaced by Na+)
362.868	8349960	361.861	2(12)	361.86	1.95133	C14372	C12H5Cl5O	2-Hydroxy-2',3',4',5,5'-pentachlorobiphenyl (H+ replaced by Na+)
362.868	8349960	361.861	3(12)	361.86	1.95133	C14373	C12H5Cl5O	4-Hydroxy-2,2',3',4',5'-pentachlorobiphenyl (H+ replaced by Na+)
362.868	8349960	361.861	4(12)	361.86	1.95133	C14374	C12H5Cl5O	4-Hydroxy-2,2',3',4',6'-pentachlorobiphenyl (H+ replaced by Na+)
362.868	8349960	361.861	5(12)	361.86	1.95133	C14375	C12H5Cl5O	4-Hydroxy-2,2',3',5',6'-pentachlorobiphenyl (H+ replaced by Na+)
362.868	8349960	361.861	6(12)	361.86	1.95133	C14377	C12H5Cl5O	4-Hydroxy-2',3,3',4',5'-pentachlorobiphenyl (H+ replaced by Na+)
362.868	8349960	361.861	7(12)	361.86	1.95133	C14378	C12H5Cl5O	4-Hydroxy-2',3,3',4',6'-pentachlorobiphenyl (H+ replaced by Na+)
362.868	8349960	361.861	8(12)	361.86	1.95133	C14379	C12H5Cl5O	4-Hydroxy-2',3,3',5',6'-pentachlorobiphenyl (H+ replaced by Na+)
362.868	8349960	361.861	9(12)	361.86	1.95133	C14381	C12H5Cl5O	4-Hydroxy-2,3,3',4',5-pentachlorobiphenyl (H+ replaced by Na+)
362.868	8349960	361.861	10(12)	361.86	1.95133	C14471	C12H5Cl5O	4-Hydroxy-2,2',4',5,5'-pentachlorobiphenyl (H+ replaced by Na+)
[truncated: 1,155 more rows]
