# Supplementary material for: Modulation of Metabolism and Switching to Biofilm Prevail over Exopolysaccharide Production in the Response of Rhizobium alamii to Cadmium
Source: PLoS One. 2011 Nov 9;6(11):e26771. doi: 10.1371/journal.pone.0026771 (PMC3212527; doi:10.1371/journal.pone.0026771)
Supplement: Table S3 — Potential metabolites detected by ICR-FT MS negative ESI in R. alamii grown with 2 mg.L−1 of cadmium nitrate. (XLS) [file pone.0026771.s007.xls]

## Sheet: R. alamii wt cd2 neg mode.txt
R. alamii wt Cd 2 mg.L-1 negative mode
raw_mass	peak_height	corrected_mass	npossible	KEGG_mass	ppm	KEGG_cid	KEGG_formula	KEGG_name	unused
148.032	372114	149.04	1(1)	149.04	0.540486	C03901	C5H9NO2S	O18 isotope of Thiomorpholine 3-carboxylate
149.009	319736	150.016	1(3)	150.016	-0.476234	C00552	C4H6O6	meso-Tartaric acid
149.009	319736	150.016	2(3)	150.016	-0.476234	C00898	C4H6O6	(R,R)-Tartaric acid
149.009	319736	150.016	3(3)	150.016	-0.476234	C02107	C4H6O6	(S,S)-Tartaric acid
152.966	339654	153.974	1(1)	153.974	-0.543347	C05527	C3H4O5S	S34 isotope of 3-Sulfinylpyruvate
154.088	308603	155.095	1(5)	155.094	2.3089	C05135	C7H11N3O	O18 isotope of 4-(beta-Acetylaminoethyl)imidazole
154.088	308603	155.095	2(5)	155.095	1.21091	C06177	C8H13NO2	Retronecine
154.088	308603	155.095	3(5)	155.095	1.21091	C10129	C8H13NO2	Arecoline
154.088	308603	155.095	4(5)	155.095	1.21091	C10321	C8H13NO2	Heliotridine
154.088	308603	155.095	5(5)	155.095	1.21091	C10866	C8H13NO2	Scopoline
155.133	315255	156.14	1(28)	156.14	0.54367	C00843	C10H18O	O18 isotope of (-)-Menthone
155.133	315255	156.14	2(28)	156.14	0.54367	C01411	C10H18O	O18 isotope of Borneol
155.133	315255	156.14	3(28)	156.14	0.54367	C01500	C10H18O	O18 isotope of Geraniol
155.133	315255	156.14	4(28)	156.14	0.54367	C01765	C10H18O	O18 isotope of (+)-Borneol
155.133	315255	156.14	5(28)	156.14	0.54367	C01766	C10H18O	O18 isotope of (-)-Borneol
155.133	315255	156.14	6(28)	156.14	0.54367	C02344	C10H18O	O18 isotope of (-)-endo-Fenchol
155.133	315255	156.14	7(28)	156.14	0.54367	C02462	C10H18O	O18 isotope of Sabinene hydrate
155.133	315255	156.14	8(28)	156.14	0.54367	C02484	C10H18O	O18 isotope of (+)-trans-Pulegol
155.133	315255	156.14	9(28)	156.14	0.54367	C03039	C10H18O	O18 isotope of (+)-trans-Piperitenol
155.133	315255	156.14	10(28)	156.14	0.54367	C03985	C10H18O	O18 isotope of 3,7-Dimethylocta-1,6-dien-3-ol
155.133	315255	156.14	11(28)	156.14	0.54367	C09844	C10H18O	O18 isotope of 1,8-Cineole
155.133	315255	156.14	12(28)	156.14	0.54367	C09848	C10H18O	O18 isotope of (R)-(+)-Citronellal
155.133	315255	156.14	13(28)	156.14	0.54367	C09871	C10H18O	O18 isotope of Nerol
155.133	315255	156.14	14(28)	156.14	0.54367	C09902	C10H18O	O18 isotope of (R)-(+)-alpha-Terpineol
155.133	315255	156.14	15(28)	156.14	0.54367	C11384	C10H18O	O18 isotope of (S)-(-)-Citronellal
155.133	315255	156.14	16(28)	156.14	0.54367	C11388	C10H18O	O18 isotope of (-)-Linalool
155.133	315255	156.14	17(28)	156.14	0.54367	C11389	C10H18O	O18 isotope of (+)-Linalool
155.133	315255	156.14	18(28)	156.14	0.54367	C11390	C10H18O	O18 isotope of (+)-Menthone
155.133	315255	156.14	19(28)	156.14	0.54367	C11393	C10H18O	O18 isotope of (-)-alpha-Terpineol
155.133	315255	156.14	20(28)	156.14	0.54367	C11396	C10H18O	O18 isotope of (1R,2R,4R)-Dihydrocarveol
155.133	315255	156.14	21(28)	156.14	0.54367	C11397	C10H18O	O18 isotope of (1R,2S,4R)-Neo-dihydrocarveol
155.133	315255	156.14	22(28)	156.14	0.54367	C11399	C10H18O	O18 isotope of (1S,2S,4R)-Iso-dihydrocarveol
155.133	315255	156.14	23(28)	156.14	0.54367	C11400	C10H18O	O18 isotope of (1S,2R,4R)-Neoiso-dihydrocarveol
155.133	315255	156.14	24(28)	156.14	0.54367	C11410	C10H18O	O18 isotope of (1R,2S,4S)- Neoiso-dihydrocarveol
155.133	315255	156.14	25(28)	156.14	0.54367	C11411	C10H18O	O18 isotope of (1R,2R,4S)-Iso-dihydrocarveol
155.133	315255	156.14	26(28)	156.14	0.54367	C11413	C10H18O	O18 isotope of (1S,2S,4S)-Dihydrocarveol
155.133	315255	156.14	27(28)	156.14	0.54367	C11416	C10H18O	O18 isotope of (1S,2R,4S)-Neo-dihydrocarveol
155.133	315255	156.14	28(28)	156.14	0.54367	C11952	C10H18O	O18 isotope of (+)-Isomenthone
161.04	321889	162.047	1(1)	162.047	2.322	C08464	C13H6	Tridec-1-ene-3,5,7,9,11-pentayne
162.029	328000	163.037	1(3)	163.037	-0.197757	C01044	C5H7NO5	O18 isotope of N-Formyl-L-aspartate
162.029	328000	163.037	2(3)	163.037	-0.197757	C02715	C5H6NO5R	O18 isotope of R replaced by H in N-Acyl-L-aspartate
162.029	328000	163.037	3(3)	163.037	-0.197757	C06380	C5H6NO5R	O18 isotope of R replaced by H in N-Acyl-D-aspartate
162.049	322055	163.056	1(17)	163.056	-1.42153	C00478	C6H10O5	C13 isotope of Lichenin
162.049	322055	163.056	2(17)	163.056	-1.42153	C01088	C6H10O5	C13 isotope of (R)-3,3-Dimethylmalate
162.049	322055	163.056	3(17)	163.056	-1.42153	C01989	C6H10O5	C13 isotope of 3-Ethylmalate
162.049	322055	163.056	4(17)	163.056	-1.42153	C02360	C6H10O5	C13 isotope of 2-Hydroxyadipate
162.049	322055	163.056	5(17)	163.056	-1.42153	C02488	C6H10O5	C13 isotope of (R)-2-Ethylmalate
162.049	322055	163.056	6(17)	163.056	-1.42153	C02624	C6H10O5	C13 isotope of 2,3-Dimethylmalate
162.049	322055	163.056	7(17)	163.056	-1.42153	C02991	C6H10O5	C13 isotope of L-Rhamnono-1,4-lactone
162.049	322055	163.056	8(17)	163.056	-1.42153	C03652	C6H10O5	C13 isotope of (2R,3S)-2,3-Dimethylmalate
162.049	322055	163.056	9(17)	163.056	-1.42153	C03761	C6H10O5	C13 isotope of 3-Hydroxy-3-methylglutarate
162.049	322055	163.056	10(17)	163.056	-1.42153	C03827	C6H10O5	C13 isotope of 2-Dehydro-3-deoxy-L-fuconate
162.049	322055	163.056	11(17)	163.056	-1.42153	C03979	C6H10O5	C13 isotope of 2-Dehydro-3-deoxy-L-rhamnonate
162.049	322055	163.056	12(17)	163.056	-1.42153	C06158	C6H10O5	C13 isotope of D-Fucono-1,4-lactone
162.049	322055	163.056	13(17)	163.056	-1.42153	C06159	C6H10O5	C13 isotope of 2-Dehydro-3-deoxy-D-fuconate
162.049	322055	163.056	14(17)	163.056	-1.42153	C06474	C6H10O5	C13 isotope of 3,6-Anhydrogalactose
162.049	322055	163.056	15(17)	163.056	-1.42153	C06478	C6H10O5	C13 isotope of 3,6-Anhydroglucose
162.049	322055	163.056	16(17)	163.056	-1.42153	C11592	C6H10O5	C13 isotope of Diethyl pyrocarbonate
162.049	322055	163.056	17(17)	163.056	-1.42153	C16159	C6H10O5	C13 isotope of 2-Formylglutarate
162.103	308261	163.11	1(1)	163.11	0.69399	C00487	C7H16NO3	N15 isotope of Carnitine
163.081	383233	164.088	1(4)	164.088	0.875928	C10141	C6H13NO4	C13 isotope of Deoxymannojirimycin
163.081	383233	164.088	2(4)	164.088	0.875928	C10143	C6H13NO4	C13 isotope of DMDP
163.081	383233	164.088	3(4)	164.088	0.875928	C15478	C6H13NO4	C13 isotope of D-Fucosamine
163.081	383233	164.088	4(4)	164.088	0.875928	C15479	C6H13NO4	C13 isotope of D-Quinovosamine
165.029	385263	166.036	1(1)	166.036	-2.45663	C02928	C5H8O6	O18 isotope of 2-Dehydro-D-xylonate
166.096	341656	167.103	1(12)	167.103	1.98644	C03037	C10H14O2	C13 isotope of (+)-Bornane-2,5-dione
166.096	341656	167.103	2(12)	167.103	1.98644	C04355	C10H14O2	C13 isotope of 1-(3,4-Dimethylphenyl)ethane-1,2-diol
166.096	341656	167.103	3(12)	167.103	1.98644	C09777	C10H14O2	C13 isotope of Dolichodial
166.096	341656	167.103	4(12)	167.103	1.98644	C09791	C10H14O2	C13 isotope of Nepetalactone cis-trans-form
166.096	341656	167.103	5(12)	167.103	1.98644	C09792	C10H14O2	C13 isotope of Nepetalactone trans-cis-form
166.096	341656	167.103	6(12)	167.103	1.98644	C09841	C10H14O2	C13 isotope of Carvone oxide
166.096	341656	167.103	7(12)	167.103	1.98644	C09887	C10H14O2	C13 isotope of Piquerol A
166.096	341656	167.103	8(12)	167.103	1.98644	C09896	C10H14O2	C13 isotope of Rotundifolone
166.096	341656	167.103	9(12)	167.103	1.98644	C11924	C10H14O2	C13 isotope of Perillic acid
166.096	341656	167.103	10(12)	167.103	1.98644	C11940	C10H14O2	C13 isotope of Myrtenic acid
166.096	341656	167.103	11(12)	167.103	1.98644	C14351	C10H14O2	C13 isotope of 4-Butoxyphenol
166.096	341656	167.103	12(12)	167.103	1.98644	C14515	C10H14O2	C13 isotope of Camphorquinone
167.026	318925	168.033	1(1)	168.033	-1.31276	C01959	C3H9N3O3S	N15 isotope of Taurocyamine
168.08	306536	169.087	1(3)	169.087	1.38355	C00534	C8H12N2O2	N15 isotope of Pyridoxamine
168.08	306536	169.087	2(3)	169.087	1.38355	C11846	C8H12N2O2	N15 isotope of Cyclo(deltaAla-L-Val)
168.08	306536	169.087	3(3)	169.087	1.38355	C13710	C8H12N2O2	N15 isotope of 4-PIOL
168.082	336745	169.089	1(2)	169.089	-0.371938	C10998	C12H11N	4-Aminobiphenyl
168.082	336745	169.089	2(2)	169.089	-0.371938	C11016	C12H11N	Diphenylamine
169.009	337717	170.017	1(1)	170.017	-0.266871	C06607	C4H11O3PS	Diethylthiophosphoric acid
173.104	658342	174.112	1(3)	174.112	0.119232	C00062	C6H14N4O2	L-Arginine
173.104	658342	174.112	2(3)	174.112	0.119232	C00792	C6H14N4O2	D-Arginine
173.104	658342	174.112	3(3)	174.112	0.119232	C02385	C6H14N4O2	Amino acid(Arg-)
174.041	325241	175.048	1(4)	175.048	0.251792	C01042	C6H9NO5	N-Acetyl-L-aspartate
174.041	325241	175.048	2(4)	175.048	0.251792	C01045	C6H9NO5	N-Formyl-L-glutamate
174.041	325241	175.048	3(4)	175.048	0.251792	C05520	C6H9NO5	2-Amino-3-oxoadipate
174.041	325241	175.048	4(4)	175.048	0.251792	C06379	C6H8NO5R	R replaced by H in N-Acyl-D-glutamate
174.069	328498	175.076	1(4)	175.076	-0.864631	C02693	C10H10N2O	N15 isotope of Indole-3-acetamide
174.069	328498	175.076	2(4)	175.076	-0.864631	C02937	C10H10N2O	N15 isotope of 3-Indoleacetaldoxime
174.069	328498	175.076	3(4)	175.076	-0.864631	C05836	C10H10N2O	N15 isotope of Indole-3-acetaldoxime
174.069	328498	175.076	4(4)	175.076	-0.864631	C13008	C10H10N2O	N15 isotope of Edaravone
176.936	418347	177.943	1(1)	177.943	0.341365	C00013	P2H4O7	Pyrophosphate
177.06	320351	178.068	1(1)	178.067	2.85944	C06034	C6H11NO5	C13 isotope of 4-Hydroxy-4-methylglutamate
179.02	370596	180.027	1(1)	180.027	1.5184	C15415	C7H6N4S	S34 isotope of 1-Phenyl-5-mercaptotetrazole
179.071	381877	180.078	1(4)	180.078	2.34144	C01449	C7H9N5O	N15 isotope of Queuine
179.071	381877	180.078	2(4)	180.078	-1.7075	C07428	C9H10N2O2	O18 isotope of Phenacemide
179.071	381877	180.078	3(4)	180.079	-2.65316	C00590	C10H12O3	Coniferyl alcohol
179.071	381877	180.078	4(4)	180.079	-2.65316	C15475	C10H12O3	U 0521
179.077	334928	180.084	1(1)	180.084	1.34213	C01449	C7H9N5O	C13 isotope of Queuine
182.021	313911	183.028	1(1)	183.028	-0.924373	C14713	C6H5N3O4	2,4-Dinitroaniline
189.096	308390	190.103	1(5)	190.103	-1.08538	C02256	C8H15NO4	C13 isotope of Castanospermine
189.096	308390	190.103	2(5)	190.103	-1.08538	C06326	C8H15NO4	C13 isotope of (2S)-2-{[1-(R)-Carboxyethyl]amino}pentanoate
189.096	308390	190.103	3(5)	190.103	-1.08538	C10124	C8H15NO4	C13 isotope of Alexine
189.096	308390	190.103	4(5)	190.103	-1.08538	C10132	C8H15NO4	C13 isotope of Australine
189.096	308390	190.103	5(5)	190.103	-1.08538	C11843	C8H15NO4	C13 isotope of 2 -(Butylamido)-4-hydroxybutanoic acid
197.118	343007	198.125	1(2)	198.124	2.85022	C05575	C9H16N3O2	Hercynine
197.118	343007	198.125	2(2)	198.125	0.612992	C06552	C8H15N5O	N15 isotope of Hydroxyatrazine
198.025	311649	199.032	1(1)	199.032	1.74399	C01616	C5H11NO5S	S34 isotope of Tauropine
199.072	379651	200.08	1(2)	200.08	-0.351889	C04446	C8H12N2O4	3-(3,4-Dihydroxypyridin-1-yl)-L-alanine
199.072	379651	200.08	2(2)	200.08	-0.351889	C06659	C8H12N2O4	Dihydroclavaminic acid
200.08	314247	201.087	1(6)	201.087	0.407809	C07721	C13H12O2	C13 isotope of (+)-(3S,4R)-cis-3,4-Dihydroxy-3,4-dihydrofluorene
200.08	314247	201.087	2(6)	201.087	0.407809	C08458	C13H12O2	C13 isotope of Safynol
200.08	314247	201.087	3(6)	201.087	0.407809	C08741	C13H12O2	C13 isotope of Dehydrotremetone
200.08	314247	201.087	4(6)	201.087	0.407809	C14244	C13H12O2	C13 isotope of 4-(Benzyloxyl)phenol
200.08	314247	201.087	5(6)	201.087	0.407809	C14298	C13H12O2	C13 isotope of Bis(4-hydroxyphenyl)methane
200.08	314247	201.087	6(6)	201.087	0.407809	C14747	C13H12O2	C13 isotope of 2,2'-Bisphenol F
203.083	491310	204.09	1(8)	204.09	0.92668	C10930	C10H10N4O	O18 isotope of Metamitron
203.083	491310	204.09	2(8)	204.09	0.0922797	C00078	C11H12N2O2	L-Tryptophan
203.083	491310	204.09	3(8)	204.09	0.0922797	C00525	C11H12N2O2	D-Tryptophan
203.083	491310	204.09	4(8)	204.09	0.0922797	C00806	C11H12N2O2	Tryptophan
203.083	491310	204.09	5(8)	204.09	0.0922797	C07839	C11H12N2O2	Ethotoin
203.083	491310	204.09	6(8)	204.09	0.0922797	C10743	C11H12N2O2	Vasicinol
203.083	491310	204.09	7(8)	204.09	0.0922797	C10968	C11H12N2O2	Idazoxan
203.083	491310	204.09	8(8)	204.09	0.0922797	C14916	C11H12N2O2	Nirvanol
203.157	314304	204.164	1(1)	204.164	-0.431539	C15125	C14H21N	N15 isotope of N-(Cyclohexylmethyl)-N-methylbenzenamine
205.145	316713	206.152	1(1)	206.152	-0.465522	C01259	C9H21N2O3	N15 isotope of 3-Hydroxy-N6,N6,N6-trimethyl-L-lysine
206.035	311015	207.042	1(3)	207.042	2.57135	C02470	C10H7NO4	O18 isotope of Xanthurenic acid
206.035	311015	207.042	2(3)	207.042	2.57135	C05663	C10H7NO4	O18 isotope of 6-Hydroxykynurenate
206.035	311015	207.042	3(3)	207.042	2.57135	C08480	C10H7NO4	O18 isotope of 6-Hydroxykynurenic acid
206.09	314889	207.097	1(4)	207.098	-1.75125	C04000	C12H14O3	C13 isotope of Benzyl 2-methyl-3-oxobutanoate
206.09	314889	207.097	2(4)	207.098	-1.75125	C10476	C12H14O3	C13 isotope of p-Methoxycinnamic acid ethyl ester
206.09	314889	207.097	3(4)	207.098	-1.75125	C12458	C12H14O3	C13 isotope of 3-Dimethylallyl-4-hydroxybenzoate
206.09	314889	207.097	4(4)	207.098	-1.75125	C14567	C12H14O3	C13 isotope of Acetyleugenol
212.065	428034	213.072	1(2)	213.072	0.789153	C10674	C10H12O5	C13 isotope of Danielone
212.065	428034	213.072	2(2)	213.072	0.789153	C11155	C10H12O5	C13 isotope of n-Propyl gallate
212.072	848121	213.079	1(3)	213.079	0.789205	C07224	C12H9N3O	O18 isotope of Milrinone
212.072	848121	213.079	2(3)	213.079	-0.0099953	C12865	C13H11NO2	Benzyl nicotinate
212.072	848121	213.079	3(3)	213.079	-0.0099953	C13697	C13H11NO2	Fenamic acid
213.074	419119	214.082	1(2)	214.082	-2.69508	C12865	C13H11NO2	C13 isotope of Benzyl nicotinate
213.074	419119	214.082	2(2)	214.082	-2.69508	C13697	C13H11NO2	C13 isotope of Fenamic acid
214.941	324701	215.948	1(1)	215.948	-1.71178	C07269	C5FeN6O	Nitroprusside
219.122	359365	220.129	1(1)	220.129	0.149185	C10857	C13H17NO2	C13 isotope of Darlingine
220.993	320901	222	1(5)	222	-1.66285	C14246	C12H8Cl2	2,4'-Dichlorobiphenyl
220.993	320901	222	2(5)	222	-1.66285	C14248	C12H8Cl2	4,4'-Dichlorobiphenyl
220.993	320901	222	3(5)	222	-1.66285	C14354	C12H8Cl2	2,5-Dichlorobiphenyl
220.993	320901	222	4(5)	222	-1.66285	C14355	C12H8Cl2	2,6-Dichlorobiphenyl
220.993	320901	222	5(5)	222	-1.66285	C14356	C12H8Cl2	3,5-Dichlorobiphenyl
221.097	334446	222.104	1(2)	222.104	2.48992	C04543	C8H18N2O3S	S-Butyl-DL-homocysteine-[S,R]-sulfoximine
221.097	334446	222.104	2(2)	222.105	-0.715718	C04280	C7H15N3O5	C13 isotope of 1-Guanidino-1-deoxy-scyllo-inositol
225.14	308041	226.148	1(1)	226.147	2.24579	C07540	C15H18N2	6-Methylergoline
226.012	358598	227.019	1(3)	227.019	-0.84497	C03287	C5H10NO7P	L-Glutamyl 5-phosphate
226.012	358598	227.019	2(3)	227.019	-0.84497	C03734	C5H10NO7P	alpha-D-Glutamyl phosphate
226.012	358598	227.019	3(3)	227.019	-0.84497	C05765	C5H10NO7P	L-Glutamyl 1-phosphate
227.104	1030770	228.111	1(3)	228.111	0.56884	C00386	C9H14N4O3	O18 isotope of Carnosine
227.104	1030770	228.111	2(3)	228.111	0.56884	C06486	C9H14N4O3	O18 isotope of (6R)-6-(L-erythro-1,2-Dihydroxypropyl)-5,6,7,8-tetrahydro-4a-
227.104	1030770	228.111	3(3)	228.111	-0.177694	C13733	C10H16N2O4	(S)-ATPA
229.064	329119	230.071	1(3)	230.071	2.7421	C11732	C10H15O4P	Diethyl phenyl phosphate
229.064	329119	230.071	2(3)	230.071	2.71541	C11011	C10H13ClN2O2	O18 isotope of Metoxuron
229.064	329119	230.071	3(3)	230.071	2.1661	C10676	C13H11NO3	N15 isotope of gamma-Fagarine
230.045	307315	231.052	1(1)	231.052	-0.975998	C06821	C6H8ClN7O	O18 isotope of Amiloride
230.09	323596	231.098	1(7)	231.098	-0.48758	C01517	C14H14O3	C13 isotope of Naproxen
230.09	323596	231.098	2(7)	231.098	-0.48758	C08762	C14H14O3	C13 isotope of 6-O-Methyleuparin
230.09	323596	231.098	3(7)	231.098	-0.48758	C09918	C14H14O3	C13 isotope of Aucuparin
230.09	323596	231.098	4(7)	231.098	-0.48758	C09947	C14H14O3	C13 isotope of Kawain
230.09	323596	231.098	5(7)	231.098	-0.48758	C10253	C14H14O3	C13 isotope of Demethylbatatasin IV
230.09	323596	231.098	6(7)	231.098	-0.48758	C10255	C14H14O3	C13 isotope of Dihydroresveratrol
230.09	323596	231.098	7(7)	231.098	-0.48758	C11492	C14H14O3	C13 isotope of NOPM
231.003	334531	232.01	1(1)	232.01	1.65906	C07034	C8H8Cl2N4	Cl37 isotope of Guanabenz
231.12	319314	232.127	1(1)	232.127	2.09988	C06996	C12H16F3N	C13 isotope of Fenfluramine
233.155	626968	234.162	1(11)	234.162	0.925918	C10747	C14H20N2O	O18 isotope of Albine
233.155	626968	234.162	2(11)	234.162	0.198675	C09350	C15H22O2	Bakkenolide A
233.155	626968	234.162	3(11)	234.162	0.198675	C09376	C15H22O2	Confertifolin
233.155	626968	234.162	4(11)	234.162	0.198675	C09399	C15H22O2	Drimenin
233.155	626968	234.162	5(11)	234.162	0.198675	C09409	C15H22O2	Eremophilenolide
233.155	626968	234.162	6(11)	234.162	0.198675	C09677	C15H22O2	Helminthosporal
233.155	626968	234.162	7(11)	234.162	0.198675	C09686	C15H22O2	Hydroxyisopatchoulenone
233.155	626968	234.162	8(11)	234.162	0.198675	C09712	C15H22O2	Polygodial
233.155	626968	234.162	9(11)	234.162	0.198675	C09721	C15H22O2	Sclerosporin
233.155	626968	234.162	10(11)	234.162	0.198675	C09739	C15H22O2	Tetradymol
233.155	626968	234.162	11(11)	234.162	0.198675	C09743	C15H22O2	Valerenic acid
236.012	308681	237.019	1(2)	237.019	-0.734353	C06641	C13H10Cl2	C13 isotope of Bis(4'-chlorophenyl)methane
236.012	308681	237.019	2(2)	237.019	-0.734353	C14611	C13H10Cl2	C13 isotope of 1-Chloro-2-(chlorophenylmethyl)benzene
238.892	344327	239.899	1(1)	239.899	0.187194	C02466	P3H3O9	Trimetaphosphate
239.239	358754	240.246	1(2)	240.245	2.7506	C00517	C16H32O	Hexadecanal
239.239	358754	240.246	2(2)	240.245	2.7506	C14499	C16H32O	1,2-Epoxyhexadecane
240.091	405307	241.099	1(5)	241.099	-0.491812	C03954	C15H13NO2	O18 isotope of N-Hydroxy-2-acetamidofluorene
240.091	405307	241.099	2(5)	241.099	-0.491812	C14481	C15H13NO2	O18 isotope of 1-Hydroxy-2-acetamidofluorene
240.091	405307	241.099	3(5)	241.099	-0.491812	C14633	C15H13NO2	O18 isotope of 7-Hydroxy-2-acetamidofluorene
240.091	405307	241.099	4(5)	241.099	-0.491812	C14656	C15H13NO2	O18 isotope of 3-Hydroxy-2-acetamidofluorene
240.091	405307	241.099	5(5)	241.099	-0.491812	C14678	C15H13NO2	O18 isotope of 5-Hydroxy-2-acetamidofluorene
241.12	963347	242.127	1(3)	242.126	1.32036	C00884	C10H16N4O3	O18 isotope of Homocarnosine
241.12	963347	242.127	2(3)	242.126	1.32036	C01262	C10H16N4O3	O18 isotope of beta-Alanyl-N(pi)-methyl-L-histidine
241.12	963347	242.127	3(3)	242.126	1.32036	C04138	C10H16N4O3	O18 isotope of N(alpha)-gamma-L-Glutamylhistamine
247.072	513643	248.08	1(1)	248.08	0.0789836	C05832	C12H12N2O4	5-Hydroxyindoleacetylglycine
249.16	334781	250.168	1(1)	250.168	-1.68482	C11766	C14H22N2O2	Rivastigmine
251.071	379716	252.078	1(3)	252.079	-2.80777	C03074	C16H12O3	4'-O-Methylisoflavone
251.071	379716	252.078	2(3)	252.079	-2.80777	C15111	C16H12O3	1-[2-(4-Hydroxyphenyl)-1-benzofuran-3-yl]ethanone
251.071	379716	252.078	3(3)	252.079	-2.80777	C15616	C16H12O3	7-Methoxyisoflavone
253.051	340662	254.058	1(13)	254.057	2.90993	C05844	C7H14N2O6S	5-L-Glutamyl-taurine
253.051	340662	254.058	2(13)	254.058	0.345071	C08644	C15H10O4	Hispidol
253.051	340662	254.058	3(13)	254.058	0.345071	C10028	C15H10O4	Chrysin
253.051	340662	254.058	4(13)	254.058	0.345071	C10121	C15H10O4	Primetin
253.051	340662	254.058	5(13)	254.058	0.345071	C10200	C15H10O4	Anhydroglycinol
253.051	340662	254.058	6(13)	254.058	0.345071	C10208	C15H10O4	Daidzein
253.051	340662	254.058	7(13)	254.058	0.345071	C10291	C15H10O4	Alizarin 2-methyl ether
253.051	340662	254.058	8(13)	254.058	0.345071	C10315	C15H10O4	Chrysophanol
253.051	340662	254.058	9(13)	254.058	0.345071	C10327	C15H10O4	Digiferrugineol
253.051	340662	254.058	10(13)	254.058	0.345071	C10329	C15H10O4	1,4-Dihydroxy-2-methylanthraquinone
253.051	340662	254.058	11(13)	254.058	0.345071	C10402	C15H10O4	Rubiadin
253.051	340662	254.058	12(13)	254.058	0.345071	C12123	C15H10O4	7,4'-Dihydroxyflavone
253.051	340662	254.058	13(13)	254.058	0.345071	C14344	C15H10O4	4',6-Dihydroxyflavone
253.217	730097	254.225	1(1)	254.225	-0.211366	C08362	C16H30O2	(9Z)-Hexadecenoic acid
255.123	335699	256.131	1(1)	256.131	-1.51087	C07890	C12H18N2O4	O18 isotope of Midodrine
255.147	337902	256.155	1(1)	256.155	-2.49839	C16138	C12H21N3O3	N15 isotope of L-Pyrrolysine
255.233	2284470	256.24	1(1)	256.24	-0.0148239	C00249	C16H32O2	Hexadecanoic acid
256.121	315664	257.129	1(1)	257.129	0.0821223	C14134	C20H16	C13 isotope of Triphenylethylene
256.236	605804	257.244	1(1)	257.244	0.316291	C00249	C16H32O2	C13 isotope of Hexadecanoic acid
257.078	386550	258.085	1(2)	258.085	0.272356	C05131	C10H14N2O6	(1-Ribosylimidazole)-4-acetate
257.078	386550	258.085	2(2)	258.085	0.118451	C08195	C12H16ClNO3	C13 isotope of Meclofenoxate
257.091	313008	258.099	1(3)	258.099	-1.15516	C02578	C12H16O6	O18 isotope of Phenylgalactoside
257.091	313008	258.099	2(3)	258.099	-1.15516	C03097	C12H16O6	O18 isotope of Aryl beta-D-glucoside
257.091	313008	258.099	3(3)	258.099	-1.15516	C11611	C12H16O6	O18 isotope of Phenyl beta-D-glucopyranoside
259.022	320528	260.029	1(38)	260.03	-1.162	C00085	C6H13O9P	D-Fructose 6-phosphate
259.022	320528	260.029	2(38)	260.03	-1.162	C00092	C6H13O9P	D-Glucose 6-phosphate
259.022	320528	260.029	3(38)	260.03	-1.162	C00103	C6H13O9P	D-Glucose 1-phosphate
259.022	320528	260.029	4(38)	260.03	-1.162	C00275	C6H13O9P	D-Mannose 6-phosphate
259.022	320528	260.029	5(38)	260.03	-1.162	C00446	C6H13O9P	alpha-D-Galactose 1-phosphate
259.022	320528	260.029	6(38)	260.03	-1.162	C00636	C6H13O9P	D-Mannose 1-phosphate
259.022	320528	260.029	7(38)	260.03	-1.162	C00663	C6H13O9P	beta-D-Glucose 1-phosphate
259.022	320528	260.029	8(38)	260.03	-1.162	C00668	C6H13O9P	alpha-D-Glucose 6-phosphate
259.022	320528	260.029	9(38)	260.03	-1.162	C01002	C6H13O9P	Hexose 1-phosphate
259.022	320528	260.029	10(38)	260.03	-1.162	C01094	C6H13O9P	D-Fructose 1-phosphate
259.022	320528	260.029	11(38)	260.03	-1.162	C01097	C6H13O9P	D-Tagatose 6-phosphate
259.022	320528	260.029	12(38)	260.03	-1.162	C01113	C6H13O9P	D-Galactose 6-phosphate
259.022	320528	260.029	13(38)	260.03	-1.162	C01135	C6H13O9P	Phospho-beta-D-glucoside
259.022	320528	260.029	14(38)	260.03	-1.162	C01171	C6H13O9P	alpha-D-Hexose 1-phosphate
259.022	320528	260.029	15(38)	260.03	-1.162	C01172	C6H13O9P	beta-D-Glucose 6-phosphate
259.022	320528	260.029	16(38)	260.03	-1.162	C01177	C6H13O9P	Inositol 1-phosphate
259.022	320528	260.029	17(38)	260.03	-1.162	C02888	C6H13O9P	Sorbose 1-phosphate
259.022	320528	260.029	18(38)	260.03	-1.162	C02962	C6H13O9P	D-Allose 6-phosphate
259.022	320528	260.029	19(38)	260.03	-1.162	C02965	C6H13O9P	D-Hexose 6-phosphate
259.022	320528	260.029	20(38)	260.03	-1.162	C02976	C6H13O9P	Fructose 1-phosphate
259.022	320528	260.029	21(38)	260.03	-1.162	C03251	C6H13O9P	Aldohexose 6-phosphate
259.022	320528	260.029	22(38)	260.03	-1.162	C03267	C6H13O9P	beta-D-Fructose 2-phosphate
259.022	320528	260.029	23(38)	260.03	-1.162	C03384	C6H13O9P	D-Galactose 1-phosphate
259.022	320528	260.029	24(38)	260.03	-1.162	C03546	C6H13O9P	myo-Inositol 4-phosphate
259.022	320528	260.029	25(38)	260.03	-1.162	C03606	C6H13O9P	D-Hamamelose 2(1)-phosphate
259.022	320528	260.029	26(38)	260.03	-1.162	C03654	C6H13O9P	(3S,4R)-Ketose 1-phosphate
259.022	320528	260.029	27(38)	260.03	-1.162	C03735	C6H13O9P	alpha-D-Hexose 6-phosphate
259.022	320528	260.029	28(38)	260.03	-1.162	C03811	C6H13O9P	alpha-D-Glucose 3-phosphate
259.022	320528	260.029	29(38)	260.03	-1.162	C04006	C6H13O9P	1D-myo-Inositol 3-phosphate
259.022	320528	260.029	30(38)	260.03	-1.162	C05000	C6H13O9P	Fructose 1-phosphate(furanose)
259.022	320528	260.029	31(38)	260.03	-1.162	C05001	C6H13O9P	Fructose 1-phosphate(pyranose)
259.022	320528	260.029	32(38)	260.03	-1.162	C05345	C6H13O9P	beta-D-Fructose 6-phosphate
259.022	320528	260.029	33(38)	260.03	-1.162	C06019	C6H13O9P	D-arabino-3-Hexulose 6-phosphate
259.022	320528	260.029	34(38)	260.03	-1.162	C06155	C6H13O9P	L-myo-Inositol 5-phosphate
259.022	320528	260.029	35(38)	260.03	-1.162	C06312	C6H13O9P	L-Tagatose 6-phosphate
259.022	320528	260.029	36(38)	260.03	-1.162	C11450	C6H13O9P	alpha-D-Glucose-1-phosphate
259.022	320528	260.029	37(38)	260.03	-1.162	C15924	C6H13O9P	L-Gulose 1-phosphate
259.022	320528	260.029	38(38)	260.03	-1.162	C15926	C6H13O9P	L-Galactose 1-phosphate
263.104	2560460	264.111	1(3)	264.111	0.149429	C04148	C13H16N2O4	alpha-N-Phenylacetyl-L-glutamine
263.104	2560460	264.111	2(3)	264.111	0.149429	C05597	C13H16N2O4	Phenylacetylglutamine
263.104	2560460	264.111	3(3)	264.111	0.149429	C05642	C13H16N2O4	Formyl-N-acetyl-5-methoxykynurenamine
265.148	441221	266.155	1(2)	266.155	0.503277	C07570	C17H19N3	N15 isotope of Mirtazapine
265.148	441221	266.155	2(2)	266.155	0.503277	C09083	C17H19N3	N15 isotope of Brevicolline
267.16	343990	268.168	1(1)	268.167	1.37045	C11696	C14H22N2O3	O18 isotope of Practolol
267.233	368552	268.24	1(1)	268.24	-0.759762	C12100	C17H32O2	omega-Cyclohexylundecanoic acid
268.18	364295	269.187	1(1)	269.188	-1.01632	C07202	C15H25NO3	O18 isotope of Metoprolol
269.082	377745	270.089	1(8)	270.089	-0.19315	C12117	C15H12N2O3	O18 isotope of Saphenic acid
269.082	377745	270.089	2(8)	270.089	-0.823656	C01729	C16H14O4	Medicarpin
269.082	377745	270.089	3(8)	270.089	-0.823656	C08993	C16H14O4	Vignafuran
269.082	377745	270.089	4(8)	270.089	-0.823656	C09053	C16H14O4	Alloimperatorin
269.082	377745	270.089	5(8)	270.089	-0.823656	C09269	C16H14O4	Imperatorin
269.082	377745	270.089	6(8)	270.089	-0.823656	C09939	C16H14O4	Strobopinin
269.082	377745	270.089	7(8)	270.089	-0.823656	C10503	C16H14O4	(-)-Medicarpin
269.082	377745	270.089	8(8)	270.089	-0.823656	C15531	C16H14O4	2'-O-Methylisoliquiritigenin
270.078	341849	271.085	1(2)	271.084	2.54004	C04208	C15H13NO4	N-Benzoyl-4-O-methoxyanthranilate
270.078	341849	271.085	2(2)	271.084	2.54004	C15457	C15H13NO4	trans-2-(4-Methoxyphenyl)-3-(4-nitrophenyl)oxirane
275.089	347016	276.096	1(2)	276.096	0.818194	C04663	C9H14N4O6	O18 isotope of 5-Amino-1-ribofuranosylimidazole-4-carboxyamide
275.089	347016	276.096	2(2)	276.096	0.201406	C01425	C10H16N2O7	Glu-Glu
276.242	702320	277.249	1(5)	277.249	0.959366	C02945	C19H32O	C13 isotope of 3beta-Hydroxysteroid
276.242	702320	277.249	2(5)	277.249	0.959366	C02956	C19H32O	C13 isotope of 7beta-Hydroxysteroid
276.242	702320	277.249	3(5)	277.249	0.959366	C03072	C19H32O	C13 isotope of 3alpha-Hydroxysteroid
276.242	702320	277.249	4(5)	277.249	0.959366	C14254	C19H32O	C13 isotope of 5alpha-Androstan-17beta-ol
276.242	702320	277.249	5(5)	277.249	0.959366	C15638	C19H32O	C13 isotope of 5alpha-Androstan-3alpha-ol
277.181	492242	278.188	1(3)	278.188	0.115271	C07230	C16H24N2O2	O18 isotope of Molindone
277.181	492242	278.188	2(3)	278.188	0.115271	C09856	C16H24N2O2	O18 isotope of Carolinianine
277.181	492242	278.188	3(3)	278.188	-0.496878	C10482	C17H26O3	[6]-Paradol
279.234	317831	280.241	1(5)	280.24	2.16314	C01595	C18H32O2	Linoleate
279.234	317831	280.241	2(5)	280.24	2.16314	C04056	C18H32O2	9-cis,11-trans-Octadecadienoate
279.234	317831	280.241	3(5)	280.24	2.16314	C08282	C18H32O2	Chaulmoogric acid
279.234	317831	280.241	4(5)	280.24	2.16314	C08321	C18H32O2	Malvalic acid
279.234	317831	280.241	5(5)	280.24	2.16314	C08459	C18H32O2	Stearolic acid
280.061	364162	281.068	1(1)	281.069	-2.13958	C15048	C16H11NO4	7-(Acetyloxy)-3-(3-pyridinyl)-2H-1-benzopyran-2-one
281.003	323814	282.01	1(2)	282.01	0.762957	C06640	C14H10Cl2O2	O18 isotope of Bis(4'-chlorophenyl)acetate
281.003	323814	282.01	2(2)	282.01	0.762957	C14238	C14H10Cl2O2	O18 isotope of 1,1-Dichloro-2,2-bis(4-hydroxyphenyl)ethylene
281.249	889244	282.256	1(5)	282.256	0.163459	C00712	C18H34O2	(9Z)-Octadecenoic acid
281.249	889244	282.256	2(5)	282.256	0.163459	C01712	C18H34O2	(9E)-Octadecenoic acid
281.249	889244	282.256	3(5)	282.256	0.163459	C08363	C18H34O2	(6Z)-Octadecenoic acid
281.249	889244	282.256	4(5)	282.256	0.163459	C08367	C18H34O2	(11E)-Octadecenoic acid
281.249	889244	282.256	5(5)	282.256	0.163459	C12103	C18H34O2	omega-Cycloheptylundecanoic acid
282.143	345551	283.151	1(3)	283.15	1.86412	C09482	C15H22O5	C13 isotope of Hymenoxon
282.143	345551	283.151	2(3)	283.15	1.86412	C09538	C15H22O5	C13 isotope of Quing Hau Sau
282.143	345551	283.151	3(3)	283.15	1.86412	C15971	C15H22O5	C13 isotope of Dihydrophaseic acid
283.264	841112	284.272	1(1)	284.272	-0.0138134	C01530	C18H36O2	Octadecanoic acid
284.162	621067	285.169	1(1)	285.169	0.491767	C01833	C13H23N3O4	Leu-Gly-Pro
285.109	344600	286.116	1(1)	286.116	-0.347917	C01677	C11H16N4O5	O18 isotope of Coformycin
285.223	315301	286.23	1(7)	286.23	2.09931	C00473	C20H30O	Retinol
285.223	315301	286.23	2(7)	286.23	2.09931	C00899	C20H30O	11-cis-Retinol
285.223	315301	286.23	3(7)	286.23	2.09931	C09092	C20H30O	Ferruginol
285.223	315301	286.23	4(7)	286.23	2.09931	C11873	C20H30O	Kaur-16-en-18-al
285.223	315301	286.23	5(7)	286.23	2.09931	C11885	C20H30O	Neoabietal
285.223	315301	286.23	6(7)	286.23	2.09931	C11886	C20H30O	Levopimarinal
285.223	315301	286.23	7(7)	286.23	2.09931	C11887	C20H30O	Abietal
287.042	403288	288.049	1(1)	288.049	-1.50289	C14304	C12H8N4O5	Furamizole
289.214	332933	290.221	1(1)	290.221	2.68422	C07546	C14H30N2O4	Succinylcholine
292.827	13993500	293.835	1(1)	293.834	1.92258	C14338	C6Cl5NO2	N15 isotope of Pentachloronitrobenzene
293.063	353277	294.071	1(1)	294.071	-2.1812	C14204	C11H11F3N2O4	O18 isotope of Hydroxyflutamide
294.077	343044	295.084	1(1)	295.084	-1.66445	C13785	C19H15ClO	C13 isotope of TRAM-3
294.101	340970	295.108	1(1)	295.109	-1.45047	C11127	C14H18ClN3O2	Triadimenol
294.122	382337	295.13	1(1)	295.129	2.53175	C15049	C19H18O3	C13 isotope of (2-Butylbenzofuran-3-yl)(4-hydroxyphenyl)ketone
298.154	341603	299.161	1(3)	299.16	2.02923	C09281	C19H22O3	C13 isotope of Ostruthin
298.154	341603	299.161	2(3)	299.16	2.02923	C10259	C19H22O3	C13 isotope of Glepidotin C
298.154	341603	299.161	3(3)	299.16	2.02923	C15453	C19H22O3	C13 isotope of Doisynoestrol
300.111	316777	301.118	1(1)	301.118	-1.50152	C04598	C10H22NO7PR	N15 isotope of R replaced by H in 2-Acetyl-1-alkyl-sn-glycero-3-phosphocholine
302.09	325641	303.097	1(1)	303.098	-0.998618	C14853	C20H14O3	C13 isotope of Benzo[a]pyrene-7,8-dihydrodiol-9,10-oxide
302.136	333747	303.143	1(1)	303.143	0.76222	C05324	C12H21N3O6	Nicotianamine
304.074	336579	305.082	1(1)	305.082	-1.19506	C07693	C16H16ClNO3	Fenoldopam
304.152	569237	305.159	1(1)	305.158	1.96108	C10648	C17H22NO4	C13 isotope of Balfourodinium
305.152	315224	306.159	1(8)	306.159	1.03507	C10648	C17H22NO4	O18 isotope of Balfourodinium
305.152	315224	306.159	2(8)	306.16	-0.299652	C10912	C16H23N3OS	C13 isotope of Buprofezin
305.152	315224	306.159	3(8)	306.16	-0.96893	C01564	C17H23NO4	N15 isotope of Cetraxate
305.152	315224	306.159	4(8)	306.16	-0.96893	C03325	C17H23NO4	N15 isotope of (6S)-Hydroxyhyoscyamine
305.152	315224	306.159	5(8)	306.16	-0.96893	C10613	C17H23NO4	N15 isotope of Porritoxin
305.152	315224	306.159	6(8)	306.16	-0.96893	C10710	C17H23NO4	N15 isotope of Lunacridine
305.152	315224	306.159	7(8)	306.16	-0.96893	C10842	C17H23NO4	N15 isotope of Anisodamine
305.152	315224	306.159	8(8)	306.16	-0.96893	C10854	C17H23NO4	N15 isotope of Convolamine
306.107	323435	307.114	1(1)	307.114	1.80172	C09000	C16H18O6	C13 isotope of Cimifugin
307.056	320014	308.064	1(1)	308.064	-0.569972	C11112	C12H18O5S2	O18 isotope of Isoprothiolane sulfoxide
309.09	374363	310.097	1(1)	310.097	-0.439832	C10713	C18H15NO4	N15 isotope of Lunamarine
311.063	325402	312.07	1(2)	312.069	2.73855	C07630	C12H14N4O4S	S34 isotope of Sulfadoxine
311.063	325402	312.07	2(2)	312.071	-1.19292	C03280	C11H12N4O7	Inosine-5'-carboxylate
312.094	371228	313.101	1(1)	313.1	2.78937	C07582	C14H12N6O3	C13 isotope of Pteroic acid
313.239	585025	314.246	1(3)	314.246	0.244707	C07355	C18H34O4	(9Z)-(7S,8S)-Dihydroxyoctadecenoic acid
313.239	585025	314.246	2(3)	314.246	0.244707	C14828	C18H34O4	9,10-DHOME
313.239	585025	314.246	3(3)	314.246	0.244707	C14829	C18H34O4	12,13-DHOME
314.172	356372	315.179	1(1)	315.179	1.9409	C07425	C19H26N2S	N15 isotope of Pergolide
315.11	410194	316.117	1(1)	316.117	-0.500609	C00921	C14H14N6O3	O18 isotope of Dihydropteroate
316.151	634963	317.159	1(1)	317.158	0.909452	C10732	C18H22NO4	C13 isotope of O-Methylptelefolonium
316.273	319067	317.281	1(1)	317.28	1.84649	C14933	C22H36O	C13 isotope of 17-Propyl-5alpha-androst-2-en-17beta-ol
317.161	324043	318.168	1(1)	318.169	-2.37018	C09170	C16H22N4O3	Eseramine
319.095	1664660	320.103	1(1)	320.102	0.934737	C13716	C15H17N3O3S	C13 isotope of Ro 19-4603
319.171	359950	320.178	1(2)	320.179	-1.54276	C07625	C18H26ClN3	N15 isotope of Chloroquine
319.171	359950	320.178	2(2)	320.179	-2.20633	C15165	C19H25FO3	12alpha-Fluoro-11beta,17beta-dihydroxyandrosta-1,4-dien-3-one
322.042	380046	323.049	1(1)	323.05	-0.708612	C15617	C14H14ClN3O2S	Pirinixic acid
322.045	4854050	323.052	1(3)	323.052	0.2025	C00055	C9H14N3O8P	CMP
322.045	4854050	323.052	2(3)	323.052	0.2025	C03104	C9H14N3O8P	Cytidine 2'-phosphate
322.045	4854050	323.052	3(3)	323.052	0.2025	C05822	C9H14N3O8P	3'-CMP
323.029	4181730	324.036	1(6)	324.035	2.33312	C14434	C14H14NO4PS	N15 isotope of EPN
323.029	4181730	324.036	2(6)	324.036	0.122935	C00105	C9H13N2O9P	UMP
323.029	4181730	324.036	3(6)	324.036	0.122935	C01168	C9H13N2O9P	Pseudouridine 5'-phosphate
323.029	4181730	324.036	4(6)	324.036	0.122935	C01368	C9H13N2O9P	3'-UMP
323.029	4181730	324.036	5(6)	324.036	0.122935	C03031	C9H13N2O9P	Uridine 2'-phosphate
323.029	4181730	324.036	6(6)	324.037	-2.53617	C01572	C14H10O9	O18 isotope of Digallate
323.041	604873	324.049	1(3)	324.049	-0.739011	C00055	C9H14N3O8P	N15 isotope of CMP
323.041	604873	324.049	2(3)	324.049	-0.739011	C03104	C9H14N3O8P	N15 isotope of Cytidine 2'-phosphate
323.041	604873	324.049	3(3)	324.049	-0.739011	C05822	C9H14N3O8P	N15 isotope of 3'-CMP
323.047	444694	324.055	1(3)	324.055	-1.57202	C00055	C9H14N3O8P	C13 isotope of CMP
323.047	444694	324.055	2(3)	324.055	-1.57202	C03104	C9H14N3O8P	C13 isotope of Cytidine 2'-phosphate
323.047	444694	324.055	3(3)	324.055	-1.57202	C05822	C9H14N3O8P	C13 isotope of 3'-CMP
324.032	366765	325.039	1(4)	325.039	0.784513	C00105	C9H13N2O9P	C13 isotope of UMP
324.032	366765	325.039	2(4)	325.039	0.784513	C01168	C9H13N2O9P	C13 isotope of Pseudouridine 5'-phosphate
324.032	366765	325.039	3(4)	325.039	0.784513	C01368	C9H13N2O9P	C13 isotope of 3'-UMP
324.032	366765	325.039	4(4)	325.039	0.784513	C03031	C9H13N2O9P	C13 isotope of Uridine 2'-phosphate
328.151	929777	329.158	1(3)	329.158	1.60159	C07192	C19H24N2OS	N15 isotope of Methotrimeprazine
328.151	929777	329.158	2(3)	329.158	0.785155	C06167	C19H22NO4	C13 isotope of 1,2-Dehydroreticuline
328.151	929777	329.158	3(3)	329.159	-0.574199	C06668	C14H23N3O6	Valclavam
329.189	318599	330.196	1(1)	330.196	-0.945366	C08687	C20H27NO3	N15 isotope of Hetisine
329.222	320036	330.229	1(1)	330.229	-0.648152	C14795	C18H32O5	O18 isotope of 2,3-Dinor-8-iso prostaglandin F1alpha
331.082	318387	332.089	1(1)	332.09	-2.30777	C00495	C17H16O7	Sulochrin
332.038	318925	333.046	1(1)	333.045	0.928459	C10932	C15H18Cl3NO	Carpropamid
332.059	1854890	333.066	1(1)	333.067	-1.64178	C01608	C15H13N3O4S	O18 isotope of Piroxicam
333.062	335107	334.07	1(1)	334.069	2.18236	C09770	C16H14O8	6-Methoxytaxifolin
333.086	384892	334.093	1(2)	334.093	-0.163622	C00896	C14H21ClN2O3S	Cl37 isotope of Tos-Lys-CH2Cl
333.086	384892	334.093	2(2)	334.094	-2.13343	C00495	C17H16O7	O18 isotope of Sulochrin
334.056	696948	335.063	1(1)	335.063	1.2297	C05925	C9H14N5O7P	Dihydroneopterin phosphate
334.126	396099	335.133	1(1)	335.133	-0.0840783	C04540	C12H21N3O8	N4-(Acetyl-beta-D-glucosaminyl)asparagine
340.188	808903	341.195	1(1)	341.195	1.82573	C07849	C21H26NO3	C13 isotope of Methantheline
340.2	335424	341.208	1(2)	341.207	1.36829	C08152	C22H28O3	C13 isotope of Norethindrone acetate
340.2	335424	341.208	2(2)	341.207	1.36829	C15090	C22H28O3	C13 isotope of 17-Hydroxy-3-oxo-17alpha-pregna-1,4-diene-21-carboxylic acid,
342.167	966261	343.175	1(1)	343.174	1.88935	C09581	C20H24NO4	C13 isotope of Magnoflorine
344.199	320829	345.206	1(1)	345.207	-2.61059	C07851	C20H28N2O3	N15 isotope of Oxyphencyclimine
345.011	609701	346.018	1(1)	346.018	-0.32565	C11043	C16H15Cl3O2	O18 isotope of Methoxychlor
346.056	29675200	347.063	1(5)	347.063	0.121096	C00020	C10H14N5O7P	AMP
346.056	29675200	347.063	2(5)	347.063	0.121096	C00362	C10H14N5O7P	dGMP
346.056	29675200	347.063	3(5)	347.063	0.121096	C00946	C10H14N5O7P	Adenosine 2'-phosphate
346.056	29675200	347.063	4(5)	347.063	0.121096	C01367	C10H14N5O7P	3'-AMP
346.056	29675200	347.063	5(5)	347.063	0.121096	C04378	C10H14N5O7P	7-alpha-D-Ribosyladenine 5'-phosphate
346.071	336328	347.078	1(1)	347.079	-2.69695	C12222	C20H13NO5	Hydroxysanguinarine
347.053	524179	348.06	1(5)	348.06	0.0204983	C00020	C10H14N5O7P	N15 isotope of AMP
347.053	524179	348.06	2(5)	348.06	0.0204983	C00362	C10H14N5O7P	N15 isotope of dGMP
347.053	524179	348.06	3(5)	348.06	0.0204983	C00946	C10H14N5O7P	N15 isotope of Adenosine 2'-phosphate
347.053	524179	348.06	4(5)	348.06	0.0204983	C01367	C10H14N5O7P	N15 isotope of 3'-AMP
347.053	524179	348.06	5(5)	348.06	0.0204983	C04378	C10H14N5O7P	N15 isotope of 7-alpha-D-Ribosyladenine 5'-phosphate
347.059	3167310	348.066	1(5)	348.066	0.135578	C00020	C10H14N5O7P	C13 isotope of AMP
347.059	3167310	348.066	2(5)	348.066	0.135578	C00362	C10H14N5O7P	C13 isotope of dGMP
347.059	3167310	348.066	3(5)	348.066	0.135578	C00946	C10H14N5O7P	C13 isotope of Adenosine 2'-phosphate
347.059	3167310	348.066	4(5)	348.066	0.135578	C01367	C10H14N5O7P	C13 isotope of 3'-AMP
347.059	3167310	348.066	5(5)	348.066	0.135578	C04378	C10H14N5O7P	C13 isotope of 7-alpha-D-Ribosyladenine 5'-phosphate
348.06	609547	349.067	1(5)	349.067	-0.728666	C00020	C10H14N5O7P	O18 isotope of AMP
348.06	609547	349.067	2(5)	349.067	-0.728666	C00362	C10H14N5O7P	O18 isotope of dGMP
348.06	609547	349.067	3(5)	349.067	-0.728666	C00946	C10H14N5O7P	O18 isotope of Adenosine 2'-phosphate
348.06	609547	349.067	4(5)	349.067	-0.728666	C01367	C10H14N5O7P	O18 isotope of 3'-AMP
348.06	609547	349.067	5(5)	349.067	-0.728666	C04378	C10H14N5O7P	O18 isotope of 7-alpha-D-Ribosyladenine 5'-phosphate
351.173	366006	352.18	1(3)	352.18	-0.0911231	C12864	C22H25NO3	N15 isotope of Tamibarotene
351.173	366006	352.18	2(3)	352.18	-0.0911231	C15619	C22H25NO3	N15 isotope of Am 580
351.173	366006	352.18	3(3)	352.181	-0.215809	C15400	C20H29ClO3	9-Chloro-11beta,17beta-dihydroxy-17-methylandrost-4-en-3-one
353.077	356155	354.084	1(3)	354.084	1.60413	C11584	C16H16O9	O18 isotope of 4-Methylumbelliferone glucuronide
353.077	356155	354.084	2(3)	354.084	-0.214991	C11741	C16H14F3N3OS	C13 isotope of SB 221284
353.077	356155	354.084	3(3)	354.084	-0.214991	C15664	C16H14F3N3OS	C13 isotope of B 823-08
355.004	381947	356.011	1(1)	356.012	-0.909977	C04807	C7H11N5O8P2	C13 isotope of 2-Amino-7,8-dihydro-4-hydroxy-6-(diphosphooxymethyl)pteridine
355.175	700322	356.182	1(4)	356.182	0.598976	C02890	C21H25NO4	C13 isotope of Tetrahydropalmatine
355.175	700322	356.182	2(4)	356.182	0.598976	C09341	C21H25NO4	C13 isotope of (-)-Argemonine
355.175	700322	356.182	3(4)	356.182	0.598976	C09446	C21H25NO4	C13 isotope of Glaucine
355.175	700322	356.182	4(4)	356.182	0.598976	C09671	C21H25NO4	C13 isotope of Xylopinine
355.18	403826	356.187	1(2)	356.187	-0.755857	C09970	C22H26O4	O18 isotope of Tephrowatsin A
355.18	403826	356.187	2(2)	356.187	-0.755857	C15030	C22H26O4	O18 isotope of 3,6-Dimethoxyestra-1,3,5(10),6,8-pentaene-17beta-carboxylic acid
358.198	519720	359.206	1(1)	359.205	0.615519	C01341	C15H27N5O5	O18 isotope of E-64
360.141	414937	361.148	1(1)	361.148	0.82497	C13676	C19H24N2O3S	N15 isotope of LY395153
362.051	3882040	363.058	1(2)	363.058	0.130581	C00144	C10H14N5O8P	GMP
362.051	3882040	363.058	2(2)	363.058	0.130581	C06193	C10H14N5O8P	Guanosine 3'-phosphate
363.054	397380	364.062	1(2)	364.061	0.638823	C00144	C10H14N5O8P	C13 isotope of GMP
363.054	397380	364.062	2(2)	364.061	0.638823	C06193	C10H14N5O8P	C13 isotope of Guanosine 3'-phosphate
366.2	356990	367.207	1(3)	367.208	-1.97995	C05950	C20H30O6	C13 isotope of 20-COOH-Leukotriene B4
366.2	356990	367.207	2(3)	367.208	-1.97995	C08758	C20H30O6	C13 isotope of Chaparrolide
366.2	356990	367.207	3(3)	367.208	-1.97995	C15438	C20H30O6	C13 isotope of Bis(2-butoxyethyl)phthalate
372.059	337361	373.067	1(1)	373.066	0.693288	C14838	C19H16ClN2O2S	O18 isotope of Y 23684
372.093	366207	373.1	1(2)	373.101	-1.28476	C04831	C15H19NO10	DIMBOA-glucoside
372.093	366207	373.1	2(2)	373.101	-1.28476	C15768	C15H19NO10	(2R)-2-beta-D-Glucopyranosyloxy-4-hydroxy-7-methoxy-(2H)-1,4-
373.093	343474	374.1	1(2)	374.1	0.39811	C10030	C19H18O8	Chrysosplenetin
373.093	343474	374.1	2(2)	374.1	0.39811	C10183	C19H18O8	Scullcapflavone II
373.173	463238	374.181	1(1)	374.18	1.428	C14955	C22H28O3S	O18 isotope of 17beta-(Acetylthio)estra-1,3,5(10)-trien-3-ol acetate
373.239	389776	374.246	1(3)	374.246	1.83542	C15324	C23H34O4	Androst-4-ene-3beta,17beta-diol diacetate
373.239	389776	374.246	2(3)	374.246	1.83542	C15423	C23H34O4	Androst-4-ene-3alpha,17beta-diol diacetate
373.239	389776	374.246	3(3)	374.247	-2.38911	C11689	C23H35NOS	C13 isotope of Curacin A
374.132	401879	375.139	1(8)	375.14	-1.22998	C02549	C20H22O7	C13 isotope of Kievitone hydrate
374.132	401879	375.139	2(8)	375.14	-1.22998	C09073	C20H22O7	C13 isotope of Chasmanthin
374.132	401879	375.139	3(8)	375.14	-1.22998	C09151	C20H22O7	C13 isotope of Palmarin
374.132	401879	375.139	4(8)	375.14	-1.22998	C09168	C20H22O7	C13 isotope of Plaunol D
374.132	401879	375.139	5(8)	375.14	-1.22998	C09351	C20H22O7	C13 isotope of Budlein A
374.132	401879	375.139	6(8)	375.14	-1.22998	C09402	C20H22O7	C13 isotope of Elephantin
374.132	401879	375.139	7(8)	375.14	-1.22998	C10725	C20H22O7	C13 isotope of Nortrachelogenin
374.132	401879	375.139	8(8)	375.14	-1.83511	C01814	C21H23ClFNO2	Haloperidol
376.185	377816	377.192	1(1)	377.192	0.776829	C09714	C21H28O6	C13 isotope of Rhipocephalin
377.175	355056	378.182	1(1)	378.183	-2.04358	C08732	C24H26O4	Albafuran A
381.359	387127	382.366	1(1)	382.367	-2.23777	C10611	C22H46N4O	Pithecolobine
383.415	369761	384.423	1(1)	384.422	2.24684	C08381	C26H54O	O18 isotope of Hexacosan-1-ol
384.033	737096	385.04	1(1)	385.04	-0.338799	C06890	C13H13N5O5S2	O18 isotope of Ceftizoxime
384.233	644241	385.241	1(1)	385.242	-2.52426	C07753	C20H36N2O3S	N15 isotope of Ibutilide
385.241	325185	386.248	1(1)	386.249	-1.64127	C07753	C20H36N2O3S	O18 isotope of Ibutilide
389.023	328254	390.03	1(1)	390.03	-1.6513	C12685	C14H16ClN3O4S2	C13 isotope of Cyclothiazide
395.205	478634	396.212	1(1)	396.213	-2.86913	C03256	C24H29NO4	C13 isotope of Cetraxate benzyl ester
396.843	1261890	397.85	1(1)	397.849	2.29353	C07636	C9H5I2NO	C13 isotope of Iodoquinol
397.042	340263	398.049	1(1)	398.049	-0.0204814	C07761	C16H16N2O6S2	O18 isotope of Cephalothin
402.011	627243	403.019	1(3)	403.018	1.45129	C00112	C9H15N3O11P2	CDP
402.011	627243	403.019	2(3)	403.019	0.508458	C14868	C12H17Cl2N3O6S	Cl37 isotope of S-(1,2-Dichlorovinyl)glutathione
402.011	627243	403.019	3(3)	403.02	-2.98007	C00363	C10H16N2O11P2	N15 isotope of dTDP
404.014	3252480	405.022	1(1)	405.022	-1.73196	C00112	C9H15N3O11P2	O18 isotope of CDP
405.066	368107	406.074	1(1)	406.073	2.43104	C08406	C12H22NO10S2	O18 isotope of Glucocleomin
412.22	1519840	413.227	1(1)	413.228	-2.13562	C14924	C25H32O5	C13 isotope of 3beta,21-Dihydroxy-pregna-5,7,9(11)-trien-20-one diacetate
423.14	449804	424.147	1(3)	424.146	2.80141	C07467	C23H24N2O4S	Eprosartan
423.14	449804	424.147	2(3)	424.147	0.456957	C11644	C17H26O12	O18 isotope of Lamiide
423.14	449804	424.147	3(3)	424.147	0.456957	C11660	C17H26O12	O18 isotope of 10-Hydroxymorroniside
423.148	336300	424.155	1(1)	424.155	-1.15517	C15037	C26H21N3O3	N15 isotope of Oplophorus luciferin
426.022	480144	427.029	1(4)	427.029	-0.043303	C00008	C10H15N5O10P2	ADP
426.022	480144	427.029	2(4)	427.029	-0.043303	C00054	C10H15N5O10P2	Adenosine 3',5'-bisphosphate
426.022	480144	427.029	3(4)	427.029	-0.043303	C00361	C10H15N5O10P2	dGDP
426.022	480144	427.029	4(4)	427.029	-0.043303	C03850	C10H15N5O10P2	Adenosine 2',5'-bisphosphate
428.06	379876	429.067	1(1)	429.066	2.78465	C08114	C15H17N5O6S2	O18 isotope of Cefpodoxime
431.207	400430	432.214	1(4)	432.215	-0.825062	C10762	C23H30N2O6	O18 isotope of Cinegalline
431.207	400430	432.214	2(4)	432.215	-1.21906	C09111	C24H32O7	Inflexin
431.207	400430	432.214	3(4)	432.215	-1.21906	C10622	C24H32O7	Grandisin
431.207	400430	432.214	4(4)	432.215	-1.21906	C10657	C24H32O7	Magnosalicin
440.168	347611	441.175	1(1)	441.175	0.304176	C07567	C24H26ClFN4O	N15 isotope of Sertindole
442.016	408212	443.024	1(1)	443.024	-1.27106	C00035	C10H15N5O11P2	GDP
444.229	347743	445.236	1(1)	445.235	1.9592	C12177	C25H33NO6	O18 isotope of Proansamitocin
447.191	365135	448.198	1(2)	448.198	0.0048346	C10894	C24H30O8	O18 isotope of Yangambin
447.191	365135	448.198	2(2)	448.198	0.0048346	C11133	C24H30O8	O18 isotope of Estrone glucuronide
458.18	345950	459.187	1(1)	459.187	0.751141	C00440	C20H25N7O6	5-Methyltetrahydrofolate
459.229	1040570	460.236	1(2)	460.235	2.62183	C08867	C26H34O7	O18 isotope of Hellebrigenin 3-acetate
459.229	1040570	460.236	2(2)	460.235	2.62183	C09668	C26H34O7	O18 isotope of Fumagillin
463.192	350969	464.199	1(1)	464.2	-2.57635	C11346	C24H31O9	C13 isotope of 16alpha,17beta-Estriol 17-(beta-D-glucuronide)
465.341	342758	466.348	1(1)	466.349	-2.02147	C03640	C23H50N2O5P	C13 isotope of Sphingosyl-phosphocholine
473.198	430913	474.206	1(1)	474.205	1.48037	C07259	C22H30N6O4S	Sildenafil
473.208	1179970	474.215	1(1)	474.214	2.23971	C08852	C26H32O8	O18 isotope of Bryophyllin A
474.185	566036	475.192	1(1)	475.192	-0.864722	C09968	C25H30O9	C13 isotope of Robustaol A
474.22	381973	475.227	1(1)	475.229	-2.89634	C10671	C26H34O8	C13 isotope of Agrimophol
491.222	375800	492.229	1(1)	492.229	-0.205435	C07669	C24H34N4O5S	O18 isotope of Glimepiride
505.271	355623	506.278	1(3)	506.277	2.68992	C03634	C28H40O8	O18 isotope of Phorbol 12,13-dibutanoate
505.271	355623	506.278	2(3)	506.277	2.68992	C15537	C28H40O8	O18 isotope of Taxuyunnanin C
505.271	355623	506.278	3(3)	506.278	0.0482612	C10001	C29H36N4O4	O18 isotope of Ceanothine B
511.115	401787	512.122	1(2)	512.121	0.621857	C15974	C17H29N4O8P2S	C13 isotope of 3-Methyl-1-hydroxybutyl-ThPP
511.115	401787	512.122	2(2)	512.121	0.621857	C15978	C17H29N4O8P2S	C13 isotope of 2-Methyl-1-hydroxybutyl-ThPP
512.273	410693	513.28	1(1)	513.281	-1.79627	C09143	C30H40O7	C13 isotope of 12-O-2Z,4E-Octadienoyl-4-deoxyphorbol 13-acetate
522.107	345911	523.114	1(1)	523.114	1.41302	C11210	C19H22N8O6S2	C13 isotope of Cefoselis
522.321	342216	523.328	1(1)	523.327	0.768683	C03889	C25H49NO8PR	R replaced by H in Palmitoylphosphatidylcholine
536.434	343019	537.442	1(6)	537.442	0.148543	C02094	C40H56	C13 isotope of beta-Carotene
536.434	343019	537.442	2(6)	537.442	0.148543	C05432	C40H56	C13 isotope of Lycopene
536.434	343019	537.442	3(6)	537.442	0.148543	C05433	C40H56	C13 isotope of alpha-Carotene
536.434	343019	537.442	4(6)	537.442	0.148543	C05435	C40H56	C13 isotope of gamma-Carotene
536.434	343019	537.442	5(6)	537.442	0.148543	C08586	C40H56	C13 isotope of delta-Carotene
536.434	343019	537.442	6(6)	537.442	0.148543	C15858	C40H56	C13 isotope of 7,9,7',9'-Tetra-cis-lycopene
540.054	385654	541.062	1(2)	541.061	1.1412	C13050	C15H21N5O13P2	Cyclic ADP-ribose
540.054	385654	541.062	2(2)	541.061	0.527171	C15635	C28H22Cl3NO4	GW 4064
548.187	367610	549.194	1(1)	549.193	2.03055	C15579	C27H32O12	C13 isotope of Flavanone 7-O-[beta-L-rhamnosyl-(1->2)-beta-D-glucoside]
548.263	348512	549.27	1(1)	549.27	-0.0169224	C11339	C28H40N2O9	N15 isotope of Antimycin A1
551.097	368819	552.105	1(1)	552.103	2.45689	C06778	C27H21NO12	N15 isotope of 11-O-Demethylpradimicinone II
559.329	376177	560.336	1(3)	560.335	2.13795	C08795	C32H48O8	Cucurbitacin C
559.329	376177	560.336	2(3)	560.335	2.13795	C08805	C32H48O8	Cucurbitacin Q
559.329	376177	560.336	3(3)	560.335	2.13795	C09135	C32H48O8	Montanin
569.462	376726	570.469	1(2)	570.469	1.14562	C15886	C41H60O	O18 isotope of 3,4-Dihydroanhydrorhodovibrin
569.462	376726	570.469	2(2)	570.469	1.14562	C15900	C41H60O	O18 isotope of Spheroidene
573.269	520222	574.276	1(2)	574.277	-1.32629	C03183	C28H39N5O8	N15 isotope of Z-Gly-Pro-Leu-Gly-Pro
573.269	520222	574.276	2(2)	574.278	-2.89247	C08849	C31H42O10	Asclepin
586.284	935580	587.292	1(1)	587.29	2.9519	C06820	C22H43N5O13	O18 isotope of Amikacin
595.14	471837	596.148	1(1)	596.149	-1.3827	C12095	C30H27O13	C13 isotope of Cyanidin 3-O-(6-O-p-coumaroyl)glucoside
624.437	367999	625.445	1(1)	625.444	0.914818	C15756	C35H61NO8	O18 isotope of Antibiotic TA
629.308	1631880	630.316	1(3)	630.315	0.667581	C08684	C33H46N2O10	Finaconitine
629.308	1631880	630.316	2(3)	630.317	-2.16579	C08683	C34H47NO10	N15 isotope of Falaconitine
629.308	1631880	630.316	3(3)	630.317	-2.16579	C08691	C34H47NO10	N15 isotope of Indaconitine
630.312	469336	631.319	1(1)	631.319	0.912294	C08684	C33H46N2O10	C13 isotope of Finaconitine
632.295	665577	633.302	1(1)	633.304	-2.35461	C08698	C33H45NO11	O18 isotope of Mesaconitine
635.25	413979	636.257	1(1)	636.258	-1.4371	C15620	C35H36F3N3O5	N15 isotope of GW 6471
652.342	668190	653.349	1(1)	653.348	1.20044	C07919	C40H48N2O6	N15 isotope of Metocurine
686.323	491731	687.331	1(1)	687.33	1.27369	C01540	C25H43N13O10	O18 isotope of Viomycin
710.336	454032	711.344	1(1)	711.345	-1.78367	C08702	C38H50N2O11	C13 isotope of Nudicauline
733.459	381514	734.467	1(1)	734.465	2.66918	C01912	C37H67NO13	C13 isotope of Erythromycin
780.603	759077	781.61	1(1)	781.609	1.70236	C03226	C53H80O4	C13 isotope of 3-Demethylubiquinone-9
800.431	603110	801.438	1(1)	801.44	-1.62245	C14059	C40H65NO15	O18 isotope of Leucomycin A6
811.419	461283	812.426	1(2)	812.425	2.15482	C07201	C46H58N4O9	O18 isotope of Vinblastine
811.419	461283	812.426	2(2)	812.425	2.15482	C09218	C46H58N4O9	O18 isotope of Leurosidine
884.471	380965	885.479	1(2)	885.48	-1.8851	C08894	C45H72O17	C13 isotope of Deltonin
884.471	380965	885.479	2(2)	885.48	-1.8851	C08901	C45H72O17	C13 isotope of Gracillin
1050.26	383005	1051.27	1(1)	1051.27	2.65232	C04877	C35H55N7O26P2	UDP-N-acetylmuramoyl-L-alanyl-D-gamma-glutamyl-meso-2,6-
1058.54	374658	1059.55	1(1)	1059.55	-0.0338264	C13922	C47H82N3O23R	O18 isotope of R replaced by H in Ar4Cer
