# Supplementary material for: Modulation of Metabolism and Switching to Biofilm Prevail over Exopolysaccharide Production in the Response of Rhizobium alamii to Cadmium
Source: PLoS One. 2011 Nov 9;6(11):e26771. doi: 10.1371/journal.pone.0026771 (PMC3212527; doi:10.1371/journal.pone.0026771)
Supplement: Table S4 — Potential metabolites detected by ICR-FT MS positive ESI in R. alamii grown with 2 mg.L−1 of cadmium nitrate. (XLS) [file pone.0026771.s008.xls]

## Sheet: R. alamii wt cd2 pos mode.txt
R. alamii wt Cd 2 mg.L-1 positive mode
raw_mass	peak_height	corrected_mass	npossible	KEGG_mass	ppm	KEGG_cid	KEGG_formula	KEGG_name	unused
154.084	1279600	153.077	1(9)	153.076	1.11664	C02647	C5H11N3O	O18 isotope of 4-Guanidinobutanal (H+ replaced by Na+)
154.084	1279600	153.077	2(9)	153.077	0.00416935	C00123	C6H13NO2	L-Leucine (H+ replaced by Na+)
154.084	1279600	153.077	3(9)	153.077	0.00416935	C00407	C6H13NO2	L-Isoleucine (H+ replaced by Na+)
154.084	1279600	153.077	4(9)	153.077	0.00416935	C01570	C6H13NO2	D-Leucine (H+ replaced by Na+)
154.084	1279600	153.077	5(9)	153.077	0.00416935	C01933	C6H13NO2	L-Norleucine (H+ replaced by Na+)
154.084	1279600	153.077	6(9)	153.077	0.00416935	C02378	C6H13NO2	6-Aminohexanoate (H+ replaced by Na+)
154.084	1279600	153.077	7(9)	153.077	0.00416935	C02486	C6H13NO2	(3R)-beta-Leucine (H+ replaced by Na+)
154.084	1279600	153.077	8(9)	153.077	0.00416935	C06418	C6H13NO2	D-Isoleucine (H+ replaced by Na+)
154.084	1279600	153.077	9(9)	153.077	0.00416935	C08263	C6H13NO2	beta-Alaninebetaine (H+ replaced by Na+)
159.03	637658	158.023	1(1)	158.023	0.74126	C03894	C3H9O5P	O18 isotope of Propane-1,2-diol 1-phosphate
168.063	823784	167.056	1(6)	167.056	-1.4601	C01475	C6H11NO3	Allysine (H+ replaced by Na+)
168.063	823784	167.056	2(6)	167.056	-1.4601	C02946	C6H11NO3	4-Acetamidobutanoate (H+ replaced by Na+)
168.063	823784	167.056	3(6)	167.056	-1.4601	C03239	C6H11NO3	6-Amino-2-oxohexanoate (H+ replaced by Na+)
168.063	823784	167.056	4(6)	167.056	-1.4601	C03656	C6H11NO3	(S)-5-Amino-3-oxohexanoic acid (H+ replaced by Na+)
168.063	823784	167.056	5(6)	167.056	-1.4601	C04076	C6H11NO3	L-2-Aminoadipate 6-semialdehyde (H+ replaced by Na+)
168.063	823784	167.056	6(6)	167.056	-1.4601	C05825	C6H11NO3	2-Amino-5-oxohexanoate (H+ replaced by Na+)
169.095	1016700	168.087	1(7)	168.087	0.963154	C03078	C5H12N4O	O18 isotope of 4-Guanidinobutanamide (H+ replaced by Na+)
169.095	1016700	168.087	2(7)	168.087	-0.0499658	C00047	C6H14N2O2	L-Lysine (H+ replaced by Na+)
169.095	1016700	168.087	3(7)	168.087	-0.0499658	C00739	C6H14N2O2	D-Lysine (H+ replaced by Na+)
169.095	1016700	168.087	4(7)	168.087	-0.0499658	C01142	C6H14N2O2	(3S)-3,6-Diaminohexanoate (H+ replaced by Na+)
169.095	1016700	168.087	5(7)	168.087	-0.0499658	C01186	C6H14N2O2	(3S,5S)-3,5-Diaminohexanoate (H+ replaced by Na+)
169.095	1016700	168.087	6(7)	168.087	-0.0499658	C01931	C6H13N2O2R	R replaced by H in L-Lysyl-tRNA (H+ replaced by Na+)
169.095	1016700	168.087	7(7)	168.087	-0.0499658	C05161	C6H14N2O2	2,5-Diaminohexanoate (H+ replaced by Na+)
170.058	1289320	169.05	1(3)	169.05	0.682554	C02366	C9H9NO	3-Methyloxindole (H+ replaced by Na+)
170.058	1289320	169.05	2(3)	169.05	0.682554	C14639	C9H9NO	2-Indanone oxime (H+ replaced by Na+)
170.058	1289320	169.05	3(3)	169.05	0.467531	C13482	C4H12NO4P	Phosphodimethylethanolamine
175.119	1192390	174.112	1(3)	174.112	-0.127356	C00062	C6H14N4O2	L-Arginine
175.119	1192390	174.112	2(3)	174.112	-0.127356	C00792	C6H14N4O2	D-Arginine
175.119	1192390	174.112	3(3)	174.112	-0.127356	C02385	C6H14N4O2	Amino acid(Arg-)
183.092	602274	182.084	1(2)	182.084	2.93811	C07414	C11H13N	N15 isotope of Pargyline (H+ replaced by Na+)
183.092	602274	182.084	2(2)	182.084	-0.465703	C09209	C12H10N2	Harman
188.068	2855980	187.061	1(6)	187.061	-0.263538	C00079	C9H11NO2	L-Phenylalanine (H+ replaced by Na+)
188.068	2855980	187.061	2(6)	187.061	-0.263538	C02057	C9H11NO2	Phenylalanine (H+ replaced by Na+)
188.068	2855980	187.061	3(6)	187.061	-0.263538	C02265	C9H11NO2	D-Phenylalanine (H+ replaced by Na+)
188.068	2855980	187.061	4(6)	187.061	-0.263538	C07527	C9H11NO2	Benzocaine (H+ replaced by Na+)
188.068	2855980	187.061	5(6)	187.061	-1.1663	C02805	C7H9N2O4R	N15 isotope of R replaced by H in 5-Oxoprolyl-peptide
188.068	2855980	187.061	6(6)	187.061	-1.1663	C13672	C7H10N2O4	N15 isotope of (S)-AMPA
191.079	605039	190.072	1(4)	190.072	0.324433	C00534	C8H12N2O2	Pyridoxamine (H+ replaced by Na+)
191.079	605039	190.072	2(4)	190.072	0.324433	C11846	C8H12N2O2	Cyclo(deltaAla-L-Val) (H+ replaced by Na+)
191.079	605039	190.072	3(4)	190.072	0.324433	C13710	C8H12N2O2	4-PIOL (H+ replaced by Na+)
191.079	605039	190.072	4(4)	190.072	-0.564027	C03140	C6H11N3O4	N15 isotope of N-Amidino-L-glutamate
197.101	1630640	196.094	1(3)	196.094	-0.28766	C00062	C6H14N4O2	L-Arginine (H+ replaced by Na+)
197.101	1630640	196.094	2(3)	196.094	-0.28766	C00792	C6H14N4O2	D-Arginine (H+ replaced by Na+)
197.101	1630640	196.094	3(3)	196.094	-0.28766	C02385	C6H14N4O2	Amino acid(Arg-) (H+ replaced by Na+)
200.068	603440	199.061	1(3)	199.061	0.0233359	C04071	C4H12N3O4P	O18 isotope of Guanidinoethyl methyl phosphate
200.068	603440	199.061	2(3)	199.061	-1.49788	C04771	C8H10N2O4	N15 isotope of (S)-2-Amino-3-(3-hydroxy-4-oxo-4H-pyridin-1-yl)propanoate
200.068	603440	199.061	3(3)	199.061	-1.49788	C06660	C8H10N2O4	N15 isotope of Clavaminic acid
203.053	16886600	202.045	1(46)	202.045	-0.340533	C00031	C6H12O6	D-Glucose (H+ replaced by Na+)
203.053	16886600	202.045	2(46)	202.045	-0.340533	C00095	C6H12O6	D-Fructose (H+ replaced by Na+)
203.053	16886600	202.045	3(46)	202.045	-0.340533	C00124	C6H12O6	D-Galactose (H+ replaced by Na+)
203.053	16886600	202.045	4(46)	202.045	-0.340533	C00137	C6H12O6	myo-Inositol (H+ replaced by Na+)
203.053	16886600	202.045	5(46)	202.045	-0.340533	C00159	C6H12O6	D-Mannose (H+ replaced by Na+)
203.053	16886600	202.045	6(46)	202.045	-0.340533	C00221	C6H12O6	beta-D-Glucose (H+ replaced by Na+)
203.053	16886600	202.045	7(46)	202.045	-0.340533	C00247	C6H12O6	L-Sorbose (H+ replaced by Na+)
203.053	16886600	202.045	8(46)	202.045	-0.340533	C00267	C6H12O6	alpha-D-Glucose (H+ replaced by Na+)
203.053	16886600	202.045	9(46)	202.045	-0.340533	C00738	C6H12O6	D-Hexose (H+ replaced by Na+)
203.053	16886600	202.045	10(46)	202.045	-0.340533	C00764	C6H12O6	D-Sorbose (H+ replaced by Na+)
203.053	16886600	202.045	11(46)	202.045	-0.340533	C00795	C6H12O6	D-Tagatose (H+ replaced by Na+)
203.053	16886600	202.045	12(46)	202.045	-0.340533	C00936	C6H12O6	alpha-D-Mannose (H+ replaced by Na+)
203.053	16886600	202.045	13(46)	202.045	-0.340533	C00962	C6H12O6	beta-D-Galactose (H+ replaced by Na+)
203.053	16886600	202.045	14(46)	202.045	-0.340533	C00963	C6H11O6R	R replaced by H in beta-D-Glucoside (H+ replaced by Na+)
203.053	16886600	202.045	15(46)	202.045	-0.340533	C00984	C6H12O6	alpha-D-Galactose (H+ replaced by Na+)
203.053	16886600	202.045	16(46)	202.045	-0.340533	C01140	C6H11O6R	R replaced by H in alpha-D-Glucosyl-protein (H+ replaced by Na+)
203.053	16886600	202.045	17(46)	202.045	-0.340533	C01381	C6H12O6	Hexose (H+ replaced by Na+)
203.053	16886600	202.045	18(46)	202.045	-0.340533	C01383	C6H12O6	Ketose (H+ replaced by Na+)
203.053	16886600	202.045	19(46)	202.045	-0.340533	C01452	C6H12O6	Sorbose (H+ replaced by Na+)
203.053	16886600	202.045	20(46)	202.045	-0.340533	C01487	C6H12O6	D-Allose (H+ replaced by Na+)
203.053	16886600	202.045	21(46)	202.045	-0.340533	C01582	C6H12O6	Galactose (H+ replaced by Na+)
203.053	16886600	202.045	22(46)	202.045	-0.340533	C01662	C6H12O6	Aldohexose (H+ replaced by Na+)
203.053	16886600	202.045	23(46)	202.045	-0.340533	C01680	C6H12O6	D-Fuconate (H+ replaced by Na+)
203.053	16886600	202.045	24(46)	202.045	-0.340533	C01719	C6H12O6	L-Fructose (H+ replaced by Na+)
203.053	16886600	202.045	25(46)	202.045	-0.340533	C01720	C6H12O6	L-Fuconate (H+ replaced by Na+)
203.053	16886600	202.045	26(46)	202.045	-0.340533	C01798	C6H11O6R	R replaced by H in D-Glucoside (H+ replaced by Na+)
203.053	16886600	202.045	27(46)	202.045	-0.340533	C01825	C6H12O6	L-Galactose (H+ replaced by Na+)
203.053	16886600	202.045	28(46)	202.045	-0.340533	C01906	C6H12O6	D-Hamamelose (H+ replaced by Na+)
203.053	16886600	202.045	29(46)	202.045	-0.340533	C01915	C6H11O6R	R replaced by H in Galactolipid (H+ replaced by Na+)
203.053	16886600	202.045	30(46)	202.045	-0.340533	C01934	C6H12O6	L-Rhamnonate (H+ replaced by Na+)
203.053	16886600	202.045	31(46)	202.045	-0.340533	C02209	C6H12O6	beta-D-Mannose (H+ replaced by Na+)
203.053	16886600	202.045	32(46)	202.045	-0.340533	C02336	C6H12O6	beta-D-Fructose (H+ replaced by Na+)
203.053	16886600	202.045	33(46)	202.045	-0.340533	C02782	C6H12O6	2-Deoxy-D-gluconate (H+ replaced by Na+)
203.053	16886600	202.045	34(46)	202.045	-0.340533	C04942	C6H11O6R	R replaced by H in beta-D-Mannosyl-R (H+ replaced by Na+)
203.053	16886600	202.045	35(46)	202.045	-0.340533	C05003	C6H12O6	Fructose(pyranose) (H+ replaced by Na+)
203.053	16886600	202.045	36(46)	202.045	-0.340533	C06152	C6H12O6	muco-Inositol (H+ replaced by Na+)
203.053	16886600	202.045	37(46)	202.045	-0.340533	C06153	C6H12O6	scyllo-Inositol (H+ replaced by Na+)
203.053	16886600	202.045	38(46)	202.045	-0.340533	C06464	C6H12O6	D-Altrose (H+ replaced by Na+)
203.053	16886600	202.045	39(46)	202.045	-0.340533	C06465	C6H12O6	D-Gulose (H+ replaced by Na+)
203.053	16886600	202.045	40(46)	202.045	-0.340533	C06466	C6H12O6	D-Idose (H+ replaced by Na+)
203.053	16886600	202.045	41(46)	202.045	-0.340533	C06467	C6H12O6	D-Talose (H+ replaced by Na+)
203.053	16886600	202.045	42(46)	202.045	-0.340533	C06468	C6H12O6	D-Psicose (H+ replaced by Na+)
203.053	16886600	202.045	43(46)	202.045	-0.340533	C08351	C6H12O6	beta-D-Hamamelopyranose (H+ replaced by Na+)
203.053	16886600	202.045	44(46)	202.045	-0.340533	C08356	C6H12O6	alpha-L-Sorbopyranose (H+ replaced by Na+)
203.053	16886600	202.045	45(46)	202.045	-0.340533	C10906	C6H12O6	D-Fructose (H+ replaced by Na+)
203.053	16886600	202.045	46(46)	202.045	-0.340533	C15923	C6H12O6	L-Gulose (H+ replaced by Na+)
204.056	1146250	203.049	1(46)	203.049	-0.0671806	C00031	C6H12O6	C13 isotope of D-Glucose (H+ replaced by Na+)
204.056	1146250	203.049	2(46)	203.049	-0.0671806	C00095	C6H12O6	C13 isotope of D-Fructose (H+ replaced by Na+)
204.056	1146250	203.049	3(46)	203.049	-0.0671806	C00124	C6H12O6	C13 isotope of D-Galactose (H+ replaced by Na+)
204.056	1146250	203.049	4(46)	203.049	-0.0671806	C00137	C6H12O6	C13 isotope of myo-Inositol (H+ replaced by Na+)
204.056	1146250	203.049	5(46)	203.049	-0.0671806	C00159	C6H12O6	C13 isotope of D-Mannose (H+ replaced by Na+)
204.056	1146250	203.049	6(46)	203.049	-0.0671806	C00221	C6H12O6	C13 isotope of beta-D-Glucose (H+ replaced by Na+)
204.056	1146250	203.049	7(46)	203.049	-0.0671806	C00247	C6H12O6	C13 isotope of L-Sorbose (H+ replaced by Na+)
204.056	1146250	203.049	8(46)	203.049	-0.0671806	C00267	C6H12O6	C13 isotope of alpha-D-Glucose (H+ replaced by Na+)
204.056	1146250	203.049	9(46)	203.049	-0.0671806	C00738	C6H12O6	C13 isotope of D-Hexose (H+ replaced by Na+)
204.056	1146250	203.049	10(46)	203.049	-0.0671806	C00764	C6H12O6	C13 isotope of D-Sorbose (H+ replaced by Na+)
204.056	1146250	203.049	11(46)	203.049	-0.0671806	C00795	C6H12O6	C13 isotope of D-Tagatose (H+ replaced by Na+)
204.056	1146250	203.049	12(46)	203.049	-0.0671806	C00936	C6H12O6	C13 isotope of alpha-D-Mannose (H+ replaced by Na+)
204.056	1146250	203.049	13(46)	203.049	-0.0671806	C00962	C6H12O6	C13 isotope of beta-D-Galactose (H+ replaced by Na+)
204.056	1146250	203.049	14(46)	203.049	-0.0671806	C00963	C6H11O6R	C13 isotope of R replaced by H in beta-D-Glucoside (H+ replaced by Na+)
204.056	1146250	203.049	15(46)	203.049	-0.0671806	C00984	C6H12O6	C13 isotope of alpha-D-Galactose (H+ replaced by Na+)
204.056	1146250	203.049	16(46)	203.049	-0.0671806	C01140	C6H11O6R	C13 isotope of R replaced by H in alpha-D-Glucosyl-protein (H+ replaced by Na+)
204.056	1146250	203.049	17(46)	203.049	-0.0671806	C01381	C6H12O6	C13 isotope of Hexose (H+ replaced by Na+)
204.056	1146250	203.049	18(46)	203.049	-0.0671806	C01383	C6H12O6	C13 isotope of Ketose (H+ replaced by Na+)
204.056	1146250	203.049	19(46)	203.049	-0.0671806	C01452	C6H12O6	C13 isotope of Sorbose (H+ replaced by Na+)
204.056	1146250	203.049	20(46)	203.049	-0.0671806	C01487	C6H12O6	C13 isotope of D-Allose (H+ replaced by Na+)
204.056	1146250	203.049	21(46)	203.049	-0.0671806	C01582	C6H12O6	C13 isotope of Galactose (H+ replaced by Na+)
204.056	1146250	203.049	22(46)	203.049	-0.0671806	C01662	C6H12O6	C13 isotope of Aldohexose (H+ replaced by Na+)
204.056	1146250	203.049	23(46)	203.049	-0.0671806	C01680	C6H12O6	C13 isotope of D-Fuconate (H+ replaced by Na+)
204.056	1146250	203.049	24(46)	203.049	-0.0671806	C01719	C6H12O6	C13 isotope of L-Fructose (H+ replaced by Na+)
204.056	1146250	203.049	25(46)	203.049	-0.0671806	C01720	C6H12O6	C13 isotope of L-Fuconate (H+ replaced by Na+)
204.056	1146250	203.049	26(46)	203.049	-0.0671806	C01798	C6H11O6R	C13 isotope of R replaced by H in D-Glucoside (H+ replaced by Na+)
204.056	1146250	203.049	27(46)	203.049	-0.0671806	C01825	C6H12O6	C13 isotope of L-Galactose (H+ replaced by Na+)
204.056	1146250	203.049	28(46)	203.049	-0.0671806	C01906	C6H12O6	C13 isotope of D-Hamamelose (H+ replaced by Na+)
204.056	1146250	203.049	29(46)	203.049	-0.0671806	C01915	C6H11O6R	C13 isotope of R replaced by H in Galactolipid (H+ replaced by Na+)
204.056	1146250	203.049	30(46)	203.049	-0.0671806	C01934	C6H12O6	C13 isotope of L-Rhamnonate (H+ replaced by Na+)
204.056	1146250	203.049	31(46)	203.049	-0.0671806	C02209	C6H12O6	C13 isotope of beta-D-Mannose (H+ replaced by Na+)
204.056	1146250	203.049	32(46)	203.049	-0.0671806	C02336	C6H12O6	C13 isotope of beta-D-Fructose (H+ replaced by Na+)
204.056	1146250	203.049	33(46)	203.049	-0.0671806	C02782	C6H12O6	C13 isotope of 2-Deoxy-D-gluconate (H+ replaced by Na+)
204.056	1146250	203.049	34(46)	203.049	-0.0671806	C04942	C6H11O6R	C13 isotope of R replaced by H in beta-D-Mannosyl-R (H+ replaced by Na+)
204.056	1146250	203.049	35(46)	203.049	-0.0671806	C05003	C6H12O6	C13 isotope of Fructose(pyranose) (H+ replaced by Na+)
204.056	1146250	203.049	36(46)	203.049	-0.0671806	C06152	C6H12O6	C13 isotope of muco-Inositol (H+ replaced by Na+)
204.056	1146250	203.049	37(46)	203.049	-0.0671806	C06153	C6H12O6	C13 isotope of scyllo-Inositol (H+ replaced by Na+)
204.056	1146250	203.049	38(46)	203.049	-0.0671806	C06464	C6H12O6	C13 isotope of D-Altrose (H+ replaced by Na+)
204.056	1146250	203.049	39(46)	203.049	-0.0671806	C06465	C6H12O6	C13 isotope of D-Gulose (H+ replaced by Na+)
204.056	1146250	203.049	40(46)	203.049	-0.0671806	C06466	C6H12O6	C13 isotope of D-Idose (H+ replaced by Na+)
204.056	1146250	203.049	41(46)	203.049	-0.0671806	C06467	C6H12O6	C13 isotope of D-Talose (H+ replaced by Na+)
204.056	1146250	203.049	42(46)	203.049	-0.0671806	C06468	C6H12O6	C13 isotope of D-Psicose (H+ replaced by Na+)
204.056	1146250	203.049	43(46)	203.049	-0.0671806	C08351	C6H12O6	C13 isotope of beta-D-Hamamelopyranose (H+ replaced by Na+)
204.056	1146250	203.049	44(46)	203.049	-0.0671806	C08356	C6H12O6	C13 isotope of alpha-L-Sorbopyranose (H+ replaced by Na+)
204.056	1146250	203.049	45(46)	203.049	-0.0671806	C10906	C6H12O6	C13 isotope of D-Fructose (H+ replaced by Na+)
204.056	1146250	203.049	46(46)	203.049	-0.0671806	C15923	C6H12O6	C13 isotope of L-Gulose (H+ replaced by Na+)
204.063	3259610	203.056	1(6)	203.056	0.523873	C07585	C8H9N3O2	O18 isotope of N-Acetylisoniazid (H+ replaced by Na+)
204.063	3259610	203.056	2(6)	203.056	-0.314777	C00082	C9H11NO3	L-Tyrosine (H+ replaced by Na+)
204.063	3259610	203.056	3(6)	203.056	-0.314777	C01536	C9H11NO3	Tyrosine (H+ replaced by Na+)
204.063	3259610	203.056	4(6)	203.056	-0.314777	C03290	C9H11NO3	L-threo-3-Phenylserine (H+ replaced by Na+)
204.063	3259610	203.056	5(6)	203.056	-0.314777	C04368	C9H11NO3	3-Amino-3-(4-hydroxyphenyl)propanoate (H+ replaced by Na+)
204.063	3259610	203.056	6(6)	203.056	-0.314777	C06420	C9H11NO3	D-Tyrosine (H+ replaced by Na+)
205.066	662161	204.059	1(5)	204.059	-0.777986	C00082	C9H11NO3	C13 isotope of L-Tyrosine (H+ replaced by Na+)
205.066	662161	204.059	2(5)	204.059	-0.777986	C01536	C9H11NO3	C13 isotope of Tyrosine (H+ replaced by Na+)
205.066	662161	204.059	3(5)	204.059	-0.777986	C03290	C9H11NO3	C13 isotope of L-threo-3-Phenylserine (H+ replaced by Na+)
205.066	662161	204.059	4(5)	204.059	-0.777986	C04368	C9H11NO3	C13 isotope of 3-Amino-3-(4-hydroxyphenyl)propanoate (H+ replaced by Na+)
205.066	662161	204.059	5(5)	204.059	-0.777986	C06420	C9H11NO3	C13 isotope of D-Tyrosine (H+ replaced by Na+)
205.068	1619960	204.061	1(6)	204.061	-0.386489	C00392	C6H14O6	Mannitol (H+ replaced by Na+)
205.068	1619960	204.061	2(6)	204.061	-0.386489	C00794	C6H14O6	D-Sorbitol (H+ replaced by Na+)
205.068	1619960	204.061	3(6)	204.061	-0.386489	C01489	C6H14O6	D-Iditol (H+ replaced by Na+)
205.068	1619960	204.061	4(6)	204.061	-0.386489	C01507	C6H14O6	L-Iditol (H+ replaced by Na+)
205.068	1619960	204.061	5(6)	204.061	-0.386489	C01697	C6H14O6	Galactitol (H+ replaced by Na+)
205.068	1619960	204.061	6(6)	204.061	-0.386489	C01722	C6H14O6	L-Glucitol (H+ replaced by Na+)
205.086	676532	204.079	1(4)	204.078	0.193956	C06732	C11H10N2O2	O18 isotope of alpha,beta-Didehydrotryptophan
205.086	676532	204.079	2(4)	204.078	0.193956	C10744	C11H10N2O2	O18 isotope of Vasicinone
205.086	676532	204.079	3(4)	204.079	-0.640491	C09921	C12H12O3	3-Butylidene-7-hydroxyphthalide
205.086	676532	204.079	4(4)	204.079	-2.81246	C01365	C11H11N2O2X	N15 isotope of X-Trp
207.051	615952	206.043	1(2)	206.043	-0.17839	C03095	C7H8N3O3R	N15 isotope of R replaced by H in N-Aminoacyl-L-histidine (H+ replaced by Na+)
207.051	615952	206.043	2(2)	206.044	-0.913172	C00725	C8H14O2S2	Lipoate
207.074	1426130	206.067	1(2)	206.067	0.278253	C08290	C7H10N4O2	O18 isotope of L-Lathyrine (H+ replaced by Na+)
207.074	1426130	206.067	2(2)	206.067	-0.740899	C07559	C10H14ClN	C13 isotope of Chlorphentermine (H+ replaced by Na+)
207.099	2672860	206.092	1(4)	206.092	-0.218702	C03843	C10H16O3	5-exo-Hydroxy-1,2-campholide (H+ replaced by Na+)
207.099	2672860	206.092	2(4)	206.092	-0.218702	C04718	C10H16O3	1,6,6-Trimethyl-2,7-dioxabicyclo[3.2.2]nonan-3-one (H+ replaced by Na+)
207.099	2672860	206.092	3(4)	206.092	-1.0381	C15480	C8H15NO5	N15 isotope of N-Acetyl-D-fucosamine
207.099	2672860	206.092	4(4)	206.092	-1.0381	C15481	C8H15NO5	N15 isotope of N-Acetyl-D-quinovosamine
207.136	683642	206.128	1(6)	206.128	2.7366	C02571	C9H18NO4	O18 isotope of O-Acetylcarnitine
207.136	683642	206.128	2(6)	206.128	0.57934	C08571	C11H20O2	gamma-Undecalactone (H+ replaced by Na+)
207.136	683642	206.128	3(6)	206.128	0.57934	C12295	C11H20O2	Citronellyl formate (H+ replaced by Na+)
207.136	683642	206.128	4(6)	206.128	0.57934	C13823	C11H20O2	11-Undecanolactone (H+ replaced by Na+)
207.136	683642	206.128	5(6)	206.128	0.57934	C13910	C11H20O2	Undecylenic acid (H+ replaced by Na+)
207.136	683642	206.128	6(6)	206.128	-0.239912	C05944	C9H19NO4	N15 isotope of Pantothenol
207.998	744605	206.991	1(3)	206.991	0.510608	C01005	C3H8NO6P	O-Phospho-L-serine (H+ replaced by Na+)
207.998	744605	206.991	2(3)	206.991	0.510608	C02532	C3H8NO6P	D-O-Phosphoserine (H+ replaced by Na+)
207.998	744605	206.991	3(3)	206.991	-0.129619	C02496	C6H4N2O5	N15 isotope of 2,4-Dinitrophenol (H+ replaced by Na+)
210.05	11063000	209.043	1(2)	209.043	-1.06391	C02805	C7H9N2O4R	N15 isotope of R replaced by H in 5-Oxoprolyl-peptide (H+ replaced by Na+)
210.05	11063000	209.043	2(2)	209.043	-1.06391	C13672	C7H10N2O4	N15 isotope of (S)-AMPA (H+ replaced by Na+)
210.051	817320	209.044	1(1)	209.044	-2.17049	C06559	C6H10ClN5	Deethylatrazine (H+ replaced by Na+)
211.034	1374700	210.027	1(1)	210.027	-0.942668	C01215	C7H9NO5	N15 isotope of 2-(Acetamidomethylene)succinate (H+ replaced by Na+)
211.094	897653	210.087	1(1)	210.087	-0.331731	C08261	C9H16O4	Azelaic acid (H+ replaced by Na+)
211.119	1247140	210.112	1(2)	210.112	-0.911508	C02217	C10H18O3	O18 isotope of 10-Oxodecanoate (H+ replaced by Na+)
211.119	1247140	210.112	2(2)	210.112	-0.911508	C13945	C10H18O3	O18 isotope of 2-Oxodecanoic acid (H+ replaced by Na+)
211.144	866153	210.136	1(1)	210.136	1.311	C12889	C10H21NO2	N15 isotope of n-Decanohydroxamic acid (H+ replaced by Na+)
214.085	2477290	213.078	1(1)	213.079	-2.79133	C07224	C12H9N3O	O18 isotope of Milrinone
214.087	4148270	213.079	1(2)	213.079	1.2903	C12865	C13H11NO2	Benzyl nicotinate
214.087	4148270	213.079	2(2)	213.079	1.2903	C13697	C13H11NO2	Fenamic acid
214.088	19462800	213.081	1(2)	213.081	1.91253	C00666	C7H14N2O4	C13 isotope of LL-2,6-Diaminoheptanedioate (H+ replaced by Na+)
214.088	19462800	213.081	2(2)	213.081	1.91253	C00680	C7H14N2O4	C13 isotope of meso-2,6-Diaminoheptanedioate (H+ replaced by Na+)
214.092	5438090	213.085	1(4)	213.085	-0.353037	C06360	C12H14O2	C13 isotope of Propyl cinnamate (H+ replaced by Na+)
214.092	5438090	213.085	2(4)	213.085	-0.353037	C08452	C12H14O2	C13 isotope of Ichthyotherol (H+ replaced by Na+)
214.092	5438090	213.085	3(4)	213.085	-0.353037	C09017	C12H14O2	C13 isotope of Precocene 1 (H+ replaced by Na+)
214.092	5438090	213.085	4(4)	213.085	-0.353037	C12459	C12H14O2	C13 isotope of 3-Dimethylallyl-4-hydroxybenzaldehyde (H+ replaced by Na+)
214.092	3556620	213.085	1(2)	213.086	-1.67032	C05933	C6H14N4O3	N15 isotope of N-(omega)-Hydroxyarginine (H+ replaced by Na+)
214.092	3556620	213.085	2(2)	213.086	-1.67032	C08284	C6H14N4O3	N15 isotope of gamma-Hydroxy-L-arginine (H+ replaced by Na+)
214.093	1903110	213.086	1(5)	213.086	-2.51094	C02256	C8H15NO4	O18 isotope of Castanospermine (H+ replaced by Na+)
214.093	1903110	213.086	2(5)	213.086	-2.51094	C06326	C8H15NO4	O18 isotope of (2S)-2-{[1-(R)-Carboxyethyl]amino}pentanoate (H+ replaced by Na+)
214.093	1903110	213.086	3(5)	213.086	-2.51094	C10124	C8H15NO4	O18 isotope of Alexine (H+ replaced by Na+)
214.093	1903110	213.086	4(5)	213.086	-2.51094	C10132	C8H15NO4	O18 isotope of Australine (H+ replaced by Na+)
214.093	1903110	213.086	5(5)	213.086	-2.51094	C11843	C8H15NO4	O18 isotope of 2 -(Butylamido)-4-hydroxybutanoic acid (H+ replaced by Na+)
214.094	1376440	213.087	1(5)	213.087	-0.520579	C01408	C14H12O2	C13 isotope of Benzoin
214.094	1376440	213.087	2(5)	213.087	-0.520579	C01745	C14H12O2	C13 isotope of Pinosylvin
214.094	1376440	213.087	3(5)	213.087	-0.520579	C04468	C14H12O2	C13 isotope of (+)-cis-3,4-Dihydrophenanthrene-3,4-diol
214.094	1376440	213.087	4(5)	213.087	-0.520579	C11428	C14H12O2	C13 isotope of trans-9(S),10(S)-Dihydrodiolphenanthrene
214.094	1376440	213.087	5(5)	213.087	-0.520579	C14233	C14H12O2	C13 isotope of 4,4'-Dihydroxystilbene
214.095	1025630	213.088	1(1)	213.088	-1.74399	C01462	C8H11N4O3R	N15 isotope of R replaced by H in Xaa-His
214.095	826002	213.088	1(2)	213.089	-2.53767	C07194	C10H13NO4	O18 isotope of Methyldopa anhydrous
214.095	826002	213.088	2(2)	213.089	-2.53767	C09946	C10H13NO4	O18 isotope of Enicoflavine
214.097	594978	213.09	1(5)	213.09	1.78951	C05659	C11H14N2O	N15 isotope of 5-Methoxytryptamine (H+ replaced by Na+)
214.097	594978	213.09	2(5)	213.09	1.78951	C06212	C11H14N2O	N15 isotope of N-Methylserotonin (H+ replaced by Na+)
214.097	594978	213.09	3(5)	213.09	1.78951	C10763	C11H14N2O	N15 isotope of Cytisine (H+ replaced by Na+)
214.097	594978	213.09	4(5)	213.09	1.78951	C13665	C11H14N2O	N15 isotope of 2-Methyl-5-hydroxytryptamine (H+ replaced by Na+)
214.097	594978	213.09	5(5)	213.09	1.78951	C16151	C11H14N2O	N15 isotope of 2,6-Dihydroxy-N-methylmyosmine (H+ replaced by Na+)
215.089	2465120	214.082	1(3)	214.082	0.401626	C00666	C7H14N2O4	O18 isotope of LL-2,6-Diaminoheptanedioate (H+ replaced by Na+)
215.089	2465120	214.082	2(3)	214.082	0.401626	C00680	C7H14N2O4	O18 isotope of meso-2,6-Diaminoheptanedioate (H+ replaced by Na+)
215.089	2465120	214.082	3(3)	214.082	-0.393831	C11913	C8H16O5	D-Mycinose (H+ replaced by Na+)
215.093	30739800	214.086	1(4)	214.086	0.342057	C06360	C12H14O2	O18 isotope of Propyl cinnamate (H+ replaced by Na+)
215.093	30739800	214.086	2(4)	214.086	0.342057	C08452	C12H14O2	O18 isotope of Ichthyotherol (H+ replaced by Na+)
215.093	30739800	214.086	3(4)	214.086	0.342057	C09017	C12H14O2	O18 isotope of Precocene 1 (H+ replaced by Na+)
215.093	30739800	214.086	4(4)	214.086	0.342057	C12459	C12H14O2	O18 isotope of 3-Dimethylallyl-4-hydroxybenzaldehyde (H+ replaced by Na+)
215.096	1074040	214.089	1(2)	214.089	-0.880726	C11802	C8H14N4OS	Oxaburimamide
215.096	1074040	214.089	2(2)	214.089	-0.880726	C14332	C8H14N4OS	Metribuzin
216.136	3662450	215.129	1(1)	215.129	-1.04034	C01909	C10H18N2O3	N15 isotope of Dethiobiotin
217.047	1457800	216.04	1(9)	216.04	-0.460563	C00779	C10H10O4	Scytalone (H+ replaced by Na+)
217.047	1457800	216.04	2(9)	216.04	-0.460563	C01494	C10H10O4	Ferulate (H+ replaced by Na+)
217.047	1457800	216.04	3(9)	216.04	-0.460563	C02379	C10H10O4	6-Hydroxymellein (H+ replaced by Na+)
217.047	1457800	216.04	4(9)	216.04	-0.460563	C09974	C10H10O4	2,4,8-Trihydroxy-1-tetralone (H+ replaced by Na+)
217.047	1457800	216.04	5(9)	216.04	-0.460563	C10470	C10H10O4	Isoferulic acid (H+ replaced by Na+)
217.047	1457800	216.04	6(9)	216.04	-0.460563	C10477	C10H10O4	Methyl caffeate (H+ replaced by Na+)
217.047	1457800	216.04	7(9)	216.04	-0.460563	C11233	C10H10O4	Dimethyl phthalate (H+ replaced by Na+)
217.047	1457800	216.04	8(9)	216.04	-0.460563	C12204	C10H10O4	5-Hydroxyconiferaldehyde (H+ replaced by Na+)
217.047	1457800	216.04	9(9)	216.04	-0.628818	C11434	C5H13O7P	2-C-Methyl-D-erythritol 4-phosphate
217.068	5669220	216.061	1(9)	216.061	-0.411307	C03365	C7H14O6	5-O-Methyl-myo-inositol (H+ replaced by Na+)
217.068	5669220	216.061	2(9)	216.061	-0.411307	C03619	C7H14O6	Methyl beta-D-galactoside (H+ replaced by Na+)
217.068	5669220	216.061	3(9)	216.061	-0.411307	C03659	C7H14O6	1-O-Methyl-myo-inositol (H+ replaced by Na+)
217.068	5669220	216.061	4(9)	216.061	-0.411307	C03660	C7H14O6	3-O-Methyl-myo-inositol (H+ replaced by Na+)
217.068	5669220	216.061	5(9)	216.061	-0.411307	C03844	C7H14O6	D-Pinitol (H+ replaced by Na+)
217.068	5669220	216.061	6(9)	216.061	-0.411307	C05163	C7H14O6	O-Methyl-scyllo-inositol (H+ replaced by Na+)
217.068	5669220	216.061	7(9)	216.061	-0.411307	C06352	C7H14O6	4-O-Methyl-myo-inositol (H+ replaced by Na+)
217.068	5669220	216.061	8(9)	216.061	-0.411307	C06353	C7H14O6	6-O-Methyl-myo-inositol (H+ replaced by Na+)
217.068	5669220	216.061	9(9)	216.061	-0.411307	C08257	C7H14O6	(-)-Quebrachitol (H+ replaced by Na+)
217.105	3111340	216.097	1(1)	216.097	0.766046	C06551	C8H14ClN5	C13 isotope of Atrazine
218.15	1892570	217.143	1(2)	217.143	1.71339	C05341	C9H19N3O3	beta-Alanyl-L-lysine
218.15	1892570	217.143	2(2)	217.143	1.71339	C15699	C9H19N3O3	gamma-L-Glutamylputrescine
219.026	5003710	218.019	1(1)	218.019	0.394207	C04045	C9H8O5	3-(3,4-Dihydroxyphenyl)pyruvate (H+ replaced by Na+)
219.083	1859630	218.075	1(4)	218.075	2.98603	C03404	C10H13NO3	C13 isotope of L-Tyrosine methyl ester (H+ replaced by Na+)
219.083	1859630	218.075	2(4)	218.075	2.98603	C07921	C10H13NO3	C13 isotope of Metyrosine (H+ replaced by Na+)
219.083	1859630	218.075	3(4)	218.075	2.98603	C10588	C10H13NO3	C13 isotope of Damascenine (H+ replaced by Na+)
219.083	1859630	218.075	4(4)	218.075	2.98603	C11820	C10H13NO3	C13 isotope of alpha-Methyl-m-tyrosine (H+ replaced by Na+)
219.11	4315760	218.103	1(2)	218.103	-0.359751	C13311	C10H16N2O2	Fasoracetam (H+ replaced by Na+)
219.11	4315760	218.103	2(2)	218.103	-1.13402	C15532	C8H15N3O4	N15 isotope of N-Acetyl-L-citrulline
219.155	3225770	218.148	1(1)	218.147	2.12369	C14323	C11H23NOS	N15 isotope of Butylate
220.169	1172940	219.162	1(2)	219.162	-2.64994	C09949	C14H21NO	Fabianine
220.169	1172940	219.162	2(2)	219.162	-2.64994	C10171	C14H21NO	(-)-Sedamine
221.09	902452	220.082	1(1)	220.083	-1.09909	C04673	C7H13N3O5	N15 isotope of 1D-1-Guanidino-1-deoxy-3-dehydro-scyllo-inositol
221.115	1846110	220.107	1(2)	220.107	0.432315	C13311	C10H16N2O2	O18 isotope of Fasoracetam (H+ replaced by Na+)
221.115	1846110	220.107	2(2)	220.108	-1.10859	C00864	C9H17NO5	N15 isotope of Pantothenate
222.056	1377480	221.049	1(1)	221.049	-0.946543	C11490	C7H12N2O4S	N15 isotope of AMCC
222.183	594054	221.175	1(1)	221.176	-1.42478	C13831	C12H25NO	Dodecanamide (H+ replaced by Na+)
223.094	2948920	222.087	1(9)	222.087	-0.939108	C00140	C8H15NO6	N15 isotope of N-Acetyl-D-glucosamine
223.094	2948920	222.087	2(9)	222.087	-0.939108	C00645	C8H15NO6	N15 isotope of N-Acetyl-D-mannosamine
223.094	2948920	222.087	3(9)	222.087	-0.939108	C01132	C8H15NO6	N15 isotope of N-Acetyl-D-galactosamine
223.094	2948920	222.087	4(9)	222.087	-0.939108	C02711	C8H15NO6	N15 isotope of N-Acetylhexosamine
223.094	2948920	222.087	5(9)	222.087	-0.939108	C03136	C8H15NO6	N15 isotope of N-Acetyl-D-hexosamine
223.094	2948920	222.087	6(9)	222.087	-0.939108	C03518	C8H14NO6R	N15 isotope of R replaced by H in N-Acetyl-D-glucosaminide
223.094	2948920	222.087	7(9)	222.087	-0.939108	C03878	C8H15NO6	N15 isotope of N-Acetyl-beta-D-glucosamine
223.094	2948920	222.087	8(9)	222.087	-0.939108	C04502	C8H14NO6R	N15 isotope of R replaced by H in N-Acetyl-beta-D-glucosaminyl-glycopeptide
223.094	2948920	222.087	9(9)	222.087	-0.939108	C05021	C8H15NO6	N15 isotope of N-Acetyl-beta-D-galactosamine
223.167	681684	222.16	1(1)	222.16	0.0418179	C02679	C12H24O2	Dodecanoic acid (H+ replaced by Na+)
225.11	591141	224.102	1(2)	224.102	-0.400515	C08277	C10H18O4	Sebacic acid (H+ replaced by Na+)
225.11	591141	224.102	2(2)	224.102	-0.400515	C14566	C10H18O4	Diethyl adipate (H+ replaced by Na+)
227.079	8051740	226.072	1(8)	226.072	0.450999	C10930	C10H10N4O	O18 isotope of Metamitron (H+ replaced by Na+)
227.079	8051740	226.072	2(8)	226.072	-0.302269	C00078	C11H12N2O2	L-Tryptophan (H+ replaced by Na+)
227.079	8051740	226.072	3(8)	226.072	-0.302269	C00525	C11H12N2O2	D-Tryptophan (H+ replaced by Na+)
227.079	8051740	226.072	4(8)	226.072	-0.302269	C00806	C11H12N2O2	Tryptophan (H+ replaced by Na+)
227.079	8051740	226.072	5(8)	226.072	-0.302269	C07839	C11H12N2O2	Ethotoin (H+ replaced by Na+)
227.079	8051740	226.072	6(8)	226.072	-0.302269	C10743	C11H12N2O2	Vasicinol (H+ replaced by Na+)
227.079	8051740	226.072	7(8)	226.072	-0.302269	C10968	C11H12N2O2	Idazoxan (H+ replaced by Na+)
227.079	8051740	226.072	8(8)	226.072	-0.302269	C14916	C11H12N2O2	Nirvanol (H+ replaced by Na+)
228.082	1030980	227.075	1(7)	227.075	-0.0139701	C00078	C11H12N2O2	C13 isotope of L-Tryptophan (H+ replaced by Na+)
228.082	1030980	227.075	2(7)	227.075	-0.0139701	C00525	C11H12N2O2	C13 isotope of D-Tryptophan (H+ replaced by Na+)
228.082	1030980	227.075	3(7)	227.075	-0.0139701	C00806	C11H12N2O2	C13 isotope of Tryptophan (H+ replaced by Na+)
228.082	1030980	227.075	4(7)	227.075	-0.0139701	C07839	C11H12N2O2	C13 isotope of Ethotoin (H+ replaced by Na+)
228.082	1030980	227.075	5(7)	227.075	-0.0139701	C10743	C11H12N2O2	C13 isotope of Vasicinol (H+ replaced by Na+)
228.082	1030980	227.075	6(7)	227.075	-0.0139701	C10968	C11H12N2O2	C13 isotope of Idazoxan (H+ replaced by Na+)
228.082	1030980	227.075	7(7)	227.075	-0.0139701	C14916	C11H12N2O2	C13 isotope of Nirvanol (H+ replaced by Na+)
229.081	599479	228.074	1(3)	228.074	0.0518339	C15480	C8H15NO5	N15 isotope of N-Acetyl-D-fucosamine (H+ replaced by Na+)
229.081	599479	228.074	2(3)	228.074	0.0518339	C15481	C8H15NO5	N15 isotope of N-Acetyl-D-quinovosamine (H+ replaced by Na+)
229.081	599479	228.074	3(3)	228.075	-2.66562	C00526	C9H12N2O5	Deoxyuridine
229.141	644806	228.134	1(1)	228.134	-2.68762	C01259	C9H21N2O3	N15 isotope of 3-Hydroxy-N6,N6,N6-trimethyl-L-lysine (H+ replaced by Na+)
229.143	656918	228.136	1(2)	228.136	0.634297	C07422	C11H18N2O3	O18 isotope of Pentobarbital
229.143	656918	228.136	2(2)	228.136	0.634297	C07536	C11H18N2O3	O18 isotope of Amobarbital
231.113	588208	230.105	1(2)	230.105	1.63237	C14168	C12H17NO2	N15 isotope of 3-(Dimethylamino)propyl benzoate (H+ replaced by Na+)
231.113	588208	230.105	2(2)	230.105	1.63237	C14425	C12H17NO2	N15 isotope of 2-sec-Butylphenyl N-methylcarbamate (H+ replaced by Na+)
231.118	892736	230.111	1(2)	230.111	-1.80056	C14168	C12H17NO2	C13 isotope of 3-(Dimethylamino)propyl benzoate (H+ replaced by Na+)
231.118	892736	230.111	2(2)	230.111	-1.80056	C14425	C12H17NO2	C13 isotope of 2-sec-Butylphenyl N-methylcarbamate (H+ replaced by Na+)
232.119	3372680	231.112	1(2)	231.112	0.407285	C14168	C12H17NO2	O18 isotope of 3-(Dimethylamino)propyl benzoate (H+ replaced by Na+)
232.119	3372680	231.112	2(2)	231.112	0.407285	C14425	C12H17NO2	O18 isotope of 2-sec-Butylphenyl N-methylcarbamate (H+ replaced by Na+)
233.042	1278230	232.035	1(5)	232.035	0.844185	C05619	C10H10O5	5-Hydroxyferulate (H+ replaced by Na+)
233.042	1278230	232.035	2(5)	232.035	0.687529	C01068	C5H13O8P	D-Ribitol 5-phosphate
233.042	1278230	232.035	3(5)	232.035	0.687529	C02883	C5H13O8P	Ribitol 5-phosphate
233.042	1278230	232.035	4(5)	232.035	0.687529	C02895	C5H13O8P	Xylitol 5-phosphate
233.042	1278230	232.035	5(5)	232.035	0.687529	C03509	C5H13O8P	L-Arabinitol 5-phosphate
233.063	1048390	232.056	1(4)	232.056	0.746723	C11690	C11H13ClN2	Cl37 isotope of Epibatidine (H+ replaced by Na+)
233.063	1048390	232.056	2(4)	232.056	-0.015026	C02076	C7H14O7	Sedoheptulose (H+ replaced by Na+)
233.063	1048390	232.056	3(4)	232.056	-0.015026	C08236	C7H14O7	alpha-D-Mannoheptulopyranose (H+ replaced by Na+)
233.063	1048390	232.056	4(4)	232.056	-0.015026	C08355	C7H14O7	beta-D-Sedoheptulopyranose (H+ replaced by Na+)
233.087	3883290	232.08	1(1)	232.081	-2.64093	C11181	C13H11N3	C13 isotope of Proflavine (H+ replaced by Na+)
233.09	20757500	232.083	1(2)	232.082	2.27066	C07826	C10H14N2O3	Aprobarbital (H+ replaced by Na+)
233.09	20757500	232.083	2(2)	232.082	2.27066	C15986	C10H14N2O3	2,6-Dihydroxypseudooxynicotine (H+ replaced by Na+)
233.092	421010000	232.085	1(5)	232.084	2.3744	C01458	C11H15NO3	N15 isotope of Tyr-OEt (H+ replaced by Na+)
233.092	421010000	232.085	2(5)	232.084	2.3744	C14262	C11H15NO3	N15 isotope of p-Lactophenetide (H+ replaced by Na+)
233.092	421010000	232.085	3(5)	232.084	2.3744	C14334	C11H15NO3	N15 isotope of Propoxur (H+ replaced by Na+)
233.092	421010000	232.085	4(5)	232.085	-0.296099	C05079	C12H12N2O3	Nalidixic acid
233.092	421010000	232.085	5(5)	232.085	-0.296099	C07434	C12H12N2O3	Phenobarbital
233.094	7427260	232.087	1(1)	232.087	2.73759	C06444	C13H13NO3	N15 isotope of Benzoyldehydro-2,3-dihydroxy-benzone
233.115	665908	232.107	1(3)	232.107	-0.279372	C07474	C11H16N2O2	O18 isotope of Pilocarpine (H+ replaced by Na+)
233.115	665908	232.107	2(3)	232.107	-0.279372	C11071	C11H16N2O2	O18 isotope of Aminocarb (H+ replaced by Na+)
233.115	665908	232.107	3(3)	232.108	-1.01305	C08491	C12H18O3	(-)-Jasmonic acid (H+ replaced by Na+)
233.151	1365270	232.144	1(3)	232.144	0.687707	C10125	C12H20N2O	O18 isotope of Ammodendrine (H+ replaced by Na+)
233.151	1365270	232.144	2(3)	232.144	-0.7733	C02862	C11H21NO4	N15 isotope of O-Butanoylcarnitine
233.151	1365270	232.144	3(3)	232.144	-0.7733	C04301	C11H21NO4	N15 isotope of N(alpha)-t-Butoxycarbonyl-L-leucine
234.024	7044690	233.017	1(1)	233.018	-2.77989	C02305	C4H10N3O5P	Phosphocreatine (H+ replaced by Na+)
234.026	603251	233.019	1(1)	233.019	-2.33628	C03624	C3H11N3O5PS	C13 isotope of N-Phosphohypotaurocyamine
234.085	2367780	233.078	1(2)	233.077	2.95967	C09930	C13H12O4	C13 isotope of Goniothalenol
234.085	2367780	233.078	2(2)	233.078	-0.137254	C07207	C9H13N3O3	Zalcitabine (H+ replaced by Na+)
234.089	2747950	233.082	1(2)	233.082	-0.315827	C05079	C12H12N2O3	N15 isotope of Nalidixic acid
234.089	2747950	233.082	2(2)	233.082	-0.315827	C07434	C12H12N2O3	N15 isotope of Phenobarbital
234.095	52578400	233.088	1(2)	233.088	-0.272677	C05079	C12H12N2O3	C13 isotope of Nalidixic acid
234.095	52578400	233.088	2(2)	233.088	-0.272677	C07434	C12H12N2O3	C13 isotope of Phenobarbital
234.098	1859190	233.091	1(3)	233.091	-2.23272	C01458	C11H15NO3	O18 isotope of Tyr-OEt (H+ replaced by Na+)
234.098	1859190	233.091	2(3)	233.091	-2.23272	C14262	C11H15NO3	O18 isotope of p-Lactophenetide (H+ replaced by Na+)
234.098	1859190	233.091	3(3)	233.091	-2.23272	C14334	C11H15NO3	O18 isotope of Propoxur (H+ replaced by Na+)
234.125	2866780	233.118	1(2)	233.118	-0.296511	C01598	C13H16N2O2	N15 isotope of Melatonin
234.125	2866780	233.118	2(2)	233.118	-0.296511	C07617	C13H16N2O2	N15 isotope of Aminoglutethimide
235.094	800568	234.087	1(2)	234.087	0.472476	C07826	C10H14N2O3	O18 isotope of Aprobarbital (H+ replaced by Na+)
235.094	800568	234.087	2(2)	234.087	0.472476	C15986	C10H14N2O3	O18 isotope of 2,6-Dihydroxypseudooxynicotine (H+ replaced by Na+)
235.096	2534820	234.089	1(3)	234.089	-0.149949	C05079	C12H12N2O3	O18 isotope of Nalidixic acid
235.096	2534820	234.089	2(3)	234.089	-0.149949	C07434	C12H12N2O3	O18 isotope of Phenobarbital
235.096	2534820	234.089	3(3)	234.089	-0.877419	C10426	C13H14O4	1'-Acetoxychavicol acetate
235.099	3257270	234.091	1(1)	234.092	-0.291477	C07448	C9H16N4S	Burimamide (H+ replaced by Na+)
235.119	13050200	234.112	1(1)	234.112	-0.68992	C08491	C12H18O3	O18 isotope of (-)-Jasmonic acid (H+ replaced by Na+)
235.13	1628630	234.123	1(2)	234.123	-0.363916	C08482	C12H20O3	Cucurbic acid (H+ replaced by Na+)
235.13	1628630	234.123	2(2)	234.123	-0.363916	C08509	C12H20O3	Putaminoxin (H+ replaced by Na+)
235.169	680437	234.162	1(11)	234.162	0.400924	C10747	C14H20N2O	O18 isotope of Albine
235.169	680437	234.162	2(11)	234.162	-0.326319	C09350	C15H22O2	Bakkenolide A
235.169	680437	234.162	3(11)	234.162	-0.326319	C09376	C15H22O2	Confertifolin
235.169	680437	234.162	4(11)	234.162	-0.326319	C09399	C15H22O2	Drimenin
235.169	680437	234.162	5(11)	234.162	-0.326319	C09409	C15H22O2	Eremophilenolide
235.169	680437	234.162	6(11)	234.162	-0.326319	C09677	C15H22O2	Helminthosporal
235.169	680437	234.162	7(11)	234.162	-0.326319	C09686	C15H22O2	Hydroxyisopatchoulenone
235.169	680437	234.162	8(11)	234.162	-0.326319	C09712	C15H22O2	Polygodial
235.169	680437	234.162	9(11)	234.162	-0.326319	C09721	C15H22O2	Sclerosporin
235.169	680437	234.162	10(11)	234.162	-0.326319	C09739	C15H22O2	Tetradymol
235.169	680437	234.162	11(11)	234.162	-0.326319	C09743	C15H22O2	Valerenic acid
236.039	737574	235.032	1(3)	235.032	0.273052	C07770	C8H11NO5S	S34 isotope of Sulbactam
236.039	737574	235.032	2(3)	235.032	0.273052	C13690	C8H11NO5S	S34 isotope of Dopamine 3-O-sulfate
236.039	737574	235.032	3(3)	235.032	0.273052	C13691	C8H11NO5S	S34 isotope of Dopamine 4-O-sulfate
236.042	635419	235.035	1(3)	235.034	1.10846	C04720	C9H9NO5	O18 isotope of DIMBOA (H+ replaced by Na+)
236.042	635419	235.035	2(3)	235.034	1.10846	C05654	C9H9NO5	O18 isotope of 5-(2'-Formylethyl)-4,6-dihydroxypicolinate (H+ replaced by Na+)
236.042	635419	235.035	3(3)	235.034	1.10846	C08538	C9H9NO5	O18 isotope of Betalamic acid (H+ replaced by Na+)
236.045	1004050	235.037	1(2)	235.038	-0.651384	C02161	C12H8N2O2	N15 isotope of Isophenoxazine (H+ replaced by Na+)
236.045	1004050	235.037	2(2)	235.038	-0.838214	C14506	C10H12ClNO2	Chlorpropham (H+ replaced by Na+)
236.049	1019570	235.042	1(1)	235.041	0.707804	C13646	C8H10ClN5	Cl37 isotope of m-Chlorophenylbiguanide (H+ replaced by Na+)
236.053	1464910	235.045	1(2)	235.045	-0.820538	C13280	C8H9N3O4	O18 isotope of Nicorandil (H+ replaced by Na+)
236.053	1464910	235.045	2(2)	235.046	-1.54505	C15503	C9H11NO5	N,N-Dihydroxy-L-tyrosine (H+ replaced by Na+)
236.055	1755980	235.047	1(1)	235.048	-2.76054	C11468	C11H9NO5	3,4-Dihydro-7-methoxy-2-methylene-3-oxo-2H-1,4-benzoxazine-5-
236.057	2573260	235.05	1(2)	235.05	0.444098	C10923	C13H9NO2	O18 isotope of 2-Nitrofluorene (H+ replaced by Na+)
236.057	2573260	235.05	2(2)	235.05	0.444098	C14952	C13H9NO2	O18 isotope of 3-Amino-6H-dibenzo[b,d]pyran-6-one (H+ replaced by Na+)
236.06	3802550	235.053	1(2)	235.054	-2.59099	C10674	C10H12O5	C13 isotope of Danielone (H+ replaced by Na+)
236.06	3802550	235.053	2(2)	235.054	-2.59099	C11155	C10H12O5	C13 isotope of n-Propyl gallate (H+ replaced by Na+)
236.063	7473020	235.056	1(1)	235.056	-0.317895	C07731	C12H10O5	C13 isotope of 2-Hydroxy-6-oxo-6-(2-hydroxyphenyl)-hexa-2,4-dienoate
236.068	59800800	235.06	1(3)	235.061	-1.22949	C07224	C12H9N3O	O18 isotope of Milrinone (H+ replaced by Na+)
236.068	59800800	235.06	2(3)	235.061	-1.95396	C12865	C13H11NO2	Benzyl nicotinate (H+ replaced by Na+)
236.068	59800800	235.06	3(3)	235.061	-1.95396	C13697	C13H11NO2	Fenamic acid (H+ replaced by Na+)
236.074	79913200	235.067	1(1)	235.067	0.569512	C11255	C12H13NO2S	Carboxin
236.076	21014400	235.069	1(7)	235.069	-0.192125	C01408	C14H12O2	C13 isotope of Benzoin (H+ replaced by Na+)
236.076	21014400	235.069	2(7)	235.069	-0.192125	C01745	C14H12O2	C13 isotope of Pinosylvin (H+ replaced by Na+)
236.076	21014400	235.069	3(7)	235.069	-0.192125	C04468	C14H12O2	C13 isotope of (+)-cis-3,4-Dihydrophenanthrene-3,4-diol (H+ replaced by Na+)
236.076	21014400	235.069	4(7)	235.069	-0.192125	C11428	C14H12O2	C13 isotope of trans-9(S),10(S)-Dihydrodiolphenanthrene (H+ replaced by Na+)
236.076	21014400	235.069	5(7)	235.069	-0.192125	C14233	C14H12O2	C13 isotope of 4,4'-Dihydroxystilbene (H+ replaced by Na+)
236.076	21014400	235.069	6(7)	235.069	-0.928347	C03408	C8H13NO7	N-Acetylgalactosaminate
236.076	21014400	235.069	7(7)	235.069	-0.928347	C03948	C8H13NO7	N-Glycolyl-D-mannosaminolactone
236.077	16213500	235.07	1(1)	235.07	-0.918268	C01462	C8H11N4O3R	N15 isotope of R replaced by H in Xaa-His (H+ replaced by Na+)
236.078	12313500	235.07	1(2)	235.071	-1.12725	C07194	C10H13NO4	O18 isotope of Methyldopa anhydrous (H+ replaced by Na+)
236.078	12313500	235.07	2(2)	235.071	-1.12725	C09946	C10H13NO4	O18 isotope of Enicoflavine (H+ replaced by Na+)
236.08	6846110	235.073	1(2)	235.073	-1.95975	C08062	C12H11NO4	O18 isotope of 2-Hydroxy-6-oxo-(2'-aminophenyl)-hexa-2,4-dienoate
236.08	6846110	235.073	2(2)	235.073	-1.95975	C10654	C12H11NO4	O18 isotope of Casimiroin
236.081	5590970	235.073	1(2)	235.074	-2.84426	C01748	C13H12N2O	N15 isotope of Pyocyanine (H+ replaced by Na+)
236.081	5590970	235.073	2(2)	235.074	-2.84426	C06538	C13H12N2O	N15 isotope of Harmine (H+ replaced by Na+)
236.083	3952030	235.076	1(2)	235.075	2.60176	C08255	C7H16O7	C13 isotope of Perseitol (H+ replaced by Na+)
236.083	3952030	235.076	2(2)	235.075	2.60176	C08260	C7H16O7	C13 isotope of Volemitol (H+ replaced by Na+)
236.083	3227990	235.076	1(1)	235.076	-0.322455	C01462	C8H11N4O3R	C13 isotope of R replaced by H in Xaa-His (H+ replaced by Na+)
236.089	1758910	235.081	1(1)	235.082	-2.54538	C07207	C9H13N3O3	O18 isotope of Zalcitabine (H+ replaced by Na+)
236.089	1568790	235.082	1(2)	235.082	-0.29209	C11839	C10H15NO4	N-(3-Oxohexanoyl)homoserine lactone (H+ replaced by Na+)
236.089	1568790	235.082	2(2)	235.082	-0.29209	C12819	C10H15NO4	Kainic acid (H+ replaced by Na+)
236.09	1583670	235.083	1(1)	235.083	-2.62068	C07429	C11H11N5	Phenazopyridine (H+ replaced by Na+)
236.093	1135910	235.086	1(1)	235.085	1.9057	C14617	C12H12N4	N15 isotope of Chrysoidine free base (H+ replaced by Na+)
236.094	1287540	235.086	1(1)	235.087	-1.51946	C14457	C8H15N5S	Simetryn (H+ replaced by Na+)
236.095	946930	235.088	1(1)	235.089	-2.99091	C07448	C9H16N4S	N15 isotope of Burimamide (H+ replaced by Na+)
236.102	685571	235.095	1(2)	235.095	0.497374	C07448	C9H16N4S	C13 isotope of Burimamide (H+ replaced by Na+)
236.102	685571	235.095	2(2)	235.095	-0.374214	C07827	C10H16N2O3	N15 isotope of Butabarbital (H+ replaced by Na+)
236.141	4224400	235.134	1(1)	235.134	-0.294242	C11200	C13H18N2O2	N15 isotope of Lenacil
237.065	720811	236.057	1(3)	236.057	1.1596	C07731	C12H10O5	O18 isotope of 2-Hydroxy-6-oxo-6-(2-hydroxyphenyl)-hexa-2,4-dienoate
237.065	720811	236.057	2(3)	236.058	-2.60187	C12865	C13H11NO2	N15 isotope of Benzyl nicotinate (H+ replaced by Na+)
237.065	720811	236.057	3(3)	236.058	-2.60187	C13697	C13H11NO2	N15 isotope of Fenamic acid (H+ replaced by Na+)
237.071	33674700	236.064	1(3)	236.064	-0.555021	C11255	C12H13NO2S	N15 isotope of Carboxin
237.071	33674700	236.064	2(3)	236.064	-2.85574	C12865	C13H11NO2	C13 isotope of Benzyl nicotinate (H+ replaced by Na+)
237.071	33674700	236.064	3(3)	236.064	-2.85574	C13697	C13H11NO2	C13 isotope of Fenamic acid (H+ replaced by Na+)
237.076	35159800	236.069	1(2)	236.068	1.44047	C09313	C12H12O5	5,6,7-Trimethoxycoumarin
237.076	35159800	236.069	2(2)	236.068	1.44047	C09958	C12H12O5	Orthosporin
237.077	11807300	236.07	1(6)	236.07	-1.46866	C01408	C14H12O2	O18 isotope of Benzoin (H+ replaced by Na+)
237.077	11807300	236.07	2(6)	236.07	-1.46866	C01745	C14H12O2	O18 isotope of Pinosylvin (H+ replaced by Na+)
237.077	11807300	236.07	3(6)	236.07	-1.46866	C04468	C14H12O2	O18 isotope of (+)-cis-3,4-Dihydrophenanthrene-3,4-diol (H+ replaced by Na+)
237.077	11807300	236.07	4(6)	236.07	-1.46866	C11428	C14H12O2	O18 isotope of trans-9(S),10(S)-Dihydrodiolphenanthrene (H+ replaced by Na+)
237.077	11807300	236.07	5(6)	236.07	-1.46866	C14233	C14H12O2	O18 isotope of 4,4'-Dihydroxystilbene (H+ replaced by Na+)
237.077	11807300	236.07	6(6)	236.07	-2.03738	C11255	C12H13NO2S	C13 isotope of Carboxin
237.078	16865600	236.07	1(2)	236.071	-1.53678	C11802	C8H14N4OS	Oxaburimamide (H+ replaced by Na+)
237.078	16865600	236.07	2(2)	236.071	-1.53678	C14332	C8H14N4OS	Metribuzin (H+ replaced by Na+)
237.08	2282590	236.073	1(2)	236.073	-0.012976	C03408	C8H13NO7	C13 isotope of N-Acetylgalactosaminate
237.08	2282590	236.073	2(2)	236.073	-0.012976	C03948	C8H13NO7	C13 isotope of N-Glycolyl-D-mannosaminolactone
237.083	1061630	236.075	1(2)	236.076	-1.35521	C08255	C7H16O7	O18 isotope of Perseitol (H+ replaced by Na+)
237.083	1061630	236.075	2(2)	236.076	-1.35521	C08260	C7H16O7	O18 isotope of Volemitol (H+ replaced by Na+)
237.084	1004910	236.077	1(2)	236.077	-0.62414	C01462	C8H11N4O3R	O18 isotope of R replaced by H in Xaa-His (H+ replaced by Na+)
237.084	1004910	236.077	2(2)	236.077	-1.34548	C03169	C9H14N2O4	Pyrimidine nucleoside (H+ replaced by Na+)
237.088	678861	236.081	1(10)	236.08	1.05485	C07429	C11H11N5	N15 isotope of Phenazopyridine (H+ replaced by Na+)
237.088	678861	236.081	2(10)	236.081	-2.03361	C01748	C13H12N2O	O18 isotope of Pyocyanine (H+ replaced by Na+)
237.088	678861	236.081	3(10)	236.081	-2.03361	C06538	C13H12N2O	O18 isotope of Harmine (H+ replaced by Na+)
237.088	678861	236.081	4(10)	236.081	-2.75494	C10254	C14H14O2	Dihydropinosylvin (H+ replaced by Na+)
237.088	678861	236.081	5(10)	236.081	-2.75494	C10269	C14H14O2	Lunularin (H+ replaced by Na+)
237.088	678861	236.081	6(10)	236.081	-2.75494	C11834	C14H14O2	4-Benzyloxybenzyl alcohol (H+ replaced by Na+)
237.088	678861	236.081	7(10)	236.081	-2.75494	C13687	C14H14O2	Cunaniol (H+ replaced by Na+)
237.088	678861	236.081	8(10)	236.081	-2.75494	C14341	C14H14O2	4,4'-Dihydroxybibenzyl (H+ replaced by Na+)
237.088	678861	236.081	9(10)	236.081	-2.75494	C14349	C14H14O2	1,1-Bis(4-hydroxyphenyl)ethane (H+ replaced by Na+)
237.088	678861	236.081	10(10)	236.081	-2.75494	C16015	C14H14O2	(+)-(1R,2R)-1,2-Diphenylethane-1,2-diol (H+ replaced by Na+)
237.11	2014010	236.102	1(1)	236.102	0.214044	C07827	C10H16N2O3	O18 isotope of Butabarbital (H+ replaced by Na+)
237.146	1286450	236.139	1(2)	236.139	0.062399	C02367	C12H22O3	3-Oxododecanoic acid (H+ replaced by Na+)
237.146	1286450	236.139	2(2)	236.139	-2.5445	C05204	C17H17N	C13 isotope of (S)-7,8,13,14-Tetrahydroprotoberberine
238.056	588888	237.049	1(7)	237.048	2.86979	C07722	C13H10O3	C13 isotope of 3,4-Dihydroxy-3,4-dihydro-9-fluorenone (H+ replaced by Na+)
238.056	588888	237.049	2(7)	237.048	2.86979	C08455	C13H10O3	C13 isotope of Mycosinol (H+ replaced by Na+)
238.056	588888	237.049	3(7)	237.048	2.86979	C14163	C13H10O3	C13 isotope of Phenyl salicylate (H+ replaced by Na+)
238.056	588888	237.049	4(7)	237.048	2.86979	C14215	C13H10O3	C13 isotope of 2,4-Dihydroxybenzophenone (H+ replaced by Na+)
238.056	588888	237.049	5(7)	237.048	2.86979	C14220	C13H10O3	C13 isotope of 4,4'-Dihydroxybenzophenone (H+ replaced by Na+)
238.056	588888	237.049	6(7)	237.048	2.86979	C14284	C13H10O3	C13 isotope of 2,2'-Dihydroxybenzophenone (H+ replaced by Na+)
238.056	588888	237.049	7(7)	237.048	2.86979	C14507	C13H10O3	C13 isotope of Diphenyl carbonate (H+ replaced by Na+)
238.06	694176	237.053	1(1)	237.052	1.70747	C11468	C11H9NO5	O18 isotope of 3,4-Dihydro-7-methoxy-2-methylene-3-oxo-2H-1,4-benzoxazine-5-
238.062	1669870	237.055	1(1)	237.056	-2.4419	C09212	C14H8N2O2	N15 isotope of 11-Hydroxycanthin-6-one
238.067	187251000	237.06	1(1)	237.061	-2.29984	C11080	C7H15N3O2S2	Cartap
238.069	11560800	237.061	1(2)	237.061	0.661346	C11711	C9H13NO5	Succinyl proline (H+ replaced by Na+)
238.069	11560800	237.061	2(2)	237.062	-1.9354	C09212	C14H8N2O2	C13 isotope of 11-Hydroxycanthin-6-one
238.07	4553630	237.062	1(2)	237.062	-0.894405	C11255	C12H13NO2S	S34 isotope of Carboxin
238.07	4553630	237.062	2(2)	237.063	-1.56344	C08272	C10H9N5O	Kinetin (H+ replaced by Na+)
238.072	2033740	237.065	1(2)	237.065	-1.33161	C12865	C13H11NO2	O18 isotope of Benzyl nicotinate (H+ replaced by Na+)
238.072	2033740	237.065	2(2)	237.065	-1.33161	C13697	C13H11NO2	O18 isotope of Fenamic acid (H+ replaced by Na+)
238.076	17076400	237.068	1(2)	237.068	2.83597	C11802	C8H14N4OS	N15 isotope of Oxaburimamide (H+ replaced by Na+)
238.076	17076400	237.068	2(2)	237.068	2.83597	C14332	C8H14N4OS	N15 isotope of Metribuzin (H+ replaced by Na+)
238.078	21614700	237.071	1(1)	237.071	-0.0105797	C11255	C12H13NO2S	O18 isotope of Carboxin
238.08	3599710	237.072	1(2)	237.072	2.80595	C09313	C12H12O5	C13 isotope of 5,6,7-Trimethoxycoumarin
238.08	3599710	237.072	2(2)	237.072	2.80595	C09958	C12H12O5	C13 isotope of Orthosporin
239.064	598674	238.057	1(1)	238.058	-2.35277	C11080	C7H15N3O2S2	N15 isotope of Cartap
239.071	20112700	238.063	1(8)	238.063	2.39284	C09212	C14H8N2O2	O18 isotope of 11-Hydroxycanthin-6-one
239.071	20112700	238.063	2(8)	238.063	1.67751	C01495	C15H10O3	Flavonol
239.071	20112700	238.063	3(8)	238.063	1.67751	C02921	C15H10O3	2'-Hydroxyisoflavone
239.071	20112700	238.063	4(8)	238.063	1.67751	C10354	C15H10O3	2-Hydroxymethylanthraquinone
239.071	20112700	238.063	5(8)	238.063	1.67751	C11264	C15H10O3	7-Hydroxyflavone
239.071	20112700	238.063	6(8)	238.063	1.67751	C14137	C15H10O3	6-Hydroxyflavone
239.071	20112700	238.063	7(8)	238.063	1.67751	C15615	C15H10O3	7-Hydroxyisoflavone
239.071	20112700	238.063	8(8)	238.064	-2.22645	C11080	C7H15N3O2S2	C13 isotope of Cartap
239.074	642095	238.066	1(3)	238.066	1.40519	C08272	C10H9N5O	C13 isotope of Kinetin (H+ replaced by Na+)
239.074	642095	238.066	2(3)	238.067	-0.960617	C11802	C8H14N4OS	S34 isotope of Oxaburimamide (H+ replaced by Na+)
239.074	642095	238.066	3(3)	238.067	-0.960617	C14332	C8H14N4OS	S34 isotope of Metribuzin (H+ replaced by Na+)
239.089	674212	238.082	1(6)	238.082	0.571152	C03169	C9H14N2O4	O18 isotope of Pyrimidine nucleoside (H+ replaced by Na+)
239.089	674212	238.082	2(6)	238.082	-0.853418	C01133	C8H15NO7	N15 isotope of N-Acetyl-D-glucosaminate
239.089	674212	238.082	3(6)	238.082	-0.853418	C03146	C8H15NO7	N15 isotope of N-Glycolyl-D-glucosamine
239.089	674212	238.082	4(6)	238.082	-0.853418	C03521	C8H15NO7	N15 isotope of N-Glycolyl-D-mannosamine
239.089	674212	238.082	5(6)	238.082	-2.72974	C14263	C15H11NO2	C13 isotope of N-Benzylphthalimide
239.089	674212	238.082	6(6)	238.082	-2.72974	C14903	C15H11NO2	C13 isotope of 2,3-Bis(p-hydroxyphenyl)acrylonitrile
239.162	1633100	238.154	1(1)	238.154	-0.526252	C08317	C12H24O3	12-Hydroxydodecanoic acid (H+ replaced by Na+)
240.072	927638	239.064	1(4)	239.064	1.21397	C09954	C13H12O3	C13 isotope of Nepodin (H+ replaced by Na+)
240.072	927638	239.064	2(4)	239.064	1.21397	C11491	C13H12O3	C13 isotope of NOP (H+ replaced by Na+)
240.072	927638	239.064	3(4)	239.064	1.21397	C14613	C13H12O3	C13 isotope of Allenolic acid (H+ replaced by Na+)
240.072	927638	239.064	4(4)	239.065	-2.43274	C11080	C7H15N3O2S2	O18 isotope of Cartap
240.074	855303	239.067	1(8)	239.066	1.48292	C01495	C15H10O3	C13 isotope of Flavonol
240.074	855303	239.067	2(8)	239.066	1.48292	C02921	C15H10O3	C13 isotope of 2'-Hydroxyisoflavone
240.074	855303	239.067	3(8)	239.066	1.48292	C10354	C15H10O3	C13 isotope of 2-Hydroxymethylanthraquinone
240.074	855303	239.067	4(8)	239.066	1.48292	C11264	C15H10O3	C13 isotope of 7-Hydroxyflavone
240.074	855303	239.067	5(8)	239.066	1.48292	C14137	C15H10O3	C13 isotope of 6-Hydroxyflavone
240.074	855303	239.067	6(8)	239.066	1.48292	C15615	C15H10O3	C13 isotope of 7-Hydroxyisoflavone
240.074	855303	239.067	7(8)	239.067	-0.824098	C08272	C10H9N5O	O18 isotope of Kinetin (H+ replaced by Na+)
240.074	855303	239.067	8(8)	239.067	-2.2428	C02333	C9H10N4O4	N15 isotope of Xanthopterin-B2
241.029	892076	240.022	1(1)	240.022	0.244728	C06721	C12H10O2S	cis-1,2-Dihydroxy-1,2-dihydrodibenzothiophene (H+ replaced by Na+)
241.156	1386760	240.149	1(9)	240.149	-0.0667338	C09729	C15H22O	alpha-Sinensal (H+ replaced by Na+)
241.156	1386760	240.149	2(9)	240.149	-0.0667338	C09730	C15H22O	beta-Sinensal (H+ replaced by Na+)
241.156	1386760	240.149	3(9)	240.149	-0.0667338	C09737	C15H22O	Solavetivone (H+ replaced by Na+)
241.156	1386760	240.149	4(9)	240.149	-0.0667338	C09744	C15H22O	alpha-Vetivone (H+ replaced by Na+)
241.156	1386760	240.149	5(9)	240.149	-0.0667338	C09745	C15H22O	beta-Vetivone (H+ replaced by Na+)
241.156	1386760	240.149	6(9)	240.149	-0.0667338	C09938	C15H22O	(+)-8-Hydroxycalamenene (H+ replaced by Na+)
241.156	1386760	240.149	7(9)	240.149	-0.769927	C07053	C13H21NO3	N15 isotope of Isoetharine
241.156	1386760	240.149	8(9)	240.149	-0.769927	C10348	C13H21NO3	N15 isotope of Macrophylline
241.156	1386760	240.149	9(9)	240.149	-0.769927	C11770	C13H21NO3	N15 isotope of R-Salbutamol
243.053	2943960	242.046	1(1)	242.046	0.439642	C09098	C14H8N2O	Canthin-6-one (H+ replaced by Na+)
243.074	1057040	242.067	1(6)	242.067	0.442217	C00643	C11H12N2O3	5-Hydroxy-L-tryptophan (H+ replaced by Na+)
243.074	1057040	242.067	2(6)	242.067	0.442217	C01017	C11H12N2O3	5-Hydroxytryptophan (H+ replaced by Na+)
243.074	1057040	242.067	3(6)	242.067	0.442217	C09985	C11H12N2O3	Jasminine (H+ replaced by Na+)
243.074	1057040	242.067	4(6)	242.067	0.292052	C03366	C6H15N2O6P	5-Phosphonooxy-L-lysine
243.074	1057040	242.067	5(6)	242.067	0.292052	C03828	C6H15N2O6P	2-Deoxystreptamine phospahte
243.074	1057040	242.067	6(6)	242.067	0.292052	C03980	C6H15N2O6P	2-Deoxystreptamine 4-phosphate
243.135	914375	242.128	1(5)	242.128	0.411812	C08309	C13H18N2O	O18 isotope of 5-Methoxy-N,N-dimethyltryptamine (H+ replaced by Na+)
243.135	914375	242.128	2(5)	242.128	-0.291505	C09519	C14H20O2	Oblongolide (H+ replaced by Na+)
243.135	914375	242.128	3(5)	242.128	-0.291505	C09673	C14H20O2	Glutinosone (H+ replaced by Na+)
243.135	914375	242.128	4(5)	242.128	-0.98895	C11841	C12H19NO4	N15 isotope of N-(3-Oxooctanoyl)homoserine lactone
243.135	914375	242.128	5(5)	242.129	-2.12215	C13664	C13H19N2O	N15 isotope of N,N,N-Trimethylserotonin (H+ replaced by Na+)
244.066	587477	243.058	1(2)	243.059	-1.82837	C03750	C12H12O4	C13 isotope of 2,6-Dioxo-6-phenylhexanoate (H+ replaced by Na+)
244.066	587477	243.058	2(2)	243.059	-1.82837	C09963	C12H12O4	C13 isotope of Polygonolide (H+ replaced by Na+)
244.079	1379480	243.072	1(10)	243.072	0.462368	C04673	C7H13N3O5	O18 isotope of 1D-1-Guanidino-1-deoxy-3-dehydro-scyllo-inositol (H+ replaced by Na+)
244.079	1379480	243.072	2(10)	243.072	-0.238218	C00140	C8H15NO6	N-Acetyl-D-glucosamine (H+ replaced by Na+)
244.079	1379480	243.072	3(10)	243.072	-0.238218	C00645	C8H15NO6	N-Acetyl-D-mannosamine (H+ replaced by Na+)
244.079	1379480	243.072	4(10)	243.072	-0.238218	C01132	C8H15NO6	N-Acetyl-D-galactosamine (H+ replaced by Na+)
244.079	1379480	243.072	5(10)	243.072	-0.238218	C02711	C8H15NO6	N-Acetylhexosamine (H+ replaced by Na+)
244.079	1379480	243.072	6(10)	243.072	-0.238218	C03136	C8H15NO6	N-Acetyl-D-hexosamine (H+ replaced by Na+)
244.079	1379480	243.072	7(10)	243.072	-0.238218	C03518	C8H14NO6R	R replaced by H in N-Acetyl-D-glucosaminide (H+ replaced by Na+)
244.079	1379480	243.072	8(10)	243.072	-0.238218	C03878	C8H15NO6	N-Acetyl-beta-D-glucosamine (H+ replaced by Na+)
244.079	1379480	243.072	9(10)	243.072	-0.238218	C04502	C8H14NO6R	R replaced by H in N-Acetyl-beta-D-glucosaminyl-glycopeptide (H+ replaced by Na+)
244.079	1379480	243.072	10(10)	243.072	-0.238218	C05021	C8H15NO6	N-Acetyl-beta-D-galactosamine (H+ replaced by Na+)
244.955	1401220	243.948	1(1)	243.948	-1.02491	C03664	C8H6Cl2O3	Cl37 isotope of 2,4-Dichlorophenoxyacetate (H+ replaced by Na+)
245.078	16357400	244.071	1(9)	244.071	0.371468	C00643	C11H12N2O3	O18 isotope of 5-Hydroxy-L-tryptophan (H+ replaced by Na+)
245.078	16357400	244.071	2(9)	244.071	0.371468	C01017	C11H12N2O3	O18 isotope of 5-Hydroxytryptophan (H+ replaced by Na+)
245.078	16357400	244.071	3(9)	244.071	0.371468	C09985	C11H12N2O3	O18 isotope of Jasminine (H+ replaced by Na+)
245.078	16357400	244.071	4(9)	244.071	0.222536	C03366	C6H15N2O6P	O18 isotope of 5-Phosphonooxy-L-lysine
245.078	16357400	244.071	5(9)	244.071	0.222536	C03828	C6H15N2O6P	O18 isotope of 2-Deoxystreptamine phospahte
245.078	16357400	244.071	6(9)	244.071	0.222536	C03980	C6H15N2O6P	O18 isotope of 2-Deoxystreptamine 4-phosphate
245.078	16357400	244.071	7(9)	244.071	-0.32625	C10429	C12H14O4	Apiole (H+ replaced by Na+)
245.078	16357400	244.071	8(9)	244.071	-0.32625	C10449	C12H14O4	Dillapiole (H+ replaced by Na+)
245.078	16357400	244.071	9(9)	244.071	-0.32625	C14175	C12H14O4	Diethyl phthalate (H+ replaced by Na+)
245.151	863528	244.144	1(2)	244.144	0.449108	C07531	C13H20N2O	O18 isotope of Prilocaine (H+ replaced by Na+)
245.151	863528	244.144	2(2)	244.144	-0.248401	C09715	C14H22O2	Rishitin (H+ replaced by Na+)
245.957	998952	244.95	1(1)	244.95	2.16036	C10917	C5H11NS5	7-N,N-Dimethylamino-1,2,3,4,5-pentathiocyclooctane
246.082	2165560	245.074	1(3)	245.075	-0.30385	C10429	C12H14O4	C13 isotope of Apiole (H+ replaced by Na+)
246.082	2165560	245.074	2(3)	245.075	-0.30385	C10449	C12H14O4	C13 isotope of Dillapiole (H+ replaced by Na+)
246.082	2165560	245.074	3(3)	245.075	-0.30385	C14175	C12H14O4	C13 isotope of Diethyl phthalate (H+ replaced by Na+)
247.105	1222560	246.098	1(1)	246.098	1.00452	C13708	C10H14N4O2	O18 isotope of IBMX (H+ replaced by Na+)
247.108	25564200	246.1	1(4)	246.1	2.23891	C12058	C12H17NO3	N15 isotope of Cerulenin (H+ replaced by Na+)
247.108	25564200	246.1	2(4)	246.1	2.23891	C13138	C12H17NO3	N15 isotope of beta-Butoxyethyl nicotinate (H+ replaced by Na+)
247.108	25564200	246.1	3(4)	246.1	-0.279496	C03137	C13H14N2O3	N-Acetyl-D-tryptophan
247.108	25564200	246.1	4(4)	246.1	-0.279496	C07829	C13H14N2O3	Mephobarbital
247.109	1538090	246.102	1(1)	246.102	-0.43004	C14277	C16H16O	3,4-Diphenyltetrahydrofuran (H+ replaced by Na+)
247.13	1052040	246.123	1(5)	246.123	0.589508	C11763	C12H18N2O2	O18 isotope of Miotine (H+ replaced by Na+)
247.13	1052040	246.123	2(5)	246.123	-0.102392	C01760	C13H20O3	Vomifoliol (H+ replaced by Na+)
247.13	1052040	246.123	3(5)	246.123	-0.102392	C04166	C13H20O3	(+/-)-6-Hydroxy-3-oxo-alpha-ionol (H+ replaced by Na+)
247.13	1052040	246.123	4(5)	246.123	-0.102392	C11512	C13H20O3	Methyl jasmonate (H+ replaced by Na+)
247.13	1052040	246.123	5(5)	246.124	-1.90333	C07258	C12H19N2O2	N15 isotope of Neostigmine (H+ replaced by Na+)
248.1	722300	247.093	1(4)	247.093	2.58918	C09210	C14H14O4	C13 isotope of Columbianetin
248.1	722300	247.093	2(4)	247.093	2.58918	C09259	C14H14O4	C13 isotope of Decursinol
248.1	722300	247.093	3(4)	247.093	2.58918	C09276	C14H14O4	C13 isotope of Marmesin
248.1	722300	247.093	4(4)	247.093	2.58918	C09278	C14H14O4	C13 isotope of Nodakenetin
248.111	3276560	247.104	1(2)	247.104	-0.540752	C03137	C13H14N2O3	C13 isotope of N-Acetyl-D-tryptophan
248.111	3276560	247.104	2(2)	247.104	-0.540752	C07829	C13H14N2O3	C13 isotope of Mephobarbital
248.137	1026790	247.13	1(12)	247.129	2.6879	C02206	C15H18O3	C13 isotope of alpha-Santonin
248.137	1026790	247.13	2(12)	247.129	2.6879	C09287	C15H18O3	C13 isotope of Achillin
248.137	1026790	247.13	3(12)	247.129	2.6879	C09292	C15H18O3	C13 isotope of Ambrosin
248.137	1026790	247.13	4(12)	247.129	2.6879	C09300	C15H18O3	C13 isotope of Aromaticin
248.137	1026790	247.13	5(12)	247.129	2.6879	C09394	C15H18O3	C13 isotope of Desacetoxymatricarin
248.137	1026790	247.13	6(12)	247.129	2.6879	C09476	C15H18O3	C13 isotope of 7alpha-Hydroxydehydrocostus lactone
248.137	1026790	247.13	7(12)	247.129	2.6879	C09545	C15H18O3	C13 isotope of beta-Santonin
248.137	1026790	247.13	8(12)	247.129	2.6879	C09601	C15H18O3	C13 isotope of Xanthatin
248.137	1026790	247.13	9(12)	247.129	2.6879	C09605	C15H18O3	C13 isotope of Xerantholide
248.137	1026790	247.13	10(12)	247.129	2.6879	C09606	C15H18O3	C13 isotope of Zaluzanin C
248.137	1026790	247.13	11(12)	247.13	-0.91626	C04137	C9H18N4O4	N15 isotope of N2-(D-1-Carboxyethyl)-L-arginine
248.137	1026790	247.13	12(12)	247.13	-0.91626	C06655	C9H18N4O4	N15 isotope of L-N2-(2-Carboxyethyl)arginine
248.15	1387910	247.143	1(1)	247.143	-2.61387	C10868	C13H21NO2	O18 isotope of Tigloidine (H+ replaced by Na+)
249.035	3736960	248.028	1(1)	248.028	0.0202538	C00018	C8H10NO6P	C13 isotope of Pyridoxal phosphate
249.1	652260	248.093	1(1)	248.093	0.226613	C07205	C14H14N2O	Metyrapone (H+ replaced by Na+)
249.11	1654660	248.102	1(1)	248.103	-1.20365	C01594	C10H17NO6	N15 isotope of Linamarin
249.113	613833	248.106	1(4)	248.106	1.59976	C03764	C14H15N3	N15 isotope of 4-(Dimethylamino)azobenzene (H+ replaced by Na+)
249.113	613833	248.106	2(4)	248.106	1.59976	C10914	C14H15N3	N15 isotope of Cyprodinil (H+ replaced by Na+)
249.113	613833	248.106	3(4)	248.106	0.74213	C07640	C10H18ClN3O2	N15 isotope of Methyl-CCNU
249.113	613833	248.106	4(4)	248.106	-1.339	C14277	C16H16O	O18 isotope of 3,4-Diphenyltetrahydrofuran (H+ replaced by Na+)
249.146	1573420	248.139	1(2)	248.138	2.87804	C14186	C10H19N5O	N15 isotope of Prometon (H+ replaced by Na+)
249.146	1573420	248.139	2(2)	248.139	-0.0603392	C10571	C12H20N2O2	O18 isotope of Aspergillic acid (H+ replaced by Na+)
249.182	7206240	248.175	1(4)	248.175	0.360708	C06183	C13H24N2O	O18 isotope of Anapheline (H+ replaced by Na+)
249.182	7206240	248.175	2(4)	248.175	0.360708	C06521	C13H24N2O	O18 isotope of Cuscohygrine (H+ replaced by Na+)
249.182	7206240	248.175	3(4)	248.175	0.360708	C11358	C13H24N2O	O18 isotope of (-)-Anaferine (H+ replaced by Na+)
249.182	7206240	248.175	4(4)	248.175	-0.325471	C08322	C14H26O2	(9Z)-Tetradecenoic acid (H+ replaced by Na+)
249.936	1232590	248.929	1(1)	248.929	-0.659341	C12835	C6H4Cl2O5	C13 isotope of 2,5-Dichloro-4-oxohex-2-enedioate (H+ replaced by Na+)
250.064	673690	249.057	1(1)	249.057	-0.41082	C11772	C11H15Cl2NO	O18 isotope of DCI
250.087	2841560	249.08	1(1)	249.08	-0.303029	C07391	C12H13ClN4	N15 isotope of Pyrimethamine
250.186	1292600	249.178	1(1)	249.179	-0.463971	C08322	C14H26O2	C13 isotope of (9Z)-Tetradecenoic acid (H+ replaced by Na+)
251.032	1189820	250.025	1(1)	250.024	2.68199	C10061	C13H8O4	Euxanthone (H+ replaced by Na+)
251.082	2989790	250.075	1(2)	250.076	-2.88348	C14222	C18H12	Chrysene (H+ replaced by Na+)
251.082	2989790	250.075	2(2)	250.076	-2.88348	C14317	C18H12	Benz[a]anthracene (H+ replaced by Na+)
251.09	661051	250.083	1(1)	250.083	1.39069	C01136	C10H19NO2S2	N15 isotope of S-Acetyldihydrolipoamide
251.1	624396	250.093	1(3)	250.093	-0.0296257	C00386	C9H14N4O3	O18 isotope of Carnosine (H+ replaced by Na+)
251.1	624396	250.093	2(3)	250.093	-0.0296257	C06486	C9H14N4O3	O18 isotope of (6R)-6-(L-erythro-1,2-Dihydroxypropyl)-5,6,7,8-tetrahydro-4a- (H+ replaced by Na+)
251.1	624396	250.093	3(3)	250.093	-0.710544	C13733	C10H16N2O4	(S)-ATPA (H+ replaced by Na+)
251.125	21892200	250.118	1(2)	250.118	0.321737	C07422	C11H18N2O3	O18 isotope of Pentobarbital (H+ replaced by Na+)
251.125	21892200	250.118	2(2)	250.118	0.321737	C07536	C11H18N2O3	O18 isotope of Amobarbital (H+ replaced by Na+)
251.128	755171	250.12	1(4)	250.12	0.298937	C05643	C13H16N2O3	O18 isotope of 6-Hydroxymelatonin
251.128	755171	250.12	2(4)	250.121	-0.381906	C09015	C14H18O4	Methylripariochromene A
251.128	755171	250.12	3(4)	250.121	-0.381906	C14468	C14H18O4	Diisopropyl phthalate
251.128	755171	250.12	4(4)	250.121	-0.381906	C14469	C14H18O4	Di-n-propylphthalate
251.162	1028410	250.154	1(1)	250.154	0.339644	C04277	C12H22N2O2	O18 isotope of 1,8-Diazacyclotetradecane-2,9-dione (H+ replaced by Na+)
251.198	6434380	250.191	1(1)	250.191	-0.363075	C06424	C14H28O2	Tetradecanoic acid (H+ replaced by Na+)
251.995	874811	250.988	1(1)	250.989	-2.77238	C07455	C3H5N3O9	O18 isotope of Nitroglycerin (H+ replaced by Na+)
252.04	2545270	251.033	1(1)	251.033	-2.83271	C14216	C12H10O4S	C13 isotope of 4,4'-Sulfonyldiphenol
252.041	3415510	251.034	1(1)	251.034	-0.131161	C07065	C8H11N3O3S	Lamivudine (H+ replaced by Na+)
252.043	12490900	251.036	1(1)	251.036	-2.26387	C03872	C5H13N2O6P	C13 isotope of L-Serine-phosphoethanolamine (H+ replaced by Na+)
252.109	8237370	251.102	1(4)	251.101	2.12669	C06656	C9H16N4O3	N15 isotope of Deoxyguanidinoproclavaminic acid (H+ replaced by Na+)
252.109	8237370	251.102	2(4)	251.102	-0.34156	C00559	C10H13N5O3	Deoxyadenosine
252.109	8237370	251.102	3(4)	251.102	-0.34156	C05198	C10H13N5O3	5'-Deoxyadenosine
252.109	8237370	251.102	4(4)	251.102	-0.34156	C08431	C10H13N5O3	Cordycepin
252.201	953401	251.194	1(1)	251.194	-0.102215	C06424	C14H28O2	C13 isotope of Tetradecanoic acid (H+ replaced by Na+)
253.045	2584330	252.037	1(4)	252.037	0.595724	C03872	C5H13N2O6P	O18 isotope of L-Serine-phosphoethanolamine (H+ replaced by Na+)
253.045	2584330	252.037	2(4)	252.037	0.207257	C07065	C8H11N3O3S	C13 isotope of Lamivudine (H+ replaced by Na+)
253.045	2584330	252.037	3(4)	252.038	-0.605741	C04796	C9H11NO6	N15 isotope of 4-(L-Alanin-3-yl)-2-hydroxy-cis,cis-muconate 6-semialdehyde (H+ replaced by Na+)
253.045	2584330	252.037	4(4)	252.038	-0.605741	C04797	C9H11NO6	N15 isotope of 5-(L-Alanin-3-yl)-2-hydroxy-cis,cis-muconate 6-semialdehyde (H+ replaced by Na+)
253.049	29804600	252.042	1(2)	252.041	2.08776	C05353	C6H15NO6S	N15 isotope of TES (H+ replaced by Na+)
253.049	29804600	252.042	2(2)	252.042	-2.95666	C10374	C15H8O4	Morindaparvin A
253.051	1010880	252.044	1(2)	252.044	0.584764	C04796	C9H11NO6	C13 isotope of 4-(L-Alanin-3-yl)-2-hydroxy-cis,cis-muconate 6-semialdehyde (H+ replaced by Na+)
253.051	1010880	252.044	2(2)	252.044	0.584764	C04797	C9H11NO6	C13 isotope of 5-(L-Alanin-3-yl)-2-hydroxy-cis,cis-muconate 6-semialdehyde (H+ replaced by Na+)
253.105	882858	252.097	1(2)	252.097	0.618478	C13733	C10H16N2O4	O18 isotope of (S)-ATPA (H+ replaced by Na+)
253.105	882858	252.097	2(2)	252.098	-0.726891	C06470	C9H17NO7	N15 isotope of Muramic acid
253.113	1139210	252.105	1(3)	252.105	0.433929	C00559	C10H13N5O3	C13 isotope of Deoxyadenosine
253.113	1139210	252.105	2(3)	252.105	0.433929	C05198	C10H13N5O3	C13 isotope of 5'-Deoxyadenosine
253.113	1139210	252.105	3(3)	252.105	0.433929	C08431	C10H13N5O3	C13 isotope of Cordycepin
253.141	1129840	252.134	1(2)	252.134	-0.277173	C02678	C12H22O4	Dodecanedioic acid (H+ replaced by Na+)
253.141	1129840	252.134	2(2)	252.134	-0.277173	C14523	C12H22O4	Diisopropyl adipate (H+ replaced by Na+)
253.197	601223	252.19	1(1)	252.189	0.497052	C13795	C13H27NO2	C13 isotope of 2S-Amino-tridecanoic acid (H+ replaced by Na+)
253.978	2984030	252.97	1(1)	252.971	-1.27188	C06949	C8H7ClN2O2S	N15 isotope of Diazoxide (H+ replaced by Na+)
254.041	12557200	253.034	1(1)	253.034	-0.28721	C06821	C6H8ClN7O	O18 isotope of Amiloride (H+ replaced by Na+)
254.045	1565540	253.038	1(1)	253.038	-1.65709	C07065	C8H11N3O3S	O18 isotope of Lamivudine (H+ replaced by Na+)
254.05	1307060	253.042	1(5)	253.043	-2.98107	C06356	C13H10O4	C13 isotope of 2,4,6-Trihydroxybenzophenone (H+ replaced by Na+)
254.05	1307060	253.042	2(5)	253.043	-2.98107	C07718	C13H10O4	C13 isotope of 2-Hydroxy-4-(1-oxo-1,3-dihydro-2H-inden-2-ylidene)-but-2-enoic acid (H+ replaced by Na+)
254.05	1307060	253.042	3(5)	253.043	-2.98107	C07725	C13H10O4	C13 isotope of 2-Hydroxy-4-(2-oxo-1,3-dihydro-2H-inden-1-ylidene)but-2-enoic acid (H+ replaced by Na+)
254.05	1307060	253.042	4(5)	253.043	-2.98107	C09049	C13H10O4	C13 isotope of Visnagin (H+ replaced by Na+)
254.05	1307060	253.042	5(5)	253.043	-2.98107	C12085	C13H10O4	C13 isotope of Bis-noryangonin (H+ replaced by Na+)
254.052	1397380	253.045	1(3)	253.045	-0.411616	C04796	C9H11NO6	O18 isotope of 4-(L-Alanin-3-yl)-2-hydroxy-cis,cis-muconate 6-semialdehyde (H+ replaced by Na+)
254.052	1397380	253.045	2(3)	253.045	-0.411616	C04797	C9H11NO6	O18 isotope of 5-(L-Alanin-3-yl)-2-hydroxy-cis,cis-muconate 6-semialdehyde (H+ replaced by Na+)
254.052	1397380	253.045	3(3)	253.045	-0.964496	C11800	C8H14N4S2	N15 isotope of Thiaburimamide (H+ replaced by Na+)
254.082	2335870	253.075	1(1)	253.075	-2.28533	C05570	C9H16N3O2S	N15 isotope of Ergothioneine (H+ replaced by Na+)
255.036	673307	254.029	1(1)	254.029	-0.394114	C04798	C10H8ClN3O3	C13 isotope of 5-Amino-4-chloro-2-(2,3-dihydroxyphenyl)-3(2H)-pyridazinone
255.047	2205060	254.04	1(1)	254.039	0.451104	C08275	C7H14N2O4S2	L-Djenkolic acid
255.051	1108760	254.044	1(6)	254.044	0.294949	C11800	C8H14N4S2	S34 isotope of Thiaburimamide (H+ replaced by Na+)
255.051	1108760	254.044	2(6)	254.044	-1.16469	C06356	C13H10O4	O18 isotope of 2,4,6-Trihydroxybenzophenone (H+ replaced by Na+)
255.051	1108760	254.044	3(6)	254.044	-1.16469	C07718	C13H10O4	O18 isotope of 2-Hydroxy-4-(1-oxo-1,3-dihydro-2H-inden-2-ylidene)-but-2-enoic acid (H+ replaced by Na+)
255.051	1108760	254.044	4(6)	254.044	-1.16469	C07725	C13H10O4	O18 isotope of 2-Hydroxy-4-(2-oxo-1,3-dihydro-2H-inden-1-ylidene)but-2-enoic acid (H+ replaced by Na+)
255.051	1108760	254.044	5(6)	254.044	-1.16469	C09049	C13H10O4	O18 isotope of Visnagin (H+ replaced by Na+)
255.051	1108760	254.044	6(6)	254.044	-1.16469	C12085	C13H10O4	O18 isotope of Bis-noryangonin (H+ replaced by Na+)
255.054	1270130	254.046	1(1)	254.047	-0.990304	C10374	C15H8O4	O18 isotope of Morindaparvin A
255.054	1267160	254.047	1(1)	254.047	-0.974876	C07315	C9H10N4O3S	Sulfamethoxazole
255.06	2858180	254.053	1(2)	254.053	-0.955444	C05539	C9H13NO6	N15 isotope of N-Acetyl-L-2-amino-6-oxopimelate (H+ replaced by Na+)
255.06	2858180	254.053	2(2)	254.053	-0.955444	C05932	C9H13NO6	N15 isotope of N-Succinyl-L-glutamate 5-semialdehyde (H+ replaced by Na+)
255.063	4670020	254.056	1(2)	254.056	0.277246	C09930	C13H12O4	Goniothalenol (H+ replaced by Na+)
255.063	4670020	254.056	2(2)	254.056	-0.387456	C11467	C11H11NO6	N15 isotope of N-Pyruvoyl-5-methoxy-3-hydroxyanthranilate
255.064	5201480	254.056	1(1)	254.057	-2.33283	C11732	C10H15O4P	O18 isotope of Diethyl phenyl phosphate (H+ replaced by Na+)
255.065	6181700	254.057	1(13)	254.057	-0.0536957	C05844	C7H14N2O6S	5-L-Glutamyl-taurine
255.065	6181700	254.057	2(13)	254.058	-2.61857	C08644	C15H10O4	Hispidol
255.065	6181700	254.057	3(13)	254.058	-2.61857	C10028	C15H10O4	Chrysin
255.065	6181700	254.057	4(13)	254.058	-2.61857	C10121	C15H10O4	Primetin
255.065	6181700	254.057	5(13)	254.058	-2.61857	C10200	C15H10O4	Anhydroglycinol
255.065	6181700	254.057	6(13)	254.058	-2.61857	C10208	C15H10O4	Daidzein
255.065	6181700	254.057	7(13)	254.058	-2.61857	C10291	C15H10O4	Alizarin 2-methyl ether
255.065	6181700	254.057	8(13)	254.058	-2.61857	C10315	C15H10O4	Chrysophanol
255.065	6181700	254.057	9(13)	254.058	-2.61857	C10327	C15H10O4	Digiferrugineol
255.065	6181700	254.057	10(13)	254.058	-2.61857	C10329	C15H10O4	1,4-Dihydroxy-2-methylanthraquinone
255.065	6181700	254.057	11(13)	254.058	-2.61857	C10402	C15H10O4	Rubiadin
255.065	6181700	254.057	12(13)	254.058	-2.61857	C12123	C15H10O4	7,4'-Dihydroxyflavone
255.065	6181700	254.057	13(13)	254.058	-2.61857	C14344	C15H10O4	4',6-Dihydroxyflavone
255.066	8275530	254.059	1(2)	254.06	-2.72645	C05539	C9H13NO6	C13 isotope of N-Acetyl-L-2-amino-6-oxopimelate (H+ replaced by Na+)
255.066	8275530	254.059	2(2)	254.06	-2.72645	C05932	C9H13NO6	C13 isotope of N-Succinyl-L-glutamate 5-semialdehyde (H+ replaced by Na+)
255.07	40676600	254.062	1(1)	254.062	1.06911	C11467	C11H11NO6	C13 isotope of N-Pyruvoyl-5-methoxy-3-hydroxyanthranilate
255.074	3096830000	254.067	1(2)	254.067	-0.602023	C05079	C12H12N2O3	Nalidixic acid (H+ replaced by Na+)
255.074	3096830000	254.067	2(2)	254.067	-0.602023	C07434	C12H12N2O3	Phenobarbital (H+ replaced by Na+)
255.075	233964000	254.068	1(1)	254.069	-1.76675	C06444	C13H13NO3	N15 isotope of Benzoyldehydro-2,3-dihydroxy-benzone (H+ replaced by Na+)
255.078	31848600	254.071	1(3)	254.071	-1.04135	C14264	C15H11NO3	N15 isotope of 2-(4-Hydroxybenzyl)isoindole-1,3-dione
255.078	31848600	254.071	2(3)	254.071	-1.04135	C14620	C15H11NO3	N15 isotope of 2-Acetamido-6H-dibenzo[b,d]pyran-6-one
255.078	31848600	254.071	3(3)	254.071	-1.04135	C14920	C15H11NO3	N15 isotope of N-(6-Oxo-6H-dibenzo[b,d]pyran-3-yl)acetamide
255.081	9670090	254.074	1(2)	254.074	-0.0762358	C05570	C9H16N3O2S	S34 isotope of Ergothioneine (H+ replaced by Na+)
255.081	9670090	254.074	2(2)	254.074	-1.00641	C01619	C12H15NO3S	N15 isotope of Thiorphan
255.082	8007240	254.075	1(1)	254.075	0.240799	C06444	C13H13NO3	C13 isotope of Benzoyldehydro-2,3-dihydroxy-benzone (H+ replaced by Na+)
255.084	5320780	254.077	1(3)	254.077	-2.65479	C14264	C15H11NO3	C13 isotope of 2-(4-Hydroxybenzyl)isoindole-1,3-dione
255.084	5320780	254.077	2(3)	254.077	-2.65479	C14620	C15H11NO3	C13 isotope of 2-Acetamido-6H-dibenzo[b,d]pyran-6-one
255.084	5320780	254.077	3(3)	254.077	-2.65479	C14920	C15H11NO3	C13 isotope of N-(6-Oxo-6H-dibenzo[b,d]pyran-3-yl)acetamide
255.085	4564490	254.077	1(2)	254.078	-2.29337	C05945	C6H15N4O5P	L-Arginine phosphate
255.085	4564490	254.077	2(2)	254.078	-2.81495	C05926	C9H11N5O4	N15 isotope of Neopterin
255.086	4010310	254.078	1(1)	254.079	-2.37856	C05648	C11H12N2O5	O18 isotope of 5-Hydroxy-N-formylkynurenine
255.087	2831880	254.08	1(8)	254.08	-2.17014	C01517	C14H14O3	O18 isotope of Naproxen (H+ replaced by Na+)
255.087	2831880	254.08	2(8)	254.08	-2.17014	C08762	C14H14O3	O18 isotope of 6-O-Methyleuparin (H+ replaced by Na+)
255.087	2831880	254.08	3(8)	254.08	-2.17014	C09918	C14H14O3	O18 isotope of Aucuparin (H+ replaced by Na+)
255.087	2831880	254.08	4(8)	254.08	-2.17014	C09947	C14H14O3	O18 isotope of Kawain (H+ replaced by Na+)
255.087	2831880	254.08	5(8)	254.08	-2.17014	C10253	C14H14O3	O18 isotope of Demethylbatatasin IV (H+ replaced by Na+)
255.087	2831880	254.08	6(8)	254.08	-2.17014	C10255	C14H14O3	O18 isotope of Dihydroresveratrol (H+ replaced by Na+)
255.087	2831880	254.08	7(8)	254.08	-2.17014	C11492	C14H14O3	O18 isotope of NOPM (H+ replaced by Na+)
255.087	2831880	254.08	8(8)	254.081	-2.69855	C01619	C12H15NO3S	C13 isotope of Thiorphan
255.089	2338660	254.082	1(1)	254.082	-1.41331	C09142	C16H12N2	Cryptolepine (H+ replaced by Na+)
255.09	1909700	254.082	1(4)	254.083	-0.274903	C05570	C9H16N3O2S	O18 isotope of Ergothioneine (H+ replaced by Na+)
255.09	1909700	254.082	2(4)	254.083	-1.75963	C03074	C16H12O3	O18 isotope of 4'-O-Methylisoflavone
255.09	1909700	254.082	3(4)	254.083	-1.75963	C15111	C16H12O3	O18 isotope of 1-[2-(4-Hydroxyphenyl)-1-benzofuran-3-yl]ethanone
255.09	1909700	254.082	4(4)	254.083	-1.75963	C15616	C16H12O3	O18 isotope of 7-Methoxyisoflavone
255.091	1825260	254.084	1(1)	254.084	-1.1223	C05926	C9H11N5O4	C13 isotope of Neopterin
255.095	1203060	254.088	1(4)	254.088	-1.34726	C01410	C9H16N2O5	Boc-Asn (H+ replaced by Na+)
255.095	1203060	254.088	2(4)	254.088	-1.34726	C03415	C9H16N2O5	N2-Succinyl-L-ornithine (H+ replaced by Na+)
255.095	1203060	254.088	3(4)	254.088	-1.34726	C04390	C9H16N2O5	N6-Acetyl-LL-2,6-diaminoheptanedioate (H+ replaced by Na+)
255.095	1203060	254.088	4(4)	254.088	-1.34726	C15767	C9H16N2O5	gamma-Glutamyl-gamma-aminobutyraye (H+ replaced by Na+)
255.097	1011620	254.09	1(3)	254.09	0.00893179	C01736	C10H12N4O4	O18 isotope of Nebularine
255.097	1011620	254.09	2(3)	254.09	0.00893179	C05512	C10H12N4O4	O18 isotope of Deoxyinosine
255.097	1011620	254.09	3(3)	254.09	0.00893179	C15586	C10H12N4O4	O18 isotope of N-D-Ribosylpurine
255.1	1027140	254.093	1(3)	254.092	2.97107	C07611	C14H16O3	Kavapyrone (H+ replaced by Na+)
255.1	1027140	254.093	2(3)	254.092	2.97107	C09005	C14H16O3	Encecalin (H+ replaced by Na+)
255.1	1027140	254.093	3(3)	254.092	2.97107	C09503	C14H16O3	Mexicanin E (H+ replaced by Na+)
255.102	664633	254.094	1(6)	254.094	0.470369	C07443	C15H12N2O2	O18 isotope of Phenytoin
255.102	664633	254.094	2(6)	254.094	0.470369	C07492	C15H12N2O2	O18 isotope of Oxcarbazepine
255.102	664633	254.094	3(6)	254.094	0.470369	C07496	C15H12N2O2	O18 isotope of Carbamazepine-10,11-epoxide
255.102	664633	254.094	4(6)	254.094	-0.199826	C01716	C16H14O3	Ketoprofen
255.102	664633	254.094	5(6)	254.094	-0.199826	C09165	C16H14O3	Chalepensin
255.102	664633	254.094	6(6)	254.094	-0.199826	C10505	C16H14O3	(R)-4-Methoxydalbergione
255.109	610418	254.102	1(2)	254.102	1.45055	C07819	C10H14N4O4	Dyphylline
255.109	610418	254.102	2(2)	254.102	-2.32105	C06996	C12H16F3N	N15 isotope of Fenfluramine (H+ replaced by Na+)
255.12	1019160	254.113	1(1)	254.113	0.257666	C07631	C11H16ClN5	C13 isotope of Proguanil
256.067	828035	255.06	1(2)	255.06	-2.83942	C05539	C9H13NO6	O18 isotope of N-Acetyl-L-2-amino-6-oxopimelate (H+ replaced by Na+)
256.067	828035	255.06	2(2)	255.06	-2.83942	C05932	C9H13NO6	O18 isotope of N-Succinyl-L-glutamate 5-semialdehyde (H+ replaced by Na+)
256.068	1225320	255.061	1(13)	255.061	0.0451675	C05844	C7H14N2O6S	C13 isotope of 5-L-Glutamyl-taurine
256.068	1225320	255.061	2(13)	255.061	-2.50961	C08644	C15H10O4	C13 isotope of Hispidol
256.068	1225320	255.061	3(13)	255.061	-2.50961	C10028	C15H10O4	C13 isotope of Chrysin
256.068	1225320	255.061	4(13)	255.061	-2.50961	C10121	C15H10O4	C13 isotope of Primetin
256.068	1225320	255.061	5(13)	255.061	-2.50961	C10200	C15H10O4	C13 isotope of Anhydroglycinol
256.068	1225320	255.061	6(13)	255.061	-2.50961	C10208	C15H10O4	C13 isotope of Daidzein
256.068	1225320	255.061	7(13)	255.061	-2.50961	C10291	C15H10O4	C13 isotope of Alizarin 2-methyl ether
256.068	1225320	255.061	8(13)	255.061	-2.50961	C10315	C15H10O4	C13 isotope of Chrysophanol
256.068	1225320	255.061	9(13)	255.061	-2.50961	C10327	C15H10O4	C13 isotope of Digiferrugineol
256.068	1225320	255.061	10(13)	255.061	-2.50961	C10329	C15H10O4	C13 isotope of 1,4-Dihydroxy-2-methylanthraquinone
256.068	1225320	255.061	11(13)	255.061	-2.50961	C10402	C15H10O4	C13 isotope of Rubiadin
256.068	1225320	255.061	12(13)	255.061	-2.50961	C12123	C15H10O4	C13 isotope of 7,4'-Dihydroxyflavone
256.068	1225320	255.061	13(13)	255.061	-2.50961	C14344	C15H10O4	C13 isotope of 4',6-Dihydroxyflavone
256.071	20977300	255.064	1(3)	255.063	2.74471	C11467	C11H11NO6	O18 isotope of N-Pyruvoyl-5-methoxy-3-hydroxyanthranilate
256.071	20977300	255.064	2(3)	255.064	-0.736473	C05079	C12H12N2O3	N15 isotope of Nalidixic acid (H+ replaced by Na+)
256.071	20977300	255.064	3(3)	255.064	-0.736473	C07434	C12H12N2O3	N15 isotope of Phenobarbital (H+ replaced by Na+)
256.073	5602850	255.066	1(2)	255.066	-0.550046	C08574	C15H11O4	Apigeninidin
256.073	5602850	255.066	2(2)	255.066	-1.76828	C04229	C11H14NO4P	1-(Indol-3-yl)propanol 3-phosphate
256.077	393671000	255.07	1(2)	255.07	-0.461802	C05079	C12H12N2O3	C13 isotope of Nalidixic acid (H+ replaced by Na+)
256.077	393671000	255.07	2(2)	255.07	-0.461802	C07434	C12H12N2O3	C13 isotope of Phenobarbital (H+ replaced by Na+)
256.08	14492700	255.073	1(1)	255.073	-2.18257	C01619	C12H15NO3S	S34 isotope of Thiorphan
256.082	2707880	255.075	1(2)	255.075	-0.186562	C05945	C6H15N4O5P	N15 isotope of L-Arginine phosphate
256.082	2707880	255.075	2(2)	255.076	-2.90253	C06444	C13H13NO3	O18 isotope of Benzoyldehydro-2,3-dihydroxy-benzone (H+ replaced by Na+)
256.085	1273640	255.078	1(3)	255.078	-2.25839	C14264	C15H11NO3	O18 isotope of 2-(4-Hydroxybenzyl)isoindole-1,3-dione
256.085	1273640	255.078	2(3)	255.078	-2.25839	C14620	C15H11NO3	O18 isotope of 2-Acetamido-6H-dibenzo[b,d]pyran-6-one
256.085	1273640	255.078	3(3)	255.078	-2.25839	C14920	C15H11NO3	O18 isotope of N-(6-Oxo-6H-dibenzo[b,d]pyran-3-yl)acetamide
256.086	1020580	255.078	1(1)	255.079	-2.44626	C09142	C16H12N2	N15 isotope of Cryptolepine (H+ replaced by Na+)
256.088	685989	255.081	1(2)	255.081	-1.79367	C05945	C6H15N4O5P	C13 isotope of L-Arginine phosphate
256.088	685989	255.081	2(2)	255.082	-2.38039	C01619	C12H15NO3S	O18 isotope of Thiorphan
257.037	1039700	256.03	1(1)	256.029	2.91499	C15189	C15H9ClO2	3-(4-Chlorophenyl)-2H-1-benzopyran-2-one
257.078	18236900	256.071	1(3)	256.071	-0.270767	C05079	C12H12N2O3	O18 isotope of Nalidixic acid (H+ replaced by Na+)
257.078	18236900	256.071	2(3)	256.071	-0.270767	C07434	C12H12N2O3	O18 isotope of Phenobarbital (H+ replaced by Na+)
257.078	18236900	256.071	3(3)	256.071	-0.935788	C10426	C13H14O4	1'-Acetoxychavicol acetate (H+ replaced by Na+)
257.081	22274700	256.073	1(6)	256.074	-0.840892	C04271	C15H12O4	(6aR,11aR)-3,9-Dihydroxypterocarpan
257.081	22274700	256.073	2(6)	256.074	-0.840892	C08650	C15H12O4	Isoliquiritigenin
257.081	22274700	256.073	3(6)	256.074	-0.840892	C09762	C15H12O4	Liquiritigenin
257.081	22274700	256.073	4(6)	256.074	-0.840892	C09827	C15H12O4	Pinocembrin
257.081	22274700	256.073	5(6)	256.074	-0.840892	C10262	C15H12O4	Hydrangenol
257.081	22274700	256.073	6(6)	256.074	-0.840892	C15609	C15H12O4	3',5'-Dihydroxyflavanone
257.101	3019060	256.094	1(5)	256.093	2.48118	C07062	C15H13NO3	C13 isotope of Ketorolac
257.101	3019060	256.094	2(5)	256.093	2.48118	C12199	C15H13NO3	C13 isotope of 3-Methoxy-8,9-methylenedioxy-3,4-dihydrophenanthridine
257.101	3019060	256.094	3(5)	256.093	2.48118	C14622	C15H13NO3	C13 isotope of (E)-1-Methoxy-4-[2-(4-nitrophenyl)ethenyl]benzene
257.101	3019060	256.094	4(5)	256.093	2.48118	C15120	C15H13NO3	C13 isotope of alpha-(p-Methoxyphenyl)-4-pyridineacrylic acid
257.101	3019060	256.094	5(5)	256.094	-0.996821	C04874	C9H13N5O4	N15 isotope of 2-Amino-4-hydroxy-6-(D-erythro-1,2,3-trihydroxypropyl)-7,8-
257.151	6351310	256.144	1(12)	256.144	0.310947	C10747	C14H20N2O	O18 isotope of Albine (H+ replaced by Na+)
257.151	6351310	256.144	2(12)	256.144	-0.353886	C09350	C15H22O2	Bakkenolide A (H+ replaced by Na+)
257.151	6351310	256.144	3(12)	256.144	-0.353886	C09376	C15H22O2	Confertifolin (H+ replaced by Na+)
257.151	6351310	256.144	4(12)	256.144	-0.353886	C09399	C15H22O2	Drimenin (H+ replaced by Na+)
257.151	6351310	256.144	5(12)	256.144	-0.353886	C09409	C15H22O2	Eremophilenolide (H+ replaced by Na+)
257.151	6351310	256.144	6(12)	256.144	-0.353886	C09677	C15H22O2	Helminthosporal (H+ replaced by Na+)
257.151	6351310	256.144	7(12)	256.144	-0.353886	C09686	C15H22O2	Hydroxyisopatchoulenone (H+ replaced by Na+)
257.151	6351310	256.144	8(12)	256.144	-0.353886	C09712	C15H22O2	Polygodial (H+ replaced by Na+)
257.151	6351310	256.144	9(12)	256.144	-0.353886	C09721	C15H22O2	Sclerosporin (H+ replaced by Na+)
257.151	6351310	256.144	10(12)	256.144	-0.353886	C09739	C15H22O2	Tetradymol (H+ replaced by Na+)
257.151	6351310	256.144	11(12)	256.144	-0.353886	C09743	C15H22O2	Valerenic acid (H+ replaced by Na+)
257.151	6351310	256.144	12(12)	256.144	-1.01317	C10861	C13H21NO4	N15 isotope of Meteloidine
258.082	2197040	257.074	1(2)	257.074	2.86749	C15279	C12H11N5S	2-Amino-6-(benzylthio)purine
258.082	2197040	257.074	2(2)	257.075	-0.989854	C10426	C13H14O4	C13 isotope of 1'-Acetoxychavicol acetate (H+ replaced by Na+)
258.154	1268690	257.147	1(10)	257.147	-0.293542	C09350	C15H22O2	C13 isotope of Bakkenolide A (H+ replaced by Na+)
258.154	1268690	257.147	2(10)	257.147	-0.293542	C09376	C15H22O2	C13 isotope of Confertifolin (H+ replaced by Na+)
258.154	1268690	257.147	3(10)	257.147	-0.293542	C09399	C15H22O2	C13 isotope of Drimenin (H+ replaced by Na+)
258.154	1268690	257.147	4(10)	257.147	-0.293542	C09409	C15H22O2	C13 isotope of Eremophilenolide (H+ replaced by Na+)
258.154	1268690	257.147	5(10)	257.147	-0.293542	C09677	C15H22O2	C13 isotope of Helminthosporal (H+ replaced by Na+)
258.154	1268690	257.147	6(10)	257.147	-0.293542	C09686	C15H22O2	C13 isotope of Hydroxyisopatchoulenone (H+ replaced by Na+)
258.154	1268690	257.147	7(10)	257.147	-0.293542	C09712	C15H22O2	C13 isotope of Polygodial (H+ replaced by Na+)
258.154	1268690	257.147	8(10)	257.147	-0.293542	C09721	C15H22O2	C13 isotope of Sclerosporin (H+ replaced by Na+)
258.154	1268690	257.147	9(10)	257.147	-0.293542	C09739	C15H22O2	C13 isotope of Tetradymol (H+ replaced by Na+)
258.154	1268690	257.147	10(10)	257.147	-0.293542	C09743	C15H22O2	C13 isotope of Valerenic acid (H+ replaced by Na+)
259.069	960131	258.062	1(6)	258.061	1.80508	C11087	C12H16ClNOS	N15 isotope of Orbencarb
259.069	960131	258.062	2(6)	258.061	1.80508	C14428	C12H16ClNOS	N15 isotope of Thiobencarb
259.069	960131	258.062	3(6)	258.062	-0.145599	C02700	C11H12N2O4	L-Formylkynurenine (H+ replaced by Na+)
259.069	960131	258.062	4(6)	258.062	-0.145599	C15605	C11H12N2O4	N-Formyl-D-kynurenine (H+ replaced by Na+)
259.069	960131	258.062	5(6)	258.062	-0.286456	C03177	C6H15N2O7P	Streptamine phosphate
259.069	960131	258.062	6(6)	258.062	-0.286456	C03433	C6H15N2O7P	Streptamine 4-phosphate
259.115	1195490	258.108	1(1)	258.108	0.0435205	C12025	C9H18N2O5	O18 isotope of 2,6-Diamino-7-hydroxy-azelaic acid (H+ replaced by Na+)
259.167	806264	258.16	1(7)	258.159	0.463213	C10751	C14H22N2O	O18 isotope of Angustifoline (H+ replaced by Na+)
259.167	806264	258.16	2(7)	258.16	-0.196428	C02293	C15H24O2	Latia luciferin (H+ replaced by Na+)
259.167	806264	258.16	3(7)	258.16	-0.196428	C09627	C15H24O2	Capsidiol (H+ replaced by Na+)
259.167	806264	258.16	4(7)	258.16	-0.196428	C09678	C15H24O2	Helminthosporol (H+ replaced by Na+)
259.167	806264	258.16	5(7)	258.16	-0.196428	C09681	C15H24O2	Hernandulcin (H+ replaced by Na+)
259.167	806264	258.16	6(7)	258.16	-0.196428	C09700	C15H24O2	Lubimin (H+ replaced by Na+)
259.167	806264	258.16	7(7)	258.16	-0.196428	C09733	C15H24O2	Sirenin (H+ replaced by Na+)
260.049	897815	259.042	1(1)	259.043	-2.66148	C11080	C7H15N3O2S2	Cartap (H+ replaced by Na+)
261.052	1383340	260.045	1(7)	260.045	0.559182	C09212	C14H8N2O2	O18 isotope of 11-Hydroxycanthin-6-one (H+ replaced by Na+)
261.052	1383340	260.045	2(7)	260.045	-0.0956771	C01495	C15H10O3	Flavonol (H+ replaced by Na+)
261.052	1383340	260.045	3(7)	260.045	-0.0956771	C02921	C15H10O3	2'-Hydroxyisoflavone (H+ replaced by Na+)
261.052	1383340	260.045	4(7)	260.045	-0.0956771	C10354	C15H10O3	2-Hydroxymethylanthraquinone (H+ replaced by Na+)
261.052	1383340	260.045	5(7)	260.045	-0.0956771	C11264	C15H10O3	7-Hydroxyflavone (H+ replaced by Na+)
261.052	1383340	260.045	6(7)	260.045	-0.0956771	C14137	C15H10O3	6-Hydroxyflavone (H+ replaced by Na+)
261.052	1383340	260.045	7(7)	260.045	-0.0956771	C15615	C15H10O3	7-Hydroxyisoflavone (H+ replaced by Na+)
261.058	1125060	260.051	1(2)	260.051	0.531783	C07320	C14H12O3S	Suprofen
261.058	1125060	260.051	2(2)	260.051	0.161098	C01187	C8H14O8	3-Deoxy-D-manno-octulosonate (H+ replaced by Na+)
261.11	1898170	260.102	1(3)	260.102	0.386526	C11075	C12H16N2O3	O18 isotope of Carbetamide (H+ replaced by Na+)
261.11	1898170	260.102	2(3)	260.102	0.386526	C11723	C12H16N2O3	O18 isotope of Hexobarbitone (H+ replaced by Na+)
261.11	1898170	260.102	3(3)	260.103	-0.917437	C08338	C11H17NO6	N15 isotope of Proacacipetalin
261.123	1403650	260.116	1(4)	260.115	2.07958	C09445	C13H19NO3	N15 isotope of Gigantine (H+ replaced by Na+)
261.123	1403650	260.116	2(4)	260.115	2.07958	C09604	C13H19NO3	N15 isotope of (-)-Pellotine (H+ replaced by Na+)
261.123	1403650	260.116	3(4)	260.115	2.07958	C10278	C13H19NO3	N15 isotope of O-7-Angelylheliotridine (H+ replaced by Na+)
261.123	1403650	260.116	4(4)	260.116	-0.303127	C10605	C14H16N2O3	Maculosin
261.131	9940110	260.123	1(1)	260.124	-2.70915	C12253	C15H17NO3	C13 isotope of Norsanguinine
261.146	1139860	260.139	1(1)	260.139	-0.0191147	C07375	C13H20N2O2	O18 isotope of Procaine (H+ replaced by Na+)
261.161	4044590	260.154	1(4)	260.154	-0.962037	C04284	C16H21NO2	N15 isotope of 2-Heptyl-4-hydroxyquinoline-N-oxide
261.161	4044590	260.154	2(4)	260.154	-0.962037	C07407	C16H21NO2	N15 isotope of Propranolol
261.161	4044590	260.154	3(4)	260.154	-0.962037	C11193	C16H21NO2	N15 isotope of R (+)-Propanolol
261.161	4044590	260.154	4(4)	260.154	-0.962037	C11848	C16H21NO2	N15 isotope of 2-Heptyl-3-hydroxy-quinolone
261.182	684572	260.175	1(4)	260.175	-0.848559	C09632	C15H26O2	Centarol (H+ replaced by Na+)
261.182	684572	260.175	2(4)	260.175	-0.848559	C09652	C15H26O2	Daucol (H+ replaced by Na+)
261.182	684572	260.175	3(4)	260.175	-0.848559	C09653	C15H26O2	Debneyol (H+ replaced by Na+)
261.182	684572	260.175	4(4)	260.175	-0.848559	C09722	C15H26O2	Seiricardine A (H+ replaced by Na+)
262.097	1433530	261.09	1(1)	261.09	1.94345	C06860	C13H18ClNO	Bupropion (H+ replaced by Na+)
262.134	1007320	261.127	1(1)	261.126	2.97104	C09023	C16H18N2	N15 isotope of Agroclavine (H+ replaced by Na+)
263.008	1200560	262.001	1(1)	262.001	1.04173	C11811	C5H12O8P2	1-Hydroxy-2-methyl-2-butenyl 4-diphosphate
263.089	757078	262.082	1(6)	262.081	2.88119	C00268	C9H13N5O3	N15 isotope of Dihydrobiopterin (H+ replaced by Na+)
263.089	757078	262.082	2(6)	262.081	2.88119	C02953	C9H13N5O3	N15 isotope of 7,8-Dihydrobiopterin (H+ replaced by Na+)
263.089	757078	262.082	3(6)	262.081	2.88119	C04244	C9H13N5O3	N15 isotope of 6-Lactoyl-5,6,7,8-tetrahydropterin (H+ replaced by Na+)
263.089	757078	262.082	4(6)	262.082	0.0991326	C07501	C11H14N2O4	O18 isotope of Felbamate (H+ replaced by Na+)
263.089	757078	262.082	5(6)	262.082	-1.19498	C11102	C10H15NO7	N15 isotope of Hymexazol O-glucoside
263.089	757078	262.082	6(6)	262.082	-1.19498	C11104	C10H15NO7	N15 isotope of Hymexazol N-glucoside
263.125	1821980	262.118	1(3)	262.118	-0.643572	C08332	C11H19NO6	N15 isotope of Heterodendrin
263.125	1821980	262.118	2(3)	262.118	-0.643572	C08334	C11H19NO6	N15 isotope of Lotaustralin
263.125	1821980	262.118	3(3)	262.118	-0.643572	C10607	C11H19NO6	N15 isotope of Mycosporine
263.162	1619210	262.154	1(1)	262.155	-2.78812	C07790	C19H19N	C13 isotope of Phenindamine
263.234	675357	262.227	1(2)	262.227	-0.176743	C00517	C16H32O	Hexadecanal (H+ replaced by Na+)
263.234	675357	262.227	2(2)	262.227	-0.176743	C14499	C16H32O	1,2-Epoxyhexadecane (H+ replaced by Na+)
264.101	582227	263.094	1(1)	263.094	1.29624	C06860	C13H18ClNO	O18 isotope of Bupropion (H+ replaced by Na+)
265.009	752698	264.002	1(2)	264.002	1.1535	C00491	C6H12N2O4S2	S34 isotope of L-Cystine (H+ replaced by Na+)
265.009	752698	264.002	2(2)	264.002	1.1535	C01420	C6H12N2O4S2	S34 isotope of Cystine (H+ replaced by Na+)
265.056	783075	264.048	1(3)	264.049	-0.960195	C03366	C6H15N2O6P	5-Phosphonooxy-L-lysine (H+ replaced by Na+)
265.056	783075	264.048	2(3)	264.049	-0.960195	C03828	C6H15N2O6P	2-Deoxystreptamine phospahte (H+ replaced by Na+)
265.056	783075	264.048	3(3)	264.049	-0.960195	C03980	C6H15N2O6P	2-Deoxystreptamine 4-phosphate (H+ replaced by Na+)
265.069	2454390	264.062	1(1)	264.062	-0.44035	C01727	C12H10N4O2	Lumichrome (H+ replaced by Na+)
265.141	1432650	264.134	1(2)	264.134	0.418	C06185	C12H20N2O3	O18 isotope of Slaframine (H+ replaced by Na+)
265.141	1432650	264.134	2(2)	264.134	0.418	C07807	C12H20N2O3	O18 isotope of Pirbuterol (H+ replaced by Na+)
265.156	727342	264.149	1(1)	264.149	-0.0228131	C08451	C17H22O	Falcarinone (H+ replaced by Na+)
265.177	1310830	264.17	1(2)	264.171	-2.8428	C07274	C19H21N	C13 isotope of Nortriptyline
265.177	1310830	264.17	2(2)	264.171	-2.8428	C07408	C19H21N	C13 isotope of Protriptyline
265.215	711780	264.208	1(1)	264.209	-2.25698	C09860	C16H26N2O	O18 isotope of Cernuine
266.075	1026780	265.068	1(3)	265.067	0.146265	C00475	C9H13N3O5	Cytidine (H+ replaced by Na+)
266.075	1026780	265.068	2(3)	265.067	0.146265	C02961	C9H13N3O5	Cytosine arabinoside (H+ replaced by Na+)
266.075	1026780	265.068	3(3)	265.067	0.146265	C05711	C9H13N3O5	gamma-Glutamyl-beta-cyanoalanine (H+ replaced by Na+)
266.115	631560	265.108	1(6)	265.108	-0.223296	C04291	C14H15N3O	O18 isotope of 4-(Dimethylamino)phenylazoxybenzene (H+ replaced by Na+)
266.115	631560	265.108	2(6)	265.108	-0.223296	C13675	C14H15N3O	O18 isotope of CX-516 (H+ replaced by Na+)
266.115	631560	265.108	3(6)	265.108	-0.865649	C10705	C15H17NO2	Lemobiline (H+ replaced by Na+)
266.115	631560	265.108	4(6)	265.108	-1.50264	C04148	C13H16N2O4	N15 isotope of alpha-N-Phenylacetyl-L-glutamine
266.115	631560	265.108	5(6)	265.108	-1.50264	C05597	C13H16N2O4	N15 isotope of Phenylacetylglutamine
266.115	631560	265.108	6(6)	265.108	-1.50264	C05642	C13H16N2O4	N15 isotope of Formyl-N-acetyl-5-methoxykynurenamine
266.173	1326750	265.165	1(1)	265.166	-2.48885	C09036	C18H20N2	C13 isotope of (-)-Apparicine
267.072	1080600	266.064	1(4)	266.064	2.52108	C07449	C9H16N4S2	Metiamide (H+ replaced by Na+)
267.072	1080600	266.064	2(4)	266.064	-0.925053	C00475	C9H13N3O5	N15 isotope of Cytidine (H+ replaced by Na+)
267.072	1080600	266.064	3(4)	266.064	-0.925053	C02961	C9H13N3O5	N15 isotope of Cytosine arabinoside (H+ replaced by Na+)
267.072	1080600	266.064	4(4)	266.064	-0.925053	C05711	C9H13N3O5	N15 isotope of gamma-Glutamyl-beta-cyanoalanine (H+ replaced by Na+)
267.077	5418620	266.07	1(4)	266.07	-0.316012	C00120	C10H16N2O3S	Biotin (H+ replaced by Na+)
267.077	5418620	266.07	2(4)	266.071	-2.99195	C00475	C9H13N3O5	C13 isotope of Cytidine (H+ replaced by Na+)
267.077	5418620	266.07	3(4)	266.071	-2.99195	C02961	C9H13N3O5	C13 isotope of Cytosine arabinoside (H+ replaced by Na+)
267.077	5418620	266.07	4(4)	266.071	-2.99195	C05711	C9H13N3O5	C13 isotope of gamma-Glutamyl-beta-cyanoalanine (H+ replaced by Na+)
267.099	2005070	266.092	1(7)	266.092	0.60491	C01779	C12H15N3O2S	C13 isotope of Albendazole
267.099	2005070	266.092	2(7)	266.092	0.469489	C09280	C15H16O3	Osthol (H+ replaced by Na+)
267.099	2005070	266.092	3(7)	266.092	0.469489	C09404	C15H16O3	Encelin (H+ replaced by Na+)
267.099	2005070	266.092	4(7)	266.092	0.469489	C10247	C15H16O3	Batatasin IV (H+ replaced by Na+)
267.099	2005070	266.092	5(7)	266.092	0.469489	C13626	C15H16O3	5-Hydroxybisphenol A (H+ replaced by Na+)
267.099	2005070	266.092	6(7)	266.092	0.469489	C13629	C15H16O3	1,2-Bis(4-hydroxyphenyl)-2-propanol (H+ replaced by Na+)
267.099	2005070	266.092	7(7)	266.092	0.469489	C13631	C15H16O3	2,2-Bis(4-hydroxyphenyl)-1-propanol (H+ replaced by Na+)
267.11	7920640	266.103	1(3)	266.103	0.157195	C11232	C13H14N4O	O18 isotope of Diphenylcarbazide (H+ replaced by Na+)
267.11	7920640	266.103	2(3)	266.103	-0.482756	C07522	C14H16N2O2	Etomidate (H+ replaced by Na+)
267.11	7920640	266.103	3(3)	266.103	-0.482756	C11847	C14H16N2O2	Cyclo(L-Phe-L-Pro) (H+ replaced by Na+)
267.12	964887	266.113	1(2)	266.114	-1.76628	C09339	C17H15NO2	C13 isotope of (-)-Annonaine
267.12	964887	266.113	2(2)	266.114	-1.76628	C14597	C17H15NO2	C13 isotope of 2,3-Bis(p-methoxyphenyl)acrylonitrile
267.123	789464	266.115	1(4)	266.115	0.827275	C04148	C13H16N2O4	O18 isotope of alpha-N-Phenylacetyl-L-glutamine
267.123	789464	266.115	2(4)	266.115	0.827275	C05597	C13H16N2O4	O18 isotope of Phenylacetylglutamine
267.123	789464	266.115	3(4)	266.115	0.827275	C05642	C13H16N2O4	O18 isotope of Formyl-N-acetyl-5-methoxykynurenamine
267.123	789464	266.115	4(4)	266.116	-0.708292	C00378	C12H17N4OS	C13 isotope of Thiamin
267.193	7643140	266.186	1(1)	266.186	-0.396181	C13790	C14H28O3	2S-Hydroxytetradecanoic acid (H+ replaced by Na+)
268.081	713823	267.073	1(1)	267.073	-0.595039	C00120	C10H16N2O3S	C13 isotope of Biotin (H+ replaced by Na+)
268.104	14728200	267.097	1(5)	267.096	1.9446	C06657	C9H16N4O4	N15 isotope of Guanidinoproclavaminic acid (H+ replaced by Na+)
268.104	14728200	267.097	2(5)	267.097	-0.375841	C00212	C10H13N5O4	Adenosine
268.104	14728200	267.097	3(5)	267.097	-0.375841	C00330	C10H13N5O4	Deoxyguanosine
268.104	14728200	267.097	4(5)	267.097	-0.375841	C07210	C10H13N5O4	Zidovudine
268.104	14728200	267.097	5(5)	267.097	-0.375841	C11501	C10H13N5O4	9-Riburonosyladenine
268.114	1185370	267.106	1(2)	267.106	-0.236986	C07522	C14H16N2O2	C13 isotope of Etomidate (H+ replaced by Na+)
268.114	1185370	267.106	2(2)	267.106	-0.236986	C11847	C14H16N2O2	C13 isotope of Cyclo(L-Phe-L-Pro) (H+ replaced by Na+)
268.155	1284260	267.148	1(1)	267.149	-1.35273	C10944	C16H21NO	O18 isotope of Isobutylphendienamide (H+ replaced by Na+)
268.196	972796	267.189	1(2)	267.188	2.56198	C11698	C16H24FNO	O18 isotope of UH-301
268.196	972796	267.189	2(2)	267.189	-0.0759589	C13790	C14H28O3	C13 isotope of 2S-Hydroxytetradecanoic acid (H+ replaced by Na+)
268.998	4899850	267.991	1(1)	267.991	-0.533156	C07037	C9H9Cl2N3O	N15 isotope of Guanfacine (H+ replaced by Na+)
269.107	1872380	268.1	1(4)	268.1	-0.653576	C00212	C10H13N5O4	C13 isotope of Adenosine
269.107	1872380	268.1	2(4)	268.1	-0.653576	C00330	C10H13N5O4	C13 isotope of Deoxyguanosine
269.107	1872380	268.1	3(4)	268.1	-0.653576	C07210	C10H13N5O4	C13 isotope of Zidovudine
269.107	1872380	268.1	4(4)	268.1	-0.653576	C11501	C10H13N5O4	C13 isotope of 9-Riburonosyladenine
269.111	631300	268.103	1(2)	268.103	-0.380797	C06657	C9H16N4O4	O18 isotope of Guanidinoproclavaminic acid (H+ replaced by Na+)
269.111	631300	268.103	2(2)	268.103	-0.656421	C11571	C16H16N2S	2-p-Tolyl-5,6,7,8-tetrahydrobenzo[d]imidazo[2,1-b]thiazole
269.136	716267	268.128	1(1)	268.128	2.59172	C05340	C9H19N5O3	N15 isotope of beta-Alanyl-L-arginine (H+ replaced by Na+)
269.248	713864	268.24	1(1)	268.24	0.795062	C12100	C17H32O2	omega-Cyclohexylundecanoic acid
270.006	1873200	268.998	1(1)	268.998	-0.127766	C07037	C9H9Cl2N3O	O18 isotope of Guanfacine (H+ replaced by Na+)
271.04	1875440	270.033	1(2)	270.032	2.94385	C11772	C11H15Cl2NO	N15 isotope of DCI (H+ replaced by Na+)
271.04	1875440	270.033	2(2)	270.033	-2.08967	C04133	C7H12NO8P	C13 isotope of N-Acetyl-L-glutamate 5-phosphate
271.045	15812400	270.038	1(2)	270.038	-1.58813	C00647	C8H13N2O5P	Pyridoxamine phosphate (H+ replaced by Na+)
271.045	15812400	270.038	2(2)	270.038	-2.38859	C11772	C11H15Cl2NO	C13 isotope of DCI (H+ replaced by Na+)
271.046	23298900	270.039	1(3)	270.039	-1.29797	C02162	C13H10O5	O18 isotope of Isopimpinellin (H+ replaced by Na+)
271.046	23298900	270.039	2(3)	270.039	-1.29797	C06355	C13H10O5	O18 isotope of 2,3',4,6-Tetrahydroxybenzophenone (H+ replaced by Na+)
271.046	23298900	270.039	3(3)	270.039	-1.29797	C09285	C13H10O5	O18 isotope of Pimpinellin (H+ replaced by Na+)
271.048	397925000	270.041	1(1)	270.041	0.0807057	C10742	C15H8N2O2	Tryptanthrine (H+ replaced by Na+)
271.049	30169900	270.042	1(3)	270.041	2.82844	C10205	C15H8O5	O18 isotope of Coumestrol
271.049	30169900	270.042	2(3)	270.042	-0.459658	C14406	C16H9NO2	N15 isotope of 3-Nitrofluoranthene (H+ replaced by Na+)
271.049	30169900	270.042	3(3)	270.042	-0.459658	C14421	C16H9NO2	N15 isotope of 1-Nitropyrene (H+ replaced by Na+)
271.05	10951700	270.043	1(1)	270.044	-2.66377	C07666	C12H12N2O2S	Dapsone (H+ replaced by Na+)
271.055	1689270	270.048	1(3)	270.048	-0.582685	C05931	C9H13NO7	N15 isotope of N-Succinyl-L-glutamate (H+ replaced by Na+)
271.055	1689270	270.048	2(3)	270.049	-2.2369	C14406	C16H9NO2	C13 isotope of 3-Nitrofluoranthene (H+ replaced by Na+)
271.055	1689270	270.048	3(3)	270.049	-2.2369	C14421	C16H9NO2	C13 isotope of 1-Nitropyrene (H+ replaced by Na+)
271.059	822850	270.052	1(2)	270.051	1.82644	C11736	C9H11FN2O5	O18 isotope of 5-Fluorodeoxyuridine (H+ replaced by Na+)
271.059	822850	270.052	2(2)	270.053	-2.8498	C12119	C14H8N2O4	O18 isotope of Phenazine-1,6-dicarboxylic acid
271.061	683090	270.054	1(1)	270.055	-2.65613	C05931	C9H13NO7	C13 isotope of N-Succinyl-L-glutamate (H+ replaced by Na+)
271.069	2179350	270.062	1(2)	270.062	-0.143212	C07905	C12H9F3N2O2	Leflunomide
271.069	2179350	270.062	2(2)	270.062	-0.287244	C05832	C12H12N2O4	5-Hydroxyindoleacetylglycine (H+ replaced by Na+)
271.131	1304350	270.123	1(19)	270.123	1.01839	C09213	C14H18N2O2	O18 isotope of Hypaphorine (H+ replaced by Na+)
271.131	1304350	270.123	2(19)	270.123	0.387967	C02771	C15H20O3	1,2-Dihydrosantonin (H+ replaced by Na+)
271.131	1304350	270.123	3(19)	270.123	0.387967	C07609	C15H20O3	Parthenolide (H+ replaced by Na+)
271.131	1304350	270.123	4(19)	270.123	0.387967	C09301	C15H20O3	Artabsin (H+ replaced by Na+)
271.131	1304350	270.123	5(19)	270.123	0.387967	C09345	C15H20O3	Artemorin (H+ replaced by Na+)
271.131	1304350	270.123	6(19)	270.123	0.387967	C09378	C15H20O3	Confertin (H+ replaced by Na+)
271.131	1304350	270.123	7(19)	270.123	0.387967	C09386	C15H20O3	Damsin (H+ replaced by Na+)
271.131	1304350	270.123	8(19)	270.123	0.387967	C09440	C15H20O3	Eupatolide (H+ replaced by Na+)
271.131	1304350	270.123	9(19)	270.123	0.387967	C09488	C15H20O3	Ivalin (H+ replaced by Na+)
271.131	1304350	270.123	10(19)	270.123	0.387967	C09507	C15H20O3	Micheliolide (H+ replaced by Na+)
271.131	1304350	270.123	11(19)	270.123	0.387967	C09534	C15H20O3	Pseudoivalin (H+ replaced by Na+)
271.131	1304350	270.123	12(19)	270.123	0.387967	C09537	C15H20O3	Quadrone (H+ replaced by Na+)
271.131	1304350	270.123	13(19)	270.123	0.387967	C09544	C15H20O3	Santamarin (H+ replaced by Na+)
271.131	1304350	270.123	14(19)	270.123	0.387967	C09556	C15H20O3	Tamaulipin A (H+ replaced by Na+)
271.131	1304350	270.123	15(19)	270.123	0.387967	C09562	C15H20O3	Tomentosin (H+ replaced by Na+)
271.131	1304350	270.123	16(19)	270.123	0.387967	C09626	C15H20O3	Canellal (H+ replaced by Na+)
271.131	1304350	270.123	17(19)	270.123	0.387967	C09660	C15H20O3	Dehydrongaione (H+ replaced by Na+)
271.131	1304350	270.123	18(19)	270.123	0.387967	C09687	C15H20O3	Illudin M (H+ replaced by Na+)
271.131	1304350	270.123	19(19)	270.123	0.387967	C13455	C15H20O3	Abscisic aldehyde (H+ replaced by Na+)
271.151	930172	270.144	1(3)	270.145	-2.70284	C10867	C17H19NO2	C13 isotope of Strobamine
271.151	930172	270.144	2(3)	270.145	-2.70284	C14896	C17H19NO2	C13 isotope of 1-Methyl-6-(1,2,3,4-tetrahydro-6-methoxy-2-naphthyl)-2(1H)-pyridone
271.151	930172	270.144	3(3)	270.145	-2.70284	C15044	C17H19NO2	C13 isotope of 2,3-Dimethoxy-[2-(4-Pyridinyl)-1-butenyl]phenol
271.188	904792	270.181	1(1)	270.181	-2.42677	C07935	C18H23NO	C13 isotope of Orphenadrine
271.203	8307780	270.196	1(1)	270.196	-0.319096	C00370	C17H28O	Sterol (H+ replaced by Na+)
271.998	861372	270.991	1(1)	270.991	-0.695698	C11007	C9H10Cl2N2O2	N15 isotope of Linuron (H+ replaced by Na+)
272.045	3079230	271.037	1(1)	271.038	-0.269703	C10742	C15H8N2O2	N15 isotope of Tryptanthrine (H+ replaced by Na+)
272.048	2543780	271.041	1(2)	271.041	0.648511	C07666	C12H12N2O2S	N15 isotope of Dapsone (H+ replaced by Na+)
272.048	2543780	271.041	2(2)	271.042	-1.48941	C00647	C8H13N2O5P	C13 isotope of Pyridoxamine phosphate (H+ replaced by Na+)
272.051	49316300	271.044	1(2)	271.044	0.210136	C10742	C15H8N2O2	C13 isotope of Tryptanthrine (H+ replaced by Na+)
272.051	49316300	271.044	2(2)	271.044	-0.428369	C03225	C9H9N3O7	3,5-Dinitro-L-tyrosine
272.054	1558720	271.047	1(1)	271.047	-1.74941	C07666	C12H12N2O2S	C13 isotope of Dapsone (H+ replaced by Na+)
273.048	2240180	272.04	1(2)	272.04	2.40686	C07666	C12H12N2O2S	S34 isotope of Dapsone (H+ replaced by Na+)
273.048	2240180	272.04	2(2)	272.041	-2.72386	C03225	C9H9N3O7	N15 isotope of 3,5-Dinitro-L-tyrosine
273.052	2022610	272.045	1(2)	272.044	2.23031	C00669	C8H14N2O5S	gamma-L-Glutamyl-L-cysteine (H+ replaced by Na+)
273.052	2022610	272.045	2(2)	272.045	0.460999	C10742	C15H8N2O2	O18 isotope of Tryptanthrine (H+ replaced by Na+)
273.055	3001940	272.047	1(2)	272.047	2.13581	C07756	C10H12N2O5S	7-Aminocephalosporanic acid
273.055	3001940	272.047	2(2)	272.047	-0.48133	C03225	C9H9N3O7	C13 isotope of 3,5-Dinitro-L-tyrosine
273.084	1194870	272.077	1(2)	272.077	-0.160597	C01726	C6H15N4O6P	O18 isotope of D-Lombricine
273.084	1194870	272.077	2(2)	272.077	-0.160597	C14177	C6H15N4O6P	O18 isotope of Lombricine
273.119	640884	272.111	1(1)	272.111	2.78593	C07877	C13H19ClN2O2	Cl37 isotope of Chloroprocaine
273.167	3856130	272.16	1(1)	272.161	-2.68306	C10843	C17H21NO2	C13 isotope of Apoatropine
273.182	810931	272.175	1(3)	272.175	0.255419	C10752	C15H24N2O	O18 isotope of Aphylline (H+ replaced by Na+)
273.182	810931	272.175	2(3)	272.175	0.255419	C10772	C15H24N2O	O18 isotope of Lupanine (H+ replaced by Na+)
273.182	810931	272.175	3(3)	272.175	0.255419	C10774	C15H24N2O	O18 isotope of Matrine (H+ replaced by Na+)
274.049	3607240	273.042	1(1)	273.041	2.71698	C00669	C8H14N2O5S	N15 isotope of gamma-L-Glutamyl-L-cysteine (H+ replaced by Na+)
274.091	3801100	273.084	1(4)	273.083	2.2038	C14589	C14H12N2O4	C13 isotope of 1,2-Bis(4-nitrophenyl)ethane
274.091	3801100	273.084	2(4)	273.084	-0.439427	C00559	C10H13N5O3	Deoxyadenosine (H+ replaced by Na+)
274.091	3801100	273.084	3(4)	273.084	-0.439427	C05198	C10H13N5O3	5'-Deoxyadenosine (H+ replaced by Na+)
274.091	3801100	273.084	4(4)	273.084	-0.439427	C08431	C10H13N5O3	Cordycepin (H+ replaced by Na+)
274.274	1089590	273.267	1(1)	273.267	-0.789827	C13915	C16H35NO2	Hexadecasphinganine
275.038	993747	274.031	1(2)	274.03	1.30211	C07658	C10H10N4O2S	S34 isotope of Sulfadiazine (H+ replaced by Na+)
275.038	993747	274.031	2(2)	274.03	0.738437	C01691	C13H8F2O3	O18 isotope of Diflunisal (H+ replaced by Na+)
275.046	651096	274.039	1(1)	274.039	-0.0498482	C07658	C10H10N4O2S	O18 isotope of Sulfadiazine (H+ replaced by Na+)
275.125	1236090	274.118	1(1)	274.118	0.330048	C03002	C13H18N2O3	O18 isotope of N-Caffeoylputrescine (H+ replaced by Na+)
275.162	1706810	274.154	1(2)	274.154	-0.0183715	C11766	C14H22N2O2	O18 isotope of Rivastigmine (H+ replaced by Na+)
275.162	1706810	274.154	2(2)	274.154	-0.639528	C09645	C15H24O3	Cuauhtemone (H+ replaced by Na+)
275.198	2232910	274.191	1(2)	274.191	0.472133	C10771	C15H26N2O	O18 isotope of Leontiformine (H+ replaced by Na+)
275.198	2232910	274.191	2(2)	274.191	0.472133	C10780	C15H26N2O	O18 isotope of Retamine (H+ replaced by Na+)
276.11	1262790	275.103	1(1)	275.103	-2.11854	C10568	C15H15N3O	Anantine (H+ replaced by Na+)
276.226	746047	275.219	1(1)	275.218	2.68607	C13854	C15H30O4	C13 isotope of 1-Dodecanoyl-sn-glycerol
277.047	1696280	276.04	1(13)	276.039	1.71035	C05844	C7H14N2O6S	5-L-Glutamyl-taurine (H+ replaced by Na+)
277.047	1696280	276.04	2(13)	276.04	-0.650268	C08644	C15H10O4	Hispidol (H+ replaced by Na+)
277.047	1696280	276.04	3(13)	276.04	-0.650268	C10028	C15H10O4	Chrysin (H+ replaced by Na+)
277.047	1696280	276.04	4(13)	276.04	-0.650268	C10121	C15H10O4	Primetin (H+ replaced by Na+)
277.047	1696280	276.04	5(13)	276.04	-0.650268	C10200	C15H10O4	Anhydroglycinol (H+ replaced by Na+)
277.047	1696280	276.04	6(13)	276.04	-0.650268	C10208	C15H10O4	Daidzein (H+ replaced by Na+)
277.047	1696280	276.04	7(13)	276.04	-0.650268	C10291	C15H10O4	Alizarin 2-methyl ether (H+ replaced by Na+)
277.047	1696280	276.04	8(13)	276.04	-0.650268	C10315	C15H10O4	Chrysophanol (H+ replaced by Na+)
277.047	1696280	276.04	9(13)	276.04	-0.650268	C10327	C15H10O4	Digiferrugineol (H+ replaced by Na+)
277.047	1696280	276.04	10(13)	276.04	-0.650268	C10329	C15H10O4	1,4-Dihydroxy-2-methylanthraquinone (H+ replaced by Na+)
277.047	1696280	276.04	11(13)	276.04	-0.650268	C10402	C15H10O4	Rubiadin (H+ replaced by Na+)
277.047	1696280	276.04	12(13)	276.04	-0.650268	C12123	C15H10O4	7,4'-Dihydroxyflavone (H+ replaced by Na+)
277.047	1696280	276.04	13(13)	276.04	-0.650268	C14344	C15H10O4	4',6-Dihydroxyflavone (H+ replaced by Na+)
277.051	1320040	276.043	1(2)	276.043	0.291627	C04201	C10H13NO6S	N15 isotope of L-Tyrosine methyl ester 4-sulfate
277.051	1320040	276.043	2(2)	276.044	-1.67587	C11467	C11H11NO6	C13 isotope of N-Pyruvoyl-5-methoxy-3-hydroxyanthranilate (H+ replaced by Na+)
277.058	6346600	276.05	1(1)	276.05	2.75514	C04201	C10H13NO6S	C13 isotope of L-Tyrosine methyl ester 4-sulfate
277.059	2094630	276.051	1(5)	276.052	-1.92314	C10052	C14H10O6	O18 isotope of Athyriol
277.059	2094630	276.051	2(5)	276.052	-1.92314	C10053	C14H10O6	O18 isotope of Bellidifolin
277.059	2094630	276.051	3(5)	276.052	-1.92314	C10069	C14H10O6	O18 isotope of Isoathyriol
277.059	2094630	276.051	4(5)	276.052	-1.92314	C10092	C14H10O6	O18 isotope of Swertianin
277.059	2094630	276.051	5(5)	276.052	-1.92314	C15218	C14H10O6	O18 isotope of 2,2',4,4'-Tetrahydroxybenzil
277.06	1663210	276.052	1(4)	276.053	-1.40847	C14264	C15H11NO3	N15 isotope of 2-(4-Hydroxybenzyl)isoindole-1,3-dione (H+ replaced by Na+)
277.06	1663210	276.052	2(4)	276.053	-1.40847	C14620	C15H11NO3	N15 isotope of 2-Acetamido-6H-dibenzo[b,d]pyran-6-one (H+ replaced by Na+)
277.06	1663210	276.052	3(4)	276.053	-1.40847	C14920	C15H11NO3	N15 isotope of N-(6-Oxo-6H-dibenzo[b,d]pyran-3-yl)acetamide (H+ replaced by Na+)
277.06	1663210	276.052	4(4)	276.053	-1.54014	C06606	C10H14NO6P	N15 isotope of Paraoxon
277.063	731531	276.056	1(2)	276.055	0.961718	C09567	C17H9NO3	N15 isotope of Liriodenine
277.063	731531	276.056	2(2)	276.056	-2.5355	C01619	C12H15NO3S	N15 isotope of Thiorphan (H+ replaced by Na+)
277.105	1792560	276.097	1(3)	276.097	0.745812	C03068	C12H16N2O4	O18 isotope of 3-Hydroxyhexobarbital (H+ replaced by Na+)
277.105	1792560	276.097	2(3)	276.098	-0.482609	C08328	C11H17NO7	N15 isotope of Cardiospermin
277.105	1792560	276.097	3(3)	276.098	-0.482609	C08340	C11H17NO7	N15 isotope of Sarmentosin
277.12	3113170	276.112	1(1)	276.113	-1.0843	C10662	C15H17NO4	N15 isotope of Dubinidine
277.129	667951	276.122	1(1)	276.121	2.23752	C10927	C11H19N5S	C13 isotope of Irgarol 1051 (H+ replaced by Na+)
277.156	722558	276.149	1(8)	276.149	-0.565007	C14972	C18H22O	3-Deoxyestrone (H+ replaced by Na+)
277.156	722558	276.149	2(8)	276.149	-0.565007	C15082	C18H22O	4-(1-Ethyl-2-phenylbutyl)phenol (H+ replaced by Na+)
277.156	722558	276.149	3(8)	276.149	-1.17653	C07814	C16H21NO3	N15 isotope of Homatropine
277.156	722558	276.149	4(8)	276.149	-1.17653	C09852	C16H21NO3	N15 isotope of Annotine
277.156	722558	276.149	5(8)	276.149	-1.17653	C09855	C16H21NO3	N15 isotope of Annotinine
277.156	722558	276.149	6(8)	276.149	-1.17653	C10862	C16H21NO3	N15 isotope of Norhyoscyamine
277.156	722558	276.149	7(8)	276.149	-1.17653	C12234	C16H21NO3	N15 isotope of Epinorlycoramine
277.156	722558	276.149	8(8)	276.149	-1.17653	C13682	C16H21NO3	N15 isotope of Dihydro-beta-erythroidine
277.177	3465690	276.17	1(1)	276.171	-2.39339	C06931	C20H21N	C13 isotope of Cyclobenzaprine
277.214	36645600	276.206	1(1)	276.207	-0.401519	C08362	C16H30O2	(9Z)-Hexadecenoic acid (H+ replaced by Na+)
277.216	2025730	276.208	1(3)	276.209	-1.2538	C07532	C17H26N2O	O18 isotope of Ropivacaine
277.216	2025730	276.208	2(3)	276.209	-1.2538	C09889	C17H26N2O	O18 isotope of alpha-Obscurine
277.216	2025730	276.208	3(3)	276.209	-1.2538	C09895	C17H26N2O	O18 isotope of Sauroxine
278.191	802194	277.184	1(2)	277.183	2.57515	C06824	C20H23N	Amitriptyline
278.191	802194	277.184	2(2)	277.183	2.57515	C07107	C20H23N	Maprotiline
278.217	6218810	277.21	1(1)	277.21	-0.489665	C08362	C16H30O2	C13 isotope of (9Z)-Hexadecenoic acid (H+ replaced by Na+)
279.062	617404	278.055	1(6)	278.056	-1.47296	C04271	C15H12O4	(6aR,11aR)-3,9-Dihydroxypterocarpan (H+ replaced by Na+)
279.062	617404	278.055	2(6)	278.056	-1.47296	C08650	C15H12O4	Isoliquiritigenin (H+ replaced by Na+)
279.062	617404	278.055	3(6)	278.056	-1.47296	C09762	C15H12O4	Liquiritigenin (H+ replaced by Na+)
279.062	617404	278.055	4(6)	278.056	-1.47296	C09827	C15H12O4	Pinocembrin (H+ replaced by Na+)
279.062	617404	278.055	5(6)	278.056	-1.47296	C10262	C15H12O4	Hydrangenol (H+ replaced by Na+)
279.062	617404	278.055	6(6)	278.056	-1.47296	C15609	C15H12O4	3',5'-Dihydroxyflavanone (H+ replaced by Na+)
279.099	617929	278.092	1(7)	278.092	0.558161	C07493	C15H14N2O2	O18 isotope of 10-Hydroxycarbazepine (H+ replaced by Na+)
279.099	617929	278.092	2(7)	278.092	-0.0542006	C08731	C16H16O3	Xenognosin A (H+ replaced by Na+)
279.099	617929	278.092	3(7)	278.092	-0.0542006	C09505	C16H16O3	Broussin (H+ replaced by Na+)
279.099	617929	278.092	4(7)	278.092	-0.0542006	C09650	C16H16O3	7,4'-Dihydroxy-8-methylflavan (H+ replaced by Na+)
279.099	617929	278.092	5(7)	278.092	-0.0542006	C10267	C16H16O3	Loroglossol (H+ replaced by Na+)
279.099	617929	278.092	6(7)	278.092	-0.0542006	C10272	C16H16O3	Orchinol (H+ replaced by Na+)
279.099	617929	278.092	7(7)	278.092	-0.0542006	C10287	C16H16O3	Pterostilbene (H+ replaced by Na+)
279.12	982531	278.113	1(1)	278.113	0.704219	C07890	C12H18N2O4	O18 isotope of Midodrine (H+ replaced by Na+)
279.159	4652840	278.152	1(3)	278.152	-0.451734	C03343	C16H22O4	2-Ethylhexyl phthalate
279.159	4652840	278.152	2(3)	278.152	-0.451734	C14214	C16H22O4	Dibutyl phthalate
279.159	4652840	278.152	3(3)	278.152	-0.451734	C15205	C16H22O4	Diisobutyl phthalate
279.193	1714860	278.186	1(2)	278.186	-2.62791	C06824	C20H23N	C13 isotope of Amitriptyline
279.193	1714860	278.186	2(2)	278.186	-2.62791	C07107	C20H23N	C13 isotope of Maprotiline
279.229	35902700	278.222	1(1)	278.222	-0.362898	C00249	C16H32O2	Hexadecanoic acid (H+ replaced by Na+)
280.127	947871	279.119	1(6)	279.119	1.77351	C09302	C15H18O5	C13 isotope of Artecanin
280.127	947871	279.119	2(6)	279.119	1.77351	C09354	C15H18O5	C13 isotope of Canin
280.127	947871	279.119	3(6)	279.119	1.77351	C09363	C15H18O5	C13 isotope of Conchosin A
280.127	947871	279.119	4(6)	279.119	1.77351	C09379	C15H18O5	C13 isotope of Coriamyrtin
280.127	947871	279.119	5(6)	279.119	1.77351	C09485	C15H18O5	C13 isotope of Isohelenol
280.127	947871	279.119	6(6)	279.119	1.77351	C09983	C15H18O5	C13 isotope of Zinnolide
280.162	688147	279.155	1(3)	279.155	-1.14807	C03343	C16H22O4	C13 isotope of 2-Ethylhexyl phthalate
280.162	688147	279.155	2(3)	279.155	-1.14807	C14214	C16H22O4	C13 isotope of Dibutyl phthalate
280.162	688147	279.155	3(3)	279.155	-1.14807	C15205	C16H22O4	C13 isotope of Diisobutyl phthalate
280.183	791621	279.176	1(1)	279.175	1.45433	C07247	C17H26ClN	Sibutramine
280.233	6375980	279.225	1(1)	279.226	-0.450547	C00249	C16H32O2	C13 isotope of Hexadecanoic acid (H+ replaced by Na+)
281.051	644173	280.044	1(4)	280.043	1.46973	C11087	C12H16ClNOS	N15 isotope of Orbencarb (H+ replaced by Na+)
281.051	644173	280.044	2(4)	280.043	1.46973	C14428	C12H16ClNOS	N15 isotope of Thiobencarb (H+ replaced by Na+)
281.051	644173	280.044	3(4)	280.044	-0.457634	C03177	C6H15N2O7P	Streptamine phosphate (H+ replaced by Na+)
281.051	644173	280.044	4(4)	280.044	-0.457634	C03433	C6H15N2O7P	Streptamine 4-phosphate (H+ replaced by Na+)
281.074	681412	280.067	1(2)	280.067	0.153974	C05131	C10H14N2O6	(1-Ribosylimidazole)-4-acetate (H+ replaced by Na+)
281.074	681412	280.067	2(2)	280.067	0.0121495	C08195	C12H16ClNO3	C13 isotope of Meclofenoxate (H+ replaced by Na+)
281.102	1882870	280.095	1(1)	280.095	-1.22474	C02892	C12H15N4O2S	C13 isotope of Thiamin acetic acid
281.172	1251330	280.165	1(3)	280.165	-0.142819	C14253	C14H26O4	Dibutyl adipate (H+ replaced by Na+)
281.172	1251330	280.165	2(3)	280.165	-0.142819	C14260	C14H26O4	Diisobutyl adipate (H+ replaced by Na+)
281.172	1251330	280.165	3(3)	280.166	-2.34006	C06971	C19H21NO	C13 isotope of Doxepin
282.009	7556620	281.002	1(1)	281.001	2.1159	C02740	C11H8N2O3S2	C13 isotope of Photinus luciferin
282.142	1201910	281.135	1(4)	281.134	2.29411	C09346	C15H20O5	C13 isotope of Autumnolide
282.142	1201910	281.135	2(4)	281.134	2.29411	C09480	C15H20O5	C13 isotope of Hymenoflorin
282.142	1201910	281.135	3(4)	281.134	2.29411	C09707	C15H20O5	C13 isotope of Phaseic acid
282.142	1201910	281.135	4(4)	281.134	2.29411	C15514	C15H20O5	C13 isotope of 8'-Hydroxyabscisate
282.204	654795	281.196	1(2)	281.197	-2.91641	C07049	C19H24N2	C13 isotope of Imipramine
282.204	654795	281.196	2(2)	281.197	-2.91641	C09215	C19H24N2	C13 isotope of Ibogamine
283.04	1343550	282.033	1(1)	282.033	-0.304729	C07320	C14H12O3S	Suprofen (H+ replaced by Na+)
283.084	1778290	282.077	1(1)	282.077	-0.682743	C07487	C15H11N3O3	N15 isotope of Nitrazepam
283.105	25374200	282.098	1(1)	282.098	-0.365413	C10605	C14H16N2O3	Maculosin (H+ replaced by Na+)
283.167	1094570	282.16	1(3)	282.16	0.196076	C11767	C14H23N3OS	C13 isotope of Xanomeline
283.167	1094570	282.16	2(3)	282.16	0.0683664	C08449	C17H24O2	Falcarindiol (H+ replaced by Na+)
283.167	1094570	282.16	3(3)	282.16	-0.530129	C06685	C15H23NO4	N15 isotope of Cycloheximide
283.988	3284670	282.981	1(2)	282.98	2.1029	C11065	C12H7Cl2NO3	Nitrofen
283.988	3284670	282.981	2(2)	282.98	1.96254	C06637	C14H9Cl3	C13 isotope of 1-Chloro-2,2-bis(4'-chlorophenyl)ethylene
284.004	1269340	282.996	1(2)	282.996	2.2807	C10964	C11H11Cl2NO2	Cl37 isotope of Benoxacor (H+ replaced by Na+)
284.004	1269340	282.996	2(2)	282.996	2.2807	C14207	C11H11Cl2NO2	Cl37 isotope of M2 (H+ replaced by Na+)
284.109	3948560	283.101	1(1)	283.101	-0.522499	C10605	C14H16N2O3	C13 isotope of Maculosin (H+ replaced by Na+)
284.111	590210	283.103	1(5)	283.103	0.997022	C05939	C10H17N3O5	O18 isotope of Linatine (H+ replaced by Na+)
284.111	590210	283.103	2(5)	283.103	0.395501	C08332	C11H19NO6	Heterodendrin (H+ replaced by Na+)
284.111	590210	283.103	3(5)	283.103	0.395501	C08334	C11H19NO6	Lotaustralin (H+ replaced by Na+)
284.111	590210	283.103	4(5)	283.103	0.395501	C10607	C11H19NO6	Mycosporine (H+ replaced by Na+)
284.111	590210	283.103	5(5)	283.104	-1.77893	C12118	C16H14N2O3	C13 isotope of Saphenic acid methyl ester
284.122	1718520	283.114	1(1)	283.114	2.03012	C11113	C15H20N2S	N15 isotope of Methaphenilene (H+ replaced by Na+)
284.162	660468	283.155	1(6)	283.155	0.284686	C07627	C15H21N3O	O18 isotope of Primaquine (H+ replaced by Na+)
284.162	660468	283.155	2(6)	283.155	-0.316726	C09850	C16H23NO2	Acrifoline (H+ replaced by Na+)
284.162	660468	283.155	3(6)	283.155	-0.316726	C09867	C16H23NO2	Inundatine (H+ replaced by Na+)
284.162	660468	283.155	4(6)	283.155	-0.316726	C13769	C16H23NO2	Bufuralol (H+ replaced by Na+)
284.162	660468	283.155	5(6)	283.155	-0.316726	C14172	C16H23NO2	Hexylcaine (H+ replaced by Na+)
284.162	660468	283.155	6(6)	283.155	-0.316726	C14173	C16H23NO2	Piperocaine (H+ replaced by Na+)
284.294	647925	283.287	1(1)	283.288	-1.09881	C13846	C18H37NO	Octadecanamide
284.99	805306	283.983	1(2)	283.983	0.770116	C11811	C5H12O8P2	1-Hydroxy-2-methyl-2-butenyl 4-diphosphate (H+ replaced by Na+)
284.99	805306	283.983	2(2)	283.984	-2.64015	C11065	C12H7Cl2NO3	C13 isotope of Nitrofen
285.012	742301	284.005	1(1)	284.004	1.17513	C08233	C7H11NO7P2	C13 isotope of Risedronic acid
285.056	1266510	284.048	1(2)	284.049	-2.63333	C11342	C13H11NO5	C13 isotope of Oxolinic acid (H+ replaced by Na+)
285.056	1266510	284.048	2(2)	284.049	-2.7613	C12987	C8H14NO8P	C13 isotope of N2-Acetyl-L-aminoadipyl-delta-phosphate
285.121	1083920	284.114	1(2)	284.114	-0.539033	C07844	C14H18N2O3	Methohexital (H+ replaced by Na+)
285.121	1083920	284.114	2(2)	284.114	-0.539033	C09232	C14H18N2O3	Physovenine (H+ replaced by Na+)
285.131	868772	284.124	1(2)	284.124	-2.37472	C01735	C17H17NO3	C13 isotope of Morphinone
285.131	868772	284.124	2(2)	284.124	-2.37472	C10634	C17H17NO3	C13 isotope of Acrophylline
285.133	901593	284.126	1(1)	284.126	-1.04023	C04517	C10H22NO6PR	R replaced by H in 1-(1-Alkenyl)-sn-glycero-3-phosphocholine
286.176	628607	285.169	1(1)	285.169	0.165877	C01833	C13H23N3O4	Leu-Gly-Pro
287.162	735324	286.155	1(3)	286.154	1.8672	C07624	C14H18N6O	Abacavir
287.162	735324	286.155	2(3)	286.154	1.48508	C10754	C15H22N2O2	O18 isotope of Argyrolobine (H+ replaced by Na+)
287.162	735324	286.155	3(3)	286.154	0.889975	C09657	C16H24O3	Dehydrojuvabione (H+ replaced by Na+)
287.198	1786160	286.191	1(1)	286.191	0.277628	C09860	C16H26N2O	O18 isotope of Cernuine (H+ replaced by Na+)
287.222	3296740	286.214	1(1)	286.214	-0.230272	C14987	C16H30O4	2,3-Dihydroxycyclopentaneundecanoic acid
289.053	12808500	288.046	1(2)	288.047	-2.98611	C01993	C10H10N4O5	5'-Oxoinosine (H+ replaced by Na+)
289.053	12808500	288.046	2(2)	288.047	-2.98611	C11631	C10H10N4O5	9-Riburonosylhypoxanthine (H+ replaced by Na+)
289.091	985730	288.083	1(1)	288.083	-0.158452	C02957	C11H14N4O4	8-Oxodeoxycoformycin (H+ replaced by Na+)
289.141	1069630	288.134	1(5)	288.134	-0.0679964	C10497	C14H20N2O3	O18 isotope of Subaphyllin (H+ replaced by Na+)
289.141	1069630	288.134	2(5)	288.134	-0.659016	C09702	C15H22O4	Mukaadial (H+ replaced by Na+)
289.141	1069630	288.134	3(5)	288.134	-0.659016	C09717	C15H22O4	Rugosal (H+ replaced by Na+)
289.141	1069630	288.134	4(5)	288.134	-0.659016	C10840	C15H22O4	Zinniol (H+ replaced by Na+)
289.141	1069630	288.134	5(5)	288.134	-0.659016	C13454	C15H22O4	Xanthoxic acid (H+ replaced by Na+)
289.177	1345610	288.17	1(9)	288.169	1.08215	C11698	C16H24FNO	C13 isotope of UH-301 (H+ replaced by Na+)
289.177	1345610	288.17	2(9)	288.17	-0.572929	C02621	C15H24N2O2	O18 isotope of 13-Hydroxylupanine (H+ replaced by Na+)
289.177	1345610	288.17	3(9)	288.17	-0.572929	C07526	C15H24N2O2	O18 isotope of Tetracaine (H+ replaced by Na+)
289.177	1345610	288.17	4(9)	288.17	-0.572929	C10749	C15H24N2O2	O18 isotope of Ammothamnine (H+ replaced by Na+)
289.177	1345610	288.17	5(9)	288.17	-0.572929	C10769	C15H24N2O2	O18 isotope of Lamprolobine (H+ replaced by Na+)
289.177	1345610	288.17	6(9)	288.17	-0.572929	C10776	C15H24N2O2	O18 isotope of Nuttalline (H+ replaced by Na+)
289.177	1345610	288.17	7(9)	288.17	-1.16387	C04834	C16H26O3	(2E,6E)-(10R,11S)-10,11-Epoxy-3,7,11-trimethyltrideca-2,6-dienoic (H+ replaced by Na+)
289.177	1345610	288.17	8(9)	288.17	-1.16387	C09693	C16H26O3	Juvabione (H+ replaced by Na+)
289.177	1345610	288.17	9(9)	288.17	-1.16387	C09694	C16H26O3	Juvenile hormone III (H+ replaced by Na+)
289.214	1219110	288.206	1(1)	288.207	-1.14423	C02838	C15H29NO4	N15 isotope of L-Octanoylcarnitine
290.057	941539	289.049	1(1)	289.05	-0.875248	C07318	C11H13N3O3S	Sulfisoxazole (H+ replaced by Na+)
290.065	1166730	289.058	1(1)	289.058	0.167432	C11184	C8H12N5O5P	PMEG
290.086	8809570	289.079	1(4)	289.079	-0.431094	C00212	C10H13N5O4	Adenosine (H+ replaced by Na+)
290.086	8809570	289.079	2(4)	289.079	-0.431094	C00330	C10H13N5O4	Deoxyguanosine (H+ replaced by Na+)
290.086	8809570	289.079	3(4)	289.079	-0.431094	C07210	C10H13N5O4	Zidovudine (H+ replaced by Na+)
290.086	8809570	289.079	4(4)	289.079	-0.431094	C11501	C10H13N5O4	9-Riburonosyladenine (H+ replaced by Na+)
291.068	1035430	290.061	1(3)	290.061	0.736258	C11184	C8H12N5O5P	C13 isotope of PMEG
291.068	1035430	290.061	2(3)	290.061	-0.699129	C11544	C9H16O9	2(alpha-D-Mannosyl)-D-glycerate (H+ replaced by Na+)
291.068	1035430	290.061	3(3)	290.062	-2.8214	C08478	C14H11NO6	C13 isotope of Dianthramine
291.085	740669	290.077	1(2)	290.077	1.48994	C04462	C11H15NO8	N15 isotope of N-Succinyl-2-L-amino-6-oxoheptanedioate
291.085	740669	290.077	2(2)	290.077	1.48994	C05537	C11H15NO8	N15 isotope of N-Succinyl-2-amino-6-oxopimelate
291.089	821046	290.082	1(4)	290.082	-0.204969	C00212	C10H13N5O4	C13 isotope of Adenosine (H+ replaced by Na+)
291.089	821046	290.082	2(4)	290.082	-0.204969	C00330	C10H13N5O4	C13 isotope of Deoxyguanosine (H+ replaced by Na+)
291.089	821046	290.082	3(4)	290.082	-0.204969	C07210	C10H13N5O4	C13 isotope of Zidovudine (H+ replaced by Na+)
291.089	821046	290.082	4(4)	290.082	-0.204969	C11501	C10H13N5O4	C13 isotope of 9-Riburonosyladenine (H+ replaced by Na+)
291.093	1425250	290.085	1(2)	290.085	-0.104185	C11571	C16H16N2S	2-p-Tolyl-5,6,7,8-tetrahydrobenzo[d]imidazo[2,1-b]thiazole (H+ replaced by Na+)
291.093	1425250	290.085	2(2)	290.086	-2.55859	C10958	C15H13N3O2	C13 isotope of Prinomide (H+ replaced by Na+)
291.157	1607810	290.149	1(1)	290.149	0.3803	C11696	C14H22N2O3	O18 isotope of Practolol (H+ replaced by Na+)
291.172	587393	290.164	1(11)	290.165	-0.951496	C15107	C19H24O	3-Methoxyestra-1,3,5(10),16-tetraene (H+ replaced by Na+)
291.172	587393	290.164	2(11)	290.165	-0.951496	C15217	C19H24O	4-[1-Ethyl-2-(4-methylphenyl)butyl]phenol (H+ replaced by Na+)
291.172	587393	290.164	3(11)	290.165	-1.53348	C01479	C17H23NO3	N15 isotope of Atropine
291.172	587393	290.164	4(11)	290.165	-1.53348	C02046	C17H23NO3	N15 isotope of L-Hyoscyamine
291.172	587393	290.164	5(11)	290.165	-1.53348	C09224	C17H23NO3	N15 isotope of Mesembrine
291.172	587393	290.164	6(11)	290.165	-1.53348	C10859	C17H23NO3	N15 isotope of Knightinol
291.172	587393	290.164	7(11)	290.165	-1.53348	C10860	C17H23NO3	N15 isotope of Littorine
291.172	587393	290.164	8(11)	290.165	-1.53348	C12233	C17H23NO3	N15 isotope of Lycoramine
291.172	587393	290.164	9(11)	290.165	-1.53348	C14884	C17H23NO3	N15 isotope of cis-1,3,4,6,7,11b-Hexahydro-9-methoxy-2H-benzo[a]quinolizine-3-
291.172	587393	290.164	10(11)	290.165	-1.53348	C14908	C17H23NO3	N15 isotope of 3-Ethyl-1,3,4,6,7,11b-hexahydro-9,10-dimethoxy-2H-
291.172	587393	290.164	11(11)	290.165	-1.53348	C15081	C17H23NO3	N15 isotope of trans-1,3,4,6,7,11b-Hexahydro-9-methoxy-2H-benzo[a]quinolizine-3-
291.229	20184400	290.222	1(1)	290.222	-0.38235	C12100	C17H32O2	omega-Cyclohexylundecanoic acid (H+ replaced by Na+)
291.266	1544970	290.258	1(1)	290.259	-0.297924	C01838	C18H36O	Octadecanal (H+ replaced by Na+)
291.999	685221	290.992	1(1)	290.991	1.7854	C14292	C13H10Cl2O2	C13 isotope of Dichlorophen (H+ replaced by Na+)
292.053	937312	291.045	1(3)	291.045	1.19678	C14927	C14H11NO4S	O18 isotope of N-(6-Oxo-6H-dibenzo[b,d]pyran-2-yl)methanesulfonamide
292.053	937312	291.045	2(3)	291.045	1.19678	C14965	C14H11NO4S	O18 isotope of N-(6-Oxo-6H-dibenzo[b,d]pyran-3-yl)methanesulfonamide
292.053	937312	291.045	3(3)	291.046	-0.0992728	C07318	C11H13N3O3S	S34 isotope of Sulfisoxazole (H+ replaced by Na+)
292.14	3470390	291.133	1(5)	291.133	1.83382	C05010	C12H20N4O3	N15 isotope of His-Leu (H+ replaced by Na+)
292.14	3470390	291.133	2(5)	291.133	1.3138	C05118	C13H25NO2S2	S-(2-Methylbutanoyl)-dihydrolipoamide
292.14	3470390	291.133	3(5)	291.133	1.3138	C05119	C13H25NO2S2	S-(3-Methylbutanoyl)-dihydrolipoamide
292.14	3470390	291.133	4(5)	291.133	-0.670617	C10137	C14H21NO4	O18 isotope of Codonopsine (H+ replaced by Na+)
292.14	3470390	291.133	5(5)	291.133	-0.670617	C11077	C14H21NO4	O18 isotope of Diethofencarb (H+ replaced by Na+)
292.233	3869540	291.225	1(1)	291.226	-0.500657	C12100	C17H32O2	C13 isotope of omega-Cyclohexylundecanoic acid (H+ replaced by Na+)
292.269	594910	291.262	1(1)	291.262	-1.00018	C01838	C18H36O	C13 isotope of Octadecanal (H+ replaced by Na+)
293.03	8506670	292.023	1(2)	292.023	-0.933861	C04711	C14H12O3S2	5-(3-Hydroxy-4-acetoxybut-1-ynyl)-2,2'-bithiophene
293.03	8506670	292.023	2(2)	292.023	-2.91223	C10205	C15H8O5	O18 isotope of Coumestrol (H+ replaced by Na+)
293.093	755942	292.086	1(1)	292.086	0.807483	C07148	C12H18N2O3S	Tolbutamide (H+ replaced by Na+)
293.136	1749340	292.129	1(1)	292.129	-2.29383	C10954	C19H17NO2	C13 isotope of Naproanilide
293.151	672246	292.144	1(10)	292.143	1.62258	C10734	C16H20NO4	O18 isotope of Pteleatine
293.151	672246	292.144	2(10)	292.143	1.62258	C10735	C16H20NO4	O18 isotope of Ribalinium
293.151	672246	292.144	3(10)	292.144	0.100479	C00468	C18H22O2	Estrone (H+ replaced by Na+)
293.151	672246	292.144	4(10)	292.144	0.100479	C13101	C18H22O2	Hexestrol (H+ replaced by Na+)
293.151	672246	292.144	5(10)	292.144	0.100479	C14261	C18H22O2	Trenbolone (H+ replaced by Na+)
293.151	672246	292.144	6(10)	292.144	0.100479	C14485	C18H22O2	17beta-Dihydroequilin (H+ replaced by Na+)
293.151	672246	292.144	7(10)	292.144	0.100479	C14590	C18H22O2	Estra-1,3,5(10),6-tetraen-3,17beta-diol (H+ replaced by Na+)
293.151	672246	292.144	8(10)	292.144	0.100479	C15215	C18H22O2	3-Hydroxyestra-1,3,5(10)-trien-16-one (H+ replaced by Na+)
293.151	672246	292.144	9(10)	292.144	-0.477562	C10856	C16H21NO4	N15 isotope of Convolvine
293.151	672246	292.144	10(10)	292.144	-0.477562	C10863	C16H21NO4	N15 isotope of Phyllalbine
293.158	653803	292.151	1(2)	292.15	0.891796	C10856	C16H21NO4	C13 isotope of Convolvine
293.158	653803	292.151	2(2)	292.15	0.891796	C10863	C16H21NO4	C13 isotope of Phyllalbine
293.188	1406160	292.18	1(8)	292.18	-0.0552889	C15020	C19H26O	17beta-Methylestra-1,3,5(10)-trien-3-ol (H+ replaced by Na+)
293.188	1406160	292.18	2(8)	292.18	-0.0552889	C15085	C19H26O	17-Methyl-18-norandrosta-4,13(17)-dien-3-one (H+ replaced by Na+)
293.188	1406160	292.18	3(8)	292.18	-0.633258	C04883	C17H25NO3	N15 isotope of (+/-)-5-[(tert-Butylamino)-2'-hydroxypropoxy]-3,4-dihydro-1(2H)-
293.188	1406160	292.18	4(8)	292.18	-0.633258	C06932	C17H25NO3	N15 isotope of Cyclopentolate
293.188	1406160	292.18	5(8)	292.18	-0.633258	C07914	C17H25NO3	N15 isotope of Levobunolol
293.188	1406160	292.18	6(8)	292.18	-0.633258	C09225	C17H25NO3	N15 isotope of Mesembrinol
293.188	1406160	292.18	7(8)	292.18	-0.633258	C09881	C17H25NO3	N15 isotope of Lyconnotine
293.188	1406160	292.18	8(8)	292.18	-0.633258	C12905	C17H25NO3	N15 isotope of Variotin
293.209	2785480	292.201	1(1)	292.202	-2.29674	C08079	C21H25N	C13 isotope of Terbinafine
293.248	720139	292.241	1(11)	292.24	2.64599	C01090	C19H32O2	16alpha-Hydroxysteroid
293.248	720139	292.241	2(11)	292.24	2.64599	C02159	C19H32O2	Hydroxysteroid
293.248	720139	292.241	3(11)	292.24	2.64599	C03050	C19H32O2	16beta-Hydroxysteroid
293.248	720139	292.241	4(11)	292.24	2.64599	C03051	C19H32O2	17beta-Hydroxysteroid
293.248	720139	292.241	5(11)	292.24	2.64599	C03176	C19H32O2	Steroid hydroperoxide
293.248	720139	292.241	6(11)	292.24	2.64599	C03852	C19H32O2	Androstan-3alpha,17beta-diol
293.248	720139	292.241	7(11)	292.24	2.64599	C07632	C19H32O2	Androstanediol
293.248	720139	292.241	8(11)	292.24	2.64599	C10800	C19H32O2	Grevillol
293.248	720139	292.241	9(11)	292.24	2.64599	C12525	C19H32O2	5alpha-Androstan-3beta,17beta-diol
293.248	720139	292.241	10(11)	292.24	2.64599	C14975	C19H32O2	D-Homo-17a-oxa-5alpha-androstan-3beta-ol
293.248	720139	292.241	11(11)	292.24	2.64599	C15288	C19H32O2	5alpha-Androstane-11beta,17beta-diol
294.024	982134	293.017	1(1)	293.018	-2.83351	C07646	C7H15Cl2N2O4P	C13 isotope of Carboxyphosphamide
294.037	657432	293.03	1(1)	293.029	2.34601	C06604	C10H14NO5PS	S34 isotope of Parathion
294.142	1709320	293.135	1(1)	293.136	-2.08933	C11740	C17H16N4O	C13 isotope of SB 206553
294.206	939879	293.199	1(2)	293.199	-0.614587	C04875	C17H27NO3	(+/-)-5-[(tert-Butylamino)-2'-hydroxypropoxy]-1,2,3,4-tetrahydro-1-
294.206	939879	293.199	2(2)	293.199	-0.614587	C07892	C17H27NO3	Pramoxine
294.842	4786630	293.835	1(1)	293.834	1.7084	C14338	C6Cl5NO2	N15 isotope of Pentachloronitrobenzene
295.03	916349	294.022	1(2)	294.021	2.95401	C14237	C15H12Cl2O2	4-[2,2-Dichloro-1-(4-methoxyphenyl)ethenyl]phenol
295.03	916349	294.022	2(2)	294.023	-2.4666	C03225	C9H9N3O7	N15 isotope of 3,5-Dinitro-L-tyrosine (H+ replaced by Na+)
295.033	8042820	294.026	1(1)	294.027	-2.92181	C04711	C14H12O3S2	O18 isotope of 5-(3-Hydroxy-4-acetoxybut-1-ynyl)-2,2'-bithiophene
295.036	730066	294.028	1(1)	294.029	-0.725073	C07756	C10H12N2O5S	7-Aminocephalosporanic acid (H+ replaced by Na+)
295.078	1444580	294.07	1(2)	294.07	2.16466	C04208	C15H13NO4	C13 isotope of N-Benzoyl-4-O-methoxyanthranilate (H+ replaced by Na+)
295.078	1444580	294.07	2(2)	294.07	2.16466	C15457	C15H13NO4	C13 isotope of trans-2-(4-Methoxyphenyl)-3-(4-nitrophenyl)oxirane (H+ replaced by Na+)
295.152	1461700	294.144	1(1)	294.145	-2.17634	C09222	C19H19NO2	C13 isotope of Melosatin B
295.203	1824700	294.196	1(5)	294.196	-0.0551282	C00619	C19H28O	3-Oxo-delta4-steroid (H+ replaced by Na+)
295.203	1824700	294.196	2(5)	294.196	-0.0551282	C01034	C19H28O	3-Oxo-delta5-steroid (H+ replaced by Na+)
295.203	1824700	294.196	3(5)	294.196	-0.0551282	C02941	C19H28O	3-Oxo-delta1-steroid (H+ replaced by Na+)
295.203	1824700	294.196	4(5)	294.196	-0.629137	C04875	C17H27NO3	N15 isotope of (+/-)-5-[(tert-Butylamino)-2'-hydroxypropoxy]-1,2,3,4-tetrahydro-1-
295.203	1824700	294.196	5(5)	294.196	-0.629137	C07892	C17H27NO3	N15 isotope of Pramoxine
296.025	32567400	295.017	1(2)	295.017	1.96454	C01690	C14H11Cl2NO2	Diclofenac
296.025	32567400	295.017	2(2)	295.017	1.96454	C07117	C14H11Cl2NO2	Meclofenamate
296.038	710682	295.031	1(2)	295.032	-2.67101	C07756	C10H12N2O5S	C13 isotope of 7-Aminocephalosporanic acid (H+ replaced by Na+)
296.038	710682	295.031	2(2)	295.032	-2.91521	C11685	C13H15Cl2NO	Cl37 isotope of Clorgyline (H+ replaced by Na+)
296.141	3942560	295.134	1(1)	295.134	-0.912083	C15193	C18H18N2O2	N15 isotope of 2-[3-Ethyl-5-(4-methoxyphenyl)-1H-pyrazol-4-yl]phenol
297.028	2105370	296.021	1(2)	296.02	2.21179	C01690	C14H11Cl2NO2	C13 isotope of Diclofenac
297.028	2105370	296.021	2(2)	296.02	2.21179	C07117	C14H11Cl2NO2	C13 isotope of Meclofenamate
297.182	736983	296.175	1(6)	296.175	0.167194	C09890	C17H24N2O	O18 isotope of beta-Obscurine (H+ replaced by Na+)
297.182	736983	296.175	2(6)	296.175	-0.407779	C07254	C18H26O2	Nandrolone (H+ replaced by Na+)
297.182	736983	296.175	3(6)	296.175	-0.407779	C10903	C18H26O2	Cinmethylin (H+ replaced by Na+)
297.182	736983	296.175	4(6)	296.175	-0.407779	C15257	C18H26O2	17beta-Hydroxyestr-5(10)-en-3-one (H+ replaced by Na+)
297.182	736983	296.175	5(6)	296.175	-0.977952	C06980	C16H25NO4	N15 isotope of Esmolol
297.182	736983	296.175	6(6)	296.175	-0.977952	C09899	C16H25NO4	N15 isotope of Serratanidine
297.219	1114750	296.212	1(6)	296.212	-0.190008	C01876	C19H30O	3-Oxosteroid (H+ replaced by Na+)
297.219	1114750	296.212	2(6)	296.212	-0.190008	C01881	C19H30O	7-Oxosteroid (H+ replaced by Na+)
297.219	1114750	296.212	3(6)	296.212	-0.190008	C02797	C19H30O	3-Oxo-5beta-steroid (H+ replaced by Na+)
297.219	1114750	296.212	4(6)	296.212	-0.190008	C02940	C19H30O	3-Oxo-5alpha-steroid (H+ replaced by Na+)
297.219	1114750	296.212	5(6)	296.212	-0.190008	C03836	C19H30O	3beta-Hydroxy-delta5-steroid (H+ replaced by Na+)
297.219	1114750	296.212	6(6)	296.212	-0.190008	C15298	C19H30O	5alpha-Androstan-2-en-17beta-ol (H+ replaced by Na+)
298.093	4086320	297.086	1(1)	297.086	-0.589211	C15089	C15H15NO4	O18 isotope of 1,6-Dihydro-1-(3-methoxyphenethyl)-6-oxonicotinic acid (H+ replaced by Na+)
298.097	89936600	297.089	1(2)	297.089	0.389471	C12331	C17H14NO4	N15 isotope of 2,3,9,10-Tetrahydroxyberberine
298.097	89936600	297.089	2(2)	297.09	-0.426907	C00170	C11H15N5O3S	5'-Methylthioadenosine
298.101	1290670	297.094	1(1)	297.095	-1.59537	C00591	C10H16NO9R	O18 isotope of R replaced by H in N-Acylneuraminate
298.103	811633	297.095	1(1)	297.096	-1.36063	C12331	C17H14NO4	C13 isotope of 2,3,9,10-Tetrahydroxyberberine
298.137	1620530	297.13	1(2)	297.129	2.02045	C09747	C15H20O6	C13 isotope of Vomitoxin
298.137	1620530	297.13	2(2)	297.129	2.02045	C14537	C15H20O6	C13 isotope of Trimethylolpropane triacrylate
298.274	710314	297.267	1(3)	297.267	-0.65878	C06121	C18H35NO2	3-Ketosphingosine
298.274	710314	297.267	2(3)	297.267	-0.65878	C10136	C18H35NO2	Cassine
298.274	710314	297.267	3(3)	297.267	-0.65878	C11124	C18H35NO2	Spiroxamine
299.079	5270590	298.072	1(1)	298.073	-2.83935	C02006	C17H12O5	O18 isotope of Aspulvinone E
299.094	1609050	298.086	1(3)	298.086	2.15566	C08328	C11H17NO7	C13 isotope of Cardiospermin (H+ replaced by Na+)
299.094	1609050	298.086	2(3)	298.086	2.15566	C08340	C11H17NO7	C13 isotope of Sarmentosin (H+ replaced by Na+)
299.094	1609050	298.086	3(3)	298.087	-0.50899	C00170	C11H15N5O3S	N15 isotope of 5'-Methylthioadenosine
299.096	886399	298.089	1(1)	298.089	0.68788	C04732	C9H16N4O6	4-(1-D-Ribitylamino)-5-amino-2,6-dihydroxypyrimidine (H+ replaced by Na+)
299.1	11375800	298.093	1(1)	298.093	-0.307513	C00170	C11H15N5O3S	C13 isotope of 5'-Methylthioadenosine
299.136	595717	298.128	1(1)	298.128	2.73081	C03218	C11H16N6O4	O18 isotope of 2-Methylaminoadenosine
299.162	15920300	298.154	1(2)	298.154	-0.42035	C09623	C17H24O3	Buddledin A (H+ replaced by Na+)
299.162	15920300	298.154	2(2)	298.154	-0.42035	C10494	C17H24O3	[6]-Shogaol (H+ replaced by Na+)
299.164	1096070	298.157	1(3)	298.157	-0.774865	C09281	C19H22O3	Ostruthin
299.164	1096070	298.157	2(3)	298.157	-0.774865	C10259	C19H22O3	Glepidotin C
299.164	1096070	298.157	3(3)	298.157	-0.774865	C15453	C19H22O3	Doisynoestrol
300.083	809741	299.075	1(2)	299.075	2.13974	C14525	C16H14N2O2S	N15 isotope of Mefenacet
300.083	809741	299.075	2(2)	299.075	1.81742	C01425	C10H16N2O7	N15 isotope of Glu-Glu (H+ replaced by Na+)
300.092	4123410	299.085	1(6)	299.085	0.504372	C09489	C15H16O5	C13 isotope of Lactucin (H+ replaced by Na+)
300.092	4123410	299.085	2(6)	299.085	0.504372	C09582	C15H16O5	C13 isotope of Vernolepin (H+ replaced by Na+)
300.092	4123410	299.085	3(6)	299.085	0.504372	C09584	C15H16O5	C13 isotope of Vernomenin (H+ replaced by Na+)
300.092	4123410	299.085	4(6)	299.085	0.504372	C09926	C15H16O5	C13 isotope of Dihydromethysticin (H+ replaced by Na+)
300.092	4123410	299.085	5(6)	299.085	-0.443795	C00170	C11H15N5O3S	S34 isotope of 5'-Methylthioadenosine
300.092	4123410	299.085	6(6)	299.086	-2.47369	C04732	C9H16N4O6	N15 isotope of 4-(1-D-Ribitylamino)-5-amino-2,6-dihydroxypyrimidine (H+ replaced by Na+)
300.101	792767	299.094	1(2)	299.094	-0.880029	C00170	C11H15N5O3S	O18 isotope of 5'-Methylthioadenosine
300.101	792767	299.094	2(2)	299.094	-1.44939	C06665	C12H17N3O4S	Imipenem
300.155	709375	299.147	1(1)	299.147	-0.00359165	C07172	C18H22N2S	N15 isotope of Trimeprazine
300.165	2783000	299.158	1(2)	299.158	-0.301403	C09623	C17H24O3	C13 isotope of Buddledin A (H+ replaced by Na+)
300.165	2783000	299.158	2(2)	299.158	-0.301403	C10494	C17H24O3	C13 isotope of [6]-Shogaol (H+ replaced by Na+)
300.29	2025980	299.282	1(2)	299.282	-0.287011	C00319	C18H37NO2	Sphingosine
300.29	2025980	299.282	2(2)	299.282	-0.287011	C02934	C18H37NO2	3-Dehydrosphinganine
301.116	1754950	300.108	1(2)	300.108	0.0539034	C01961	C8H19N4O6P	O18 isotope of Thalassemine
301.116	1754950	300.108	2(2)	300.109	-0.392412	C05775	C14H18N2O4	alpha-Ribazole (H+ replaced by Na+)
301.141	88159300	300.134	1(3)	300.134	-0.399438	C03343	C16H22O4	2-Ethylhexyl phthalate (H+ replaced by Na+)
301.141	88159300	300.134	2(3)	300.134	-0.399438	C14214	C16H22O4	Dibutyl phthalate (H+ replaced by Na+)
301.141	88159300	300.134	3(3)	300.134	-0.399438	C15205	C16H22O4	Diisobutyl phthalate (H+ replaced by Na+)
301.177	654491	300.17	1(8)	300.17	-0.0503074	C07230	C16H24N2O2	O18 isotope of Molindone (H+ replaced by Na+)
301.177	654491	300.17	2(8)	300.17	-0.0503074	C09856	C16H24N2O2	O18 isotope of Carolinianine (H+ replaced by Na+)
301.177	654491	300.17	3(8)	300.17	-0.617628	C10482	C17H26O3	[6]-Paradol (H+ replaced by Na+)
301.177	654491	300.17	4(8)	300.17	-1.18021	C10326	C15H25NO5	N15 isotope of Indicine
301.177	654491	300.17	5(8)	300.17	-1.18021	C10330	C15H25NO5	N15 isotope of Intermedine
301.177	654491	300.17	6(8)	300.17	-1.18021	C10336	C15H25NO5	N15 isotope of Isolycopsamine
301.177	654491	300.17	7(8)	300.17	-1.18021	C10347	C15H25NO5	N15 isotope of Lycopsamine
301.177	654491	300.17	8(8)	300.17	-1.18021	C10378	C15H25NO5	N15 isotope of Rinderine
301.18	857443	300.173	1(11)	300.173	2.02851	C02197	C19H24O3	Testolactone
301.18	857443	300.173	2(11)	300.173	2.02851	C05285	C19H24O3	Adrenosterone
301.18	857443	300.173	3(11)	300.173	2.02851	C05297	C19H24O3	19-Oxoandrost-4-ene-3,17-dione
301.18	857443	300.173	4(11)	300.173	2.02851	C05299	C19H24O3	2-Methoxyestrone
301.18	857443	300.173	5(11)	300.173	2.02851	C14587	C19H24O3	11alpha-Hydroxyandrosta-1,4-diene-3,17-dione
301.18	857443	300.173	6(11)	300.173	2.02851	C14909	C19H24O3	9alpha-Hydroxyandrosta-1,4-diene-3,17-dione
301.18	857443	300.173	7(11)	300.173	2.02851	C15150	C19H24O3	14-Hydroxyandrosta-1,4-diene-3,17-dione
301.18	857443	300.173	8(11)	300.173	2.02851	C15200	C19H24O3	9beta,11beta-Epoxyandrost-4-ene-3,17-dione
301.18	857443	300.173	9(11)	300.173	2.02851	C15295	C19H24O3	17beta-Hydroxy-3-methoxyestra-1,3,5(10)-trien-16-one
301.18	857443	300.173	10(11)	300.173	2.02851	C15386	C19H24O3	D-Homo-17a-oxaandrosta-4,6-diene-3,17-dione
301.18	857443	300.173	11(11)	300.173	2.02851	C15406	C19H24O3	5alpha-Androst-1-ene-3,11,17-trione
301.214	4023980	300.206	1(7)	300.206	0.164522	C07530	C17H28N2O	O18 isotope of Etidocaine (H+ replaced by Na+)
301.214	4023980	300.206	2(7)	300.207	-0.40273	C06426	C18H30O2	(6Z,9Z,12Z)-Octadecatrienoic acid (H+ replaced by Na+)
301.214	4023980	300.206	3(7)	300.207	-0.40273	C06427	C18H30O2	(9Z,12Z,15Z)-Octadecatrienoic acid (H+ replaced by Na+)
301.214	4023980	300.206	4(7)	300.207	-0.40273	C07289	C18H30O2	Crepenynate (H+ replaced by Na+)
301.214	4023980	300.206	5(7)	300.207	-0.40273	C08315	C18H30O2	(9Z,11E,13E)-Octadecatrienoic acid (H+ replaced by Na+)
301.214	4023980	300.206	6(7)	300.207	-0.40273	C08364	C18H30O2	Punicic acid (H+ replaced by Na+)
301.214	4023980	300.206	7(7)	300.207	-0.40273	C15201	C18H30O2	5beta-Estrane-3alpha,17beta-diol (H+ replaced by Na+)
302.012	856124	301.004	1(1)	301.004	2.36808	C14442	C9H12NO5PS	O18 isotope of Fenitrothion (H+ replaced by Na+)
302.144	14977500	301.137	1(4)	301.137	-0.435074	C07868	C14H22ClN3O2	Cl37 isotope of Metoclopramide
302.144	14977500	301.137	2(4)	301.137	-0.44738	C03343	C16H22O4	C13 isotope of 2-Ethylhexyl phthalate (H+ replaced by Na+)
302.144	14977500	301.137	3(4)	301.137	-0.44738	C14214	C16H22O4	C13 isotope of Dibutyl phthalate (H+ replaced by Na+)
302.144	14977500	301.137	4(4)	301.137	-0.44738	C15205	C16H22O4	C13 isotope of Diisobutyl phthalate (H+ replaced by Na+)
302.17	1180170	301.163	1(1)	301.164	-2.87989	C02487	C13H23N3O5	(Ac)2-L-Lys-D-Ala
302.305	1175940	301.298	1(1)	301.298	-0.384873	C00836	C18H39NO2	Sphinganine
303.12	2165990	302.113	1(5)	302.113	0.184873	C05775	C14H18N2O4	O18 isotope of alpha-Ribazole (H+ replaced by Na+)
303.12	2165990	302.113	2(5)	302.113	-0.378799	C09346	C15H20O5	Autumnolide (H+ replaced by Na+)
303.12	2165990	302.113	3(5)	302.113	-0.378799	C09480	C15H20O5	Hymenoflorin (H+ replaced by Na+)
303.12	2165990	302.113	4(5)	302.113	-0.378799	C09707	C15H20O5	Phaseic acid (H+ replaced by Na+)
303.12	2165990	302.113	5(5)	302.113	-0.378799	C15514	C15H20O5	8'-Hydroxyabscisate (H+ replaced by Na+)
303.148	970467	302.14	1(4)	302.14	2.2743	C10677	C16H19N3O3	N15 isotope of Febrifugine
303.148	970467	302.14	2(4)	302.14	2.2743	C10698	C16H19N3O3	N15 isotope of Isofebrifugine
303.148	970467	302.14	3(4)	302.14	-0.138902	C08981	C18H20O4	O18 isotope of Toxyl angelate
303.148	970467	302.14	4(4)	302.14	-0.138902	C14739	C18H20O4	O18 isotope of alpha,alpha'-Diethyl-3,4,3',4'-stilbenetetraol
303.193	1202540	302.186	1(2)	302.186	0.0821849	C09874	C16H26N2O2	O18 isotope of Lycocernuine (H+ replaced by Na+)
303.193	1202540	302.186	2(2)	302.186	-0.481352	C04867	C17H28O3	Methyl (H+ replaced by Na+)
303.229	5061970	302.222	1(5)	302.222	-0.367168	C01595	C18H32O2	Linoleate (H+ replaced by Na+)
303.229	5061970	302.222	2(5)	302.222	-0.367168	C04056	C18H32O2	9-cis,11-trans-Octadecadienoate (H+ replaced by Na+)
303.229	5061970	302.222	3(5)	302.222	-0.367168	C08282	C18H32O2	Chaulmoogric acid (H+ replaced by Na+)
303.229	5061970	302.222	4(5)	302.222	-0.367168	C08321	C18H32O2	Malvalic acid (H+ replaced by Na+)
303.229	5061970	302.222	5(5)	302.222	-0.367168	C08459	C18H32O2	Stearolic acid (H+ replaced by Na+)
303.991	2223050	302.984	1(1)	302.983	1.88241	C02740	C11H8N2O3S2	C13 isotope of Photinus luciferin (H+ replaced by Na+)
304.059	892433	303.052	1(6)	303.051	2.71064	C15048	C16H11NO4	7-(Acetyloxy)-3-(3-pyridinyl)-2H-1-benzopyran-2-one (H+ replaced by Na+)
304.059	892433	303.052	2(6)	303.051	2.1534	C07323	C14H10N2O6	N15 isotope of Olsalazine
304.059	892433	303.052	3(6)	303.051	1.89767	C03953	C8H15NO9S	O18 isotope of N-Acetylglucosamine 4-sulfate
304.059	892433	303.052	4(6)	303.051	1.89767	C04132	C8H15NO9S	O18 isotope of N-Acetyl-D-glucosamine 6-sulfate
304.059	892433	303.052	5(6)	303.051	1.89767	C04255	C8H15NO9S	O18 isotope of N-Acetyl-D-galactosamine 6-sulfate
304.059	892433	303.052	6(6)	303.051	1.89767	C05374	C8H15NO9S	O18 isotope of N-Acetyl-D-glucosamine 4-sulfate
304.233	1022600	303.226	1(5)	303.226	0.0797951	C01595	C18H32O2	C13 isotope of Linoleate (H+ replaced by Na+)
304.233	1022600	303.226	2(5)	303.226	0.0797951	C04056	C18H32O2	C13 isotope of 9-cis,11-trans-Octadecadienoate (H+ replaced by Na+)
304.233	1022600	303.226	3(5)	303.226	0.0797951	C08282	C18H32O2	C13 isotope of Chaulmoogric acid (H+ replaced by Na+)
304.233	1022600	303.226	4(5)	303.226	0.0797951	C08321	C18H32O2	C13 isotope of Malvalic acid (H+ replaced by Na+)
304.233	1022600	303.226	5(5)	303.226	0.0797951	C08459	C18H32O2	C13 isotope of Stearolic acid (H+ replaced by Na+)
305.098	2091120	304.091	1(6)	304.09	1.12176	C09338	C17H15NO3	C13 isotope of Annolobine (H+ replaced by Na+)
305.098	2091120	304.091	2(6)	304.09	1.12176	C10572	C17H15NO3	C13 isotope of Balsoxine (H+ replaced by Na+)
305.098	2091120	304.091	3(6)	304.09	1.12176	C12236	C17H15NO3	C13 isotope of Oxoassoanine (H+ replaced by Na+)
305.098	2091120	304.091	4(6)	304.091	0.552644	C12270	C11H16N2O8	N-Acetyl-aspartyl-glutamate
305.098	2091120	304.091	5(6)	304.091	-1.80728	C02494	C11H15N5O4	N15 isotope of 1-Methyladenosine (H+ replaced by Na+)
305.098	2091120	304.091	6(6)	304.091	-1.80728	C05031	C11H15N5O4	N15 isotope of O6-Methyl-2'-deoxyguanosine (H+ replaced by Na+)
305.108	884501	304.101	1(1)	304.101	-0.646616	C14324	C12H21N2O3PS	Diazinon
305.136	959553	304.128	1(3)	304.129	-0.836832	C09482	C15H22O5	Hymenoxon (H+ replaced by Na+)
305.136	959553	304.128	2(3)	304.129	-0.836832	C09538	C15H22O5	Quing Hau Sau (H+ replaced by Na+)
305.136	959553	304.128	3(3)	304.129	-0.836832	C15971	C15H22O5	Dihydrophaseic acid (H+ replaced by Na+)
305.157	3617750	304.15	1(4)	304.15	-2.33261	C01416	C17H21NO4	C13 isotope of Cocaine
305.157	3617750	304.15	2(4)	304.15	-2.33261	C01851	C17H21NO4	C13 isotope of Scopolamine
305.157	3617750	304.15	3(4)	304.15	-2.33261	C08523	C17H21NO4	C13 isotope of Carinatine
305.157	3617750	304.15	4(4)	304.15	-2.33261	C12172	C17H21NO4	C13 isotope of 11alpha-Hydroxygalanthamine
305.172	1174810	304.165	1(2)	304.165	0.820686	C01804	C14H20N6O2	Discadenine
305.172	1174810	304.165	2(2)	304.166	-2.12254	C15028	C21H21NO	C13 isotope of alpha-Ethyl-alpha,beta-diphenyl-2-pyridineethanol
305.209	2257880	304.201	1(1)	304.201	-0.544119	C15465	C17H30O3	6-Oxabicyclo[3.1.0]hexane-2-undecanoic acid methyl ester (H+ replaced by Na+)
305.245	47272600	304.238	1(5)	304.238	-0.463554	C00712	C18H34O2	(9Z)-Octadecenoic acid (H+ replaced by Na+)
305.245	47272600	304.238	2(5)	304.238	-0.463554	C01712	C18H34O2	(9E)-Octadecenoic acid (H+ replaced by Na+)
305.245	47272600	304.238	3(5)	304.238	-0.463554	C08363	C18H34O2	(6Z)-Octadecenoic acid (H+ replaced by Na+)
305.245	47272600	304.238	4(5)	304.238	-0.463554	C08367	C18H34O2	(11E)-Octadecenoic acid (H+ replaced by Na+)
305.245	47272600	304.238	5(5)	304.238	-0.463554	C12103	C18H34O2	omega-Cycloheptylundecanoic acid (H+ replaced by Na+)
305.247	3146820	304.24	1(10)	304.24	-0.745241	C00219	C20H32O2	(5Z,8Z,11Z,14Z)-Icosatetraenoic acid
305.247	3146820	304.24	2(10)	304.24	-0.745241	C09057	C20H32O2	Acutilol A
305.247	3146820	304.24	3(10)	304.24	-0.745241	C09124	C20H32O2	2-Ketoepimanool
305.247	3146820	304.24	4(10)	304.24	-0.745241	C11897	C20H32O2	Taxa-4(20),11(12)-dien-5alpha,13alpha-diol
305.247	3146820	304.24	5(10)	304.24	-0.745241	C14493	C20H32O2	Methandriol
305.247	3146820	304.24	6(10)	304.24	-0.745241	C14605	C20H32O2	Metholone
305.247	3146820	304.24	7(10)	304.24	-0.745241	C14956	C20H32O2	3alpha-Hydroxy-2alpha-methyl-5alpha-androstan-17-one
305.247	3146820	304.24	8(10)	304.24	-0.745241	C15176	C20H32O2	17-Methyl-5alpha-androst-2-ene-1alpha,17beta-diol
305.247	3146820	304.24	9(10)	304.24	-0.745241	C15252	C20H32O2	17beta-Hydroxy-4alpha-methyl-5alpha-androstan-3-one
305.247	3146820	304.24	10(10)	304.24	-0.745241	C15367	C20H32O2	3beta-Methoxyandrost-5-en-16beta-ol
305.97	804005	304.963	1(2)	304.962	1.08488	C11065	C12H7Cl2NO3	Nitrofen (H+ replaced by Na+)
305.97	804005	304.963	2(2)	304.962	0.954631	C06637	C14H9Cl3	C13 isotope of 1-Chloro-2,2-bis(4'-chlorophenyl)ethylene (H+ replaced by Na+)
306.06	612199	305.053	1(1)	305.053	0.523454	C13038	C14H10F3NO2	O18 isotope of Flufenamic acid (H+ replaced by Na+)
306.081	2421890	305.074	1(3)	305.074	-0.161402	C00387	C10H13N5O5	Guanosine (H+ replaced by Na+)
306.081	2421890	305.074	2(3)	305.074	-0.161402	C08432	C10H13N5O5	Crotonoside (H+ replaced by Na+)
306.081	2421890	305.074	3(3)	305.074	-0.791222	C07246	C17H17Cl2N	Sertraline
306.248	9563480	305.241	1(5)	305.241	-0.412357	C00712	C18H34O2	C13 isotope of (9Z)-Octadecenoic acid (H+ replaced by Na+)
306.248	9563480	305.241	2(5)	305.241	-0.412357	C01712	C18H34O2	C13 isotope of (9E)-Octadecenoic acid (H+ replaced by Na+)
306.248	9563480	305.241	3(5)	305.241	-0.412357	C08363	C18H34O2	C13 isotope of (6Z)-Octadecenoic acid (H+ replaced by Na+)
306.248	9563480	305.241	4(5)	305.241	-0.412357	C08367	C18H34O2	C13 isotope of (11E)-Octadecenoic acid (H+ replaced by Na+)
306.248	9563480	305.241	5(5)	305.241	-0.412357	C12103	C18H34O2	C13 isotope of omega-Cycloheptylundecanoic acid (H+ replaced by Na+)
306.277	3095040	305.269	1(1)	305.269	-0.214604	C13846	C18H37NO	Octadecanamide (H+ replaced by Na+)
306.994	4881100	305.987	1(1)	305.986	0.553975	C08233	C7H11NO7P2	C13 isotope of Risedronic acid (H+ replaced by Na+)
307.038	778110	306.03	1(2)	306.031	-2.47877	C12987	C8H14NO8P	C13 isotope of N2-Acetyl-L-aminoadipyl-delta-phosphate (H+ replaced by Na+)
307.038	778110	306.03	2(2)	306.031	-2.61051	C06673	C13H10N2O5S	4-Carboxy-4'-sulfoazobenzene
307.112	2306970	306.104	1(1)	306.105	-0.95359	C07943	C14H15N3O5	C13 isotope of Entacapone
307.113	3965980	306.105	1(4)	306.105	0.414831	C14324	C12H21N2O3PS	O18 isotope of Diazinon
307.113	3965980	306.105	2(4)	306.106	-2.34869	C01735	C17H17NO3	C13 isotope of Morphinone (H+ replaced by Na+)
307.113	3965980	306.105	3(4)	306.106	-2.34869	C10634	C17H17NO3	C13 isotope of Acrophylline (H+ replaced by Na+)
307.113	3965980	306.105	4(4)	306.106	-2.35774	C08437	C10H16N4O7	O18 isotope of Vicine
307.115	58387900	306.108	1(1)	306.108	-1.43672	C04517	C10H22NO6PR	R replaced by H in 1-(1-Alkenyl)-sn-glycero-3-phosphocholine (H+ replaced by Na+)
307.117	4274140	306.11	1(1)	306.11	-0.995595	C09000	C16H18O6	Cimifugin
307.119	1648830	306.111	1(1)	306.112	-1.40968	C10878	C18H18O3	O18 isotope of Randainol (H+ replaced by Na+)
307.12	1234750	306.113	1(1)	306.113	-1.08531	C10953	C15H22ClNO2	N15 isotope of Metolachlor (H+ replaced by Na+)
307.152	1330490	306.144	1(1)	306.144	0.637178	C01513	C13H18N6O3	Lupinate
307.16	876992	306.153	1(1)	306.153	-0.440077	C10912	C16H23N3OS	N15 isotope of Buprofezin
307.188	1385810	306.181	1(1)	306.181	0.196667	C10756	C15H26N2O3	O18 isotope of Cadiamine (H+ replaced by Na+)
307.203	2655970	306.196	1(9)	306.196	-0.0856265	C00376	C20H28O	Retinal (H+ replaced by Na+)
307.203	2655970	306.196	2(9)	306.196	-0.0856265	C02110	C20H28O	11-cis-Retinal (H+ replaced by Na+)
307.203	2655970	306.196	3(9)	306.196	-0.0856265	C13037	C20H28O	Lynestrenol (H+ replaced by Na+)
307.203	2655970	306.196	4(9)	306.196	-0.0856265	C14655	C20H28O	17,17-Dimethyl-18-norandrosta-4,13-dien-3-one (H+ replaced by Na+)
307.203	2655970	306.196	5(9)	306.196	-0.0856265	C15016	C20H28O	19-Norpregna-4,17(20)-dien-3-one (H+ replaced by Na+)
307.203	2655970	306.196	6(9)	306.196	-0.0856265	C15170	C20H28O	17-Methyl-18,19-dinor-17alpha-pregna-4,13-dien-3-one (H+ replaced by Na+)
307.203	2655970	306.196	7(9)	306.196	-0.0856265	C15262	C20H28O	3-Methoxyestra-1,3,5(10)-trien-16beta-ol (H+ replaced by Na+)
307.203	2655970	306.196	8(9)	306.196	-0.63714	C06866	C18H27NO3	N15 isotope of Capsaicin
307.203	2655970	306.196	9(9)	306.196	-0.780552	C13949	C16H31ClO3	9-Chloro-10-hydroxyhexadecanoic acid
307.224	3665000	306.217	1(3)	306.217	-0.475434	C13792	C17H32O3	2-Methoxy-5Z-hexadecenoic acid (H+ replaced by Na+)
307.224	3665000	306.217	2(3)	306.217	-0.475434	C13946	C17H32O3	2-Methoxy-6Z-hexadecenoic acid (H+ replaced by Na+)
307.224	3665000	306.217	3(3)	306.217	-0.475434	C14996	C17H32O3	12-(2,3-Dihydroxycyclopentyl)-2-dodecanone (H+ replaced by Na+)
307.252	983590	306.244	1(10)	306.244	0.05514	C00219	C20H32O2	O18 isotope of (5Z,8Z,11Z,14Z)-Icosatetraenoic acid
307.252	983590	306.244	2(10)	306.244	0.05514	C09057	C20H32O2	O18 isotope of Acutilol A
307.252	983590	306.244	3(10)	306.244	0.05514	C09124	C20H32O2	O18 isotope of 2-Ketoepimanool
307.252	983590	306.244	4(10)	306.244	0.05514	C11897	C20H32O2	O18 isotope of Taxa-4(20),11(12)-dien-5alpha,13alpha-diol
307.252	983590	306.244	5(10)	306.244	0.05514	C14493	C20H32O2	O18 isotope of Methandriol
307.252	983590	306.244	6(10)	306.244	0.05514	C14605	C20H32O2	O18 isotope of Metholone
307.252	983590	306.244	7(10)	306.244	0.05514	C14956	C20H32O2	O18 isotope of 3alpha-Hydroxy-2alpha-methyl-5alpha-androstan-17-one
307.252	983590	306.244	8(10)	306.244	0.05514	C15176	C20H32O2	O18 isotope of 17-Methyl-5alpha-androst-2-ene-1alpha,17beta-diol
307.252	983590	306.244	9(10)	306.244	0.05514	C15252	C20H32O2	O18 isotope of 17beta-Hydroxy-4alpha-methyl-5alpha-androstan-3-one
307.252	983590	306.244	10(10)	306.244	0.05514	C15367	C20H32O2	O18 isotope of 3beta-Methoxyandrost-5-en-16beta-ol
307.261	26943500	306.253	1(1)	306.253	-0.395407	C01530	C18H36O2	Octadecanoic acid (H+ replaced by Na+)
308.118	8697200	307.111	1(1)	307.112	-1.38265	C04517	C10H22NO6PR	C13 isotope of R replaced by H in 1-(1-Alkenyl)-sn-glycero-3-phosphocholine (H+ replaced by Na+)
308.158	3473240	307.151	1(15)	307.15	2.09959	C09299	C17H22O5	C13 isotope of Arnicolide A
308.158	3473240	307.151	2(15)	307.15	2.09959	C09374	C17H22O5	C13 isotope of Confertiflorin
308.158	3473240	307.151	3(15)	307.15	2.09959	C09431	C17H22O5	C13 isotope of Eupaformonin
308.158	3473240	307.151	4(15)	307.15	2.09959	C09455	C17H22O5	C13 isotope of Gaillardin
308.158	3473240	307.151	5(15)	307.15	2.09959	C09487	C17H22O5	C13 isotope of Isotenulin
308.158	3473240	307.151	6(15)	307.15	2.09959	C09494	C17H22O5	C13 isotope of Ligulatin B
308.158	3473240	307.151	7(15)	307.15	2.09959	C09497	C17H22O5	C13 isotope of Lipiferolide
308.158	3473240	307.151	8(15)	307.15	2.09959	C09499	C17H22O5	C13 isotope of Matricin
308.158	3473240	307.151	9(15)	307.15	2.09959	C09522	C17H22O5	C13 isotope of Ovatifolin
308.158	3473240	307.151	10(15)	307.15	2.09959	C09536	C17H22O5	C13 isotope of Pyrethrosin
308.158	3473240	307.151	11(15)	307.15	2.09959	C09557	C17H22O5	C13 isotope of Tenulin
308.158	3473240	307.151	12(15)	307.15	2.09959	C09587	C17H22O5	C13 isotope of Viscidulin B
308.158	3473240	307.151	13(15)	307.15	2.09959	C09602	C17H22O5	C13 isotope of Xanthinin
308.158	3473240	307.151	14(15)	307.15	2.09959	C09603	C17H22O5	C13 isotope of Xanthumin
308.158	3473240	307.151	15(15)	307.151	-0.250467	C01833	C13H23N3O4	Leu-Gly-Pro (H+ replaced by Na+)
308.206	654966	307.199	1(8)	307.199	-0.426617	C00376	C20H28O	C13 isotope of Retinal (H+ replaced by Na+)
308.206	654966	307.199	2(8)	307.199	-0.426617	C02110	C20H28O	C13 isotope of 11-cis-Retinal (H+ replaced by Na+)
308.206	654966	307.199	3(8)	307.199	-0.426617	C13037	C20H28O	C13 isotope of Lynestrenol (H+ replaced by Na+)
308.206	654966	307.199	4(8)	307.199	-0.426617	C14655	C20H28O	C13 isotope of 17,17-Dimethyl-18-norandrosta-4,13-dien-3-one (H+ replaced by Na+)
308.206	654966	307.199	5(8)	307.199	-0.426617	C15016	C20H28O	C13 isotope of 19-Norpregna-4,17(20)-dien-3-one (H+ replaced by Na+)
308.206	654966	307.199	6(8)	307.199	-0.426617	C15170	C20H28O	C13 isotope of 17-Methyl-18,19-dinor-17alpha-pregna-4,13-dien-3-one (H+ replaced by Na+)
308.206	654966	307.199	7(8)	307.199	-0.426617	C15262	C20H28O	C13 isotope of 3-Methoxyestra-1,3,5(10)-trien-16beta-ol (H+ replaced by Na+)
308.206	654966	307.199	8(8)	307.2	-1.11927	C13949	C16H31ClO3	C13 isotope of 9-Chloro-10-hydroxyhexadecanoic acid
308.228	760042	307.22	1(3)	307.22	-0.261778	C13792	C17H32O3	C13 isotope of 2-Methoxy-5Z-hexadecenoic acid (H+ replaced by Na+)
308.228	760042	307.22	2(3)	307.22	-0.261778	C13946	C17H32O3	C13 isotope of 2-Methoxy-6Z-hexadecenoic acid (H+ replaced by Na+)
308.228	760042	307.22	3(3)	307.22	-0.261778	C14996	C17H32O3	C13 isotope of 12-(2,3-Dihydroxycyclopentyl)-2-dodecanone (H+ replaced by Na+)
308.264	5300360	307.257	1(1)	307.257	-0.377314	C01530	C18H36O2	C13 isotope of Octadecanoic acid (H+ replaced by Na+)
309.131	3588430	308.124	1(3)	308.124	-2.15729	C10655	C19H17NO3	C13 isotope of Cusparine
309.131	3588430	308.124	2(3)	308.124	-2.15729	C10738	C19H17NO3	C13 isotope of Rutacridone
309.131	3588430	308.124	3(3)	308.124	-2.15729	C15195	C19H17NO3	C13 isotope of LY 294002
309.143	1224890	308.135	1(1)	308.136	-2.59602	C07624	C14H18N6O	Abacavir (H+ replaced by Na+)
309.197	1410490	308.19	1(2)	308.191	-2.58213	C06846	C21H25NO	N15 isotope of Benztropine
309.197	1410490	308.19	2(2)	308.191	-2.72461	C15396	C19H29ClO	3beta-Chloro-5-androsten-17beta-ol
309.2	5130130	308.193	1(1)	308.193	-2.13798	C13949	C16H31ClO3	Cl37 isotope of 9-Chloro-10-hydroxyhexadecanoic acid
309.201	7879700	308.194	1(1)	308.195	-2.43363	C07421	C19H27NO	C13 isotope of Pentazocine (H+ replaced by Na+)
309.203	118989000	308.196	1(2)	308.196	-0.454715	C14987	C16H30O4	2,3-Dihydroxycyclopentaneundecanoic acid (H+ replaced by Na+)
309.203	118989000	308.196	2(2)	308.197	-2.45211	C06846	C21H25NO	C13 isotope of Benztropine
309.206	8668690	308.198	1(1)	308.199	-0.959911	C10373	C18H28O4	5-O-Methylembelin
309.207	3288090	308.2	1(8)	308.2	-1.43608	C00376	C20H28O	O18 isotope of Retinal (H+ replaced by Na+)
309.207	3288090	308.2	2(8)	308.2	-1.43608	C02110	C20H28O	O18 isotope of 11-cis-Retinal (H+ replaced by Na+)
309.207	3288090	308.2	3(8)	308.2	-1.43608	C13037	C20H28O	O18 isotope of Lynestrenol (H+ replaced by Na+)
309.207	3288090	308.2	4(8)	308.2	-1.43608	C14655	C20H28O	O18 isotope of 17,17-Dimethyl-18-norandrosta-4,13-dien-3-one (H+ replaced by Na+)
309.207	3288090	308.2	5(8)	308.2	-1.43608	C15016	C20H28O	O18 isotope of 19-Norpregna-4,17(20)-dien-3-one (H+ replaced by Na+)
309.207	3288090	308.2	6(8)	308.2	-1.43608	C15170	C20H28O	O18 isotope of 17-Methyl-18,19-dinor-17alpha-pregna-4,13-dien-3-one (H+ replaced by Na+)
309.207	3288090	308.2	7(8)	308.2	-1.43608	C15262	C20H28O	O18 isotope of 3-Methoxyestra-1,3,5(10)-trien-16beta-ol (H+ replaced by Na+)
309.207	3288090	308.2	8(8)	308.2	-2.12649	C13949	C16H31ClO3	O18 isotope of 9-Chloro-10-hydroxyhexadecanoic acid
309.219	1436270	308.212	1(8)	308.212	-0.312391	C00473	C20H30O	Retinol (H+ replaced by Na+)
309.219	1436270	308.212	2(8)	308.212	-0.312391	C00899	C20H30O	11-cis-Retinol (H+ replaced by Na+)
309.219	1436270	308.212	3(8)	308.212	-0.312391	C09092	C20H30O	Ferruginol (H+ replaced by Na+)
309.219	1436270	308.212	4(8)	308.212	-0.312391	C11873	C20H30O	Kaur-16-en-18-al (H+ replaced by Na+)
309.219	1436270	308.212	5(8)	308.212	-0.312391	C11885	C20H30O	Neoabietal (H+ replaced by Na+)
309.219	1436270	308.212	6(8)	308.212	-0.312391	C11886	C20H30O	Levopimarinal (H+ replaced by Na+)
309.219	1436270	308.212	7(8)	308.212	-0.312391	C11887	C20H30O	Abietal (H+ replaced by Na+)
309.219	1436270	308.212	8(8)	308.212	-0.860298	C06849	C18H29NO3	N15 isotope of Betaxolol
309.24	1548560	308.233	1(2)	308.233	-0.148102	C11849	C17H34O3	3-Hydroxy-palmitic acid methyl ester (H+ replaced by Na+)
309.24	1548560	308.233	2(2)	308.233	-0.148102	C13947	C17H34O3	2-Methoxyhexadecanoic acid (H+ replaced by Na+)
310.171	835866	309.164	1(1)	309.164	-0.848568	C10967	C19H20FN3	Fluperlapine
310.174	7749610	309.166	1(2)	309.166	1.95632	C09483	C17H24O5	C13 isotope of Inulicin
310.174	7749610	309.166	2(2)	309.166	1.95632	C09638	C17H24O5	C13 isotope of Cinnamodial
310.176	646779	309.169	1(1)	309.168	1.86657	C11333	C14H26N2O4	N15 isotope of N-Acetyl-leucyl-leucine (H+ replaced by Na+)
310.207	20008400	309.2	1(1)	309.2	-0.468885	C14987	C16H30O4	C13 isotope of 2,3-Dihydroxycyclopentaneundecanoic acid (H+ replaced by Na+)
311.033	1477970	310.026	1(3)	310.025	1.72626	C14436	C14H15O2PS2	Edifenphos
311.033	1477970	310.026	2(3)	310.026	-0.881209	C12106	C7H14NO9P	C13 isotope of AminoDAHP (H+ replaced by Na+)
311.033	1477970	310.026	3(3)	310.026	-2.38696	C14510	C11H17O4PS2	S34 isotope of Fensulfothion
311.198	717536	310.191	1(11)	310.191	-1.0988	C00535	C19H28O2	Testosterone (H+ replaced by Na+)
311.198	717536	310.191	2(11)	310.191	-1.0988	C00674	C19H28O2	5alpha-Androstane-3,17-dione (H+ replaced by Na+)
311.198	717536	310.191	3(11)	310.191	-1.0988	C01227	C19H28O2	3beta-Hydroxyandrost-5-en-17-one (H+ replaced by Na+)
311.198	717536	310.191	4(11)	310.191	-1.0988	C03772	C19H28O2	5beta-Androstane-3,17-dione (H+ replaced by Na+)
311.198	717536	310.191	5(11)	310.191	-1.0988	C14491	C19H28O2	Normethandrolone (H+ replaced by Na+)
311.198	717536	310.191	6(11)	310.191	-1.0988	C14682	C19H28O2	3-Methoxyestra-2,5(10)-dien-17beta-ol (H+ replaced by Na+)
311.198	717536	310.191	7(11)	310.191	-1.0988	C15258	C19H28O2	17beta-Hydroxy-2alpha-methylestr-4-en-3-one (H+ replaced by Na+)
311.198	717536	310.191	8(11)	310.191	-1.0988	C15335	C19H28O2	3beta-Hydroxy-5-androsten-16-one (H+ replaced by Na+)
311.198	717536	310.191	9(11)	310.191	-1.0988	C15377	C19H28O2	17beta-Hydroxy-5alpha-androst-1-en-3-one (H+ replaced by Na+)
311.198	717536	310.191	10(11)	310.191	-1.0988	C15395	C19H28O2	17beta-Hydroxy-4-methylestr-4-en-3-one (H+ replaced by Na+)
311.198	717536	310.191	11(11)	310.191	-1.64321	C07915	C17H27NO4	N15 isotope of Metipranolol
311.21	1344270	310.203	1(5)	310.202	2.95217	C07529	C18H28N2O	Bupivacaine (H+ replaced by Na+)
311.21	1344270	310.203	2(5)	310.202	2.95217	C07887	C18H28N2O	L-(-)-1-Butyl-2',6'-pipecoloxylidide (H+ replaced by Na+)
311.21	1344270	310.203	3(5)	310.202	2.95217	C09865	C18H28N2O	Flabellidine (H+ replaced by Na+)
311.21	1344270	310.203	4(5)	310.203	0.0573027	C10373	C18H28O4	O18 isotope of 5-O-Methylembelin
311.21	1344270	310.203	5(5)	310.204	-2.80509	C07378	C19H29NO	N15 isotope of Procyclidine (H+ replaced by Na+)
311.219	623252	310.212	1(3)	310.212	-0.967744	C08285	C16H32O4	10,16-Dihydroxyhexadecanoic acid (H+ replaced by Na+)
311.219	623252	310.212	2(3)	310.213	-2.95216	C06961	C21H27NO	C13 isotope of Diphenidol
311.219	623252	310.212	3(3)	310.213	-2.95216	C07163	C21H27NO	C13 isotope of Methadone
311.234	1351740	310.227	1(8)	310.227	-0.213865	C11872	C20H32O	Kaur-16-en-18-ol (H+ replaced by Na+)
311.234	1351740	310.227	2(8)	310.227	-0.213865	C11882	C20H32O	Abietinol (H+ replaced by Na+)
311.234	1351740	310.227	3(8)	310.227	-0.213865	C11883	C20H32O	Levopimarinol (H+ replaced by Na+)
311.234	1351740	310.227	4(8)	310.227	-0.213865	C11884	C20H32O	Neoabietinol (H+ replaced by Na+)
311.234	1351740	310.227	5(8)	310.227	-0.213865	C11895	C20H32O	Taxa-4(20),11(12)-dien-5alpha-ol (H+ replaced by Na+)
311.234	1351740	310.227	6(8)	310.227	-0.213865	C14906	C20H32O	(5alpha,17beta)-3-Methyl-androst-2-en-17-ol (H+ replaced by Na+)
311.234	1351740	310.227	7(8)	310.227	-0.213865	C15101	C20H32O	17-Methyl-5-alpha-androst-2-en-17-beta-ol (H+ replaced by Na+)
311.234	1351740	310.227	8(8)	310.227	-0.213865	C15492	C20H32O	all-trans-13,14-Dihydroretinol (H+ replaced by Na+)
311.295	657107	310.288	1(1)	310.287	1.33127	C02064	C20H38O2	Prostanoic acid
312.12	890407	311.112	1(1)	311.113	-2.53446	C13796	C15H17N3O3	O18 isotope of SR95531 (H+ replaced by Na+)
312.124	1111270	311.117	1(3)	311.116	2.55694	C09322	C18H17NO4	Actinodaphnine
312.124	1111270	311.117	2(3)	311.116	2.55694	C09398	C18H17NO4	Cularicine
312.124	1111270	311.117	3(3)	311.116	2.55694	C10629	C18H17NO4	Acronidine
312.207	869173	311.2	1(3)	311.199	2.02725	C07529	C18H28N2O	N15 isotope of Bupivacaine (H+ replaced by Na+)
312.207	869173	311.2	2(3)	311.199	2.02725	C07887	C18H28N2O	N15 isotope of L-(-)-1-Butyl-2',6'-pipecoloxylidide (H+ replaced by Na+)
312.207	869173	311.2	3(3)	311.199	2.02725	C09865	C18H28N2O	N15 isotope of Flabellidine (H+ replaced by Na+)
313.018	1337380	312.011	1(1)	312.011	-0.129239	C04691	C7H13O10P	O18 isotope of 2-Dehydro-3-deoxy-D-arabino-heptonate 7-phosphate (H+ replaced by Na+)
313.051	902952	312.043	1(2)	312.043	1.05538	C11184	C8H12N5O5P	C13 isotope of PMEG (H+ replaced by Na+)
313.051	902952	312.043	2(2)	312.044	-2.25165	C08478	C14H11NO6	C13 isotope of Dianthramine (H+ replaced by Na+)
313.162	607206	312.155	1(4)	312.155	-2.03374	C06173	C19H21NO3	C13 isotope of Thebaine
313.162	607206	312.155	2(4)	312.155	-2.03374	C09550	C19H21NO3	C13 isotope of Isothebaine
313.162	607206	312.155	3(4)	312.155	-2.03374	C09611	C19H21NO3	C13 isotope of (+)-Pronuciferine
313.162	607206	312.155	4(4)	312.155	-2.03374	C11787	C19H21NO3	C13 isotope of Nalorphine
313.177	2751160	312.17	1(2)	312.17	0.894639	C00933	C16H24NO5	O18 isotope of Sinapoylcholine
313.177	2751160	312.17	2(2)	312.17	-0.529819	C14043	C18H26O3	ML-236C (H+ replaced by Na+)
313.214	1744750	312.206	1(15)	312.206	0.254289	C07529	C18H28N2O	O18 isotope of Bupivacaine (H+ replaced by Na+)
313.214	1744750	312.206	2(15)	312.206	0.254289	C07887	C18H28N2O	O18 isotope of L-(-)-1-Butyl-2',6'-pipecoloxylidide (H+ replaced by Na+)
313.214	1744750	312.206	3(15)	312.206	0.254289	C09865	C18H28N2O	O18 isotope of Flabellidine (H+ replaced by Na+)
313.214	1744750	312.206	4(15)	312.207	-0.29116	C00523	C19H30O2	Androsterone (H+ replaced by Na+)
313.214	1744750	312.206	5(15)	312.207	-0.29116	C01986	C19H30O2	16-Oxosteroid (H+ replaced by Na+)
313.214	1744750	312.206	6(15)	312.207	-0.29116	C03917	C19H30O2	17beta-Hydroxyandrostan-3-one (H+ replaced by Na+)
313.214	1744750	312.206	7(15)	312.207	-0.29116	C04295	C19H30O2	Androst-5-ene-3beta,17beta-diol (H+ replaced by Na+)
313.214	1744750	312.206	8(15)	312.207	-0.29116	C04373	C19H30O2	3alpha-Hydroxy-5beta-androstan-17-one (H+ replaced by Na+)
313.214	1744750	312.206	9(15)	312.207	-0.29116	C05293	C19H30O2	5beta-Dihydrotestosterone (H+ replaced by Na+)
313.214	1744750	312.206	10(15)	312.207	-0.29116	C07635	C19H30O2	Epiandrosterone (H+ replaced by Na+)
313.214	1744750	312.206	11(15)	312.207	-0.29116	C14210	C19H30O2	4-Androstenediol (H+ replaced by Na+)
313.214	1744750	312.206	12(15)	312.207	-0.29116	C14631	C19H30O2	5-Androstene-3beta,16alpha-diol (H+ replaced by Na+)
313.214	1744750	312.206	13(15)	312.207	-0.29116	C14932	C19H30O2	11beta-Hydroxy-5alpha-androstan-17-one (H+ replaced by Na+)
313.214	1744750	312.206	14(15)	312.207	-0.29116	C15326	C19H30O2	17beta-Hydroxy-2alpha-methyl-5alpha-estran-3-one (H+ replaced by Na+)
313.214	1744750	312.206	15(15)	312.207	-0.29116	C15442	C19H30O2	5-Androstene-3beta,16beta-diol (H+ replaced by Na+)
313.25	1603720	312.243	1(3)	312.243	-0.340795	C09094	C20H34O	Geranylgeraniol (H+ replaced by Na+)
313.25	1603720	312.243	2(3)	312.243	-0.340795	C11890	C20H34O	Aphidicolan-16beta-ol (H+ replaced by Na+)
313.25	1603720	312.243	3(3)	312.243	-0.340795	C15316	C20H34O	5alpha-Androstane-2alpha-methyl-17beta-ol (H+ replaced by Na+)
314.085	2196620	313.078	1(3)	313.077	2.62807	C04521	C11H17NO8	2,7-Anhydro-alpha-N-acetylneuraminic acid (H+ replaced by Na+)
314.085	2196620	313.078	2(3)	313.077	2.62807	C04580	C11H17NO8	2-Deoxy-2,3-dehydro-N-acetylneuraminic acid (H+ replaced by Na+)
314.085	2196620	313.078	3(3)	313.077	2.62807	C08341	C11H17NO8	Sarmentosin epoxide (H+ replaced by Na+)
314.117	626967	313.11	1(5)	313.109	1.79445	C01625	C11H20O10	C13 isotope of Vicianose
314.117	626967	313.11	2(5)	313.109	1.79445	C07285	C11H20O10	C13 isotope of Arabino-galactose
314.117	626967	313.11	3(5)	313.109	1.79445	C08245	C11H20O10	C13 isotope of 6-O-beta-D-Xylopyranosyl-D-glucose
314.117	626967	313.11	4(5)	313.109	1.79445	C11531	C11H19O10R	C13 isotope of R replaced by H in 6-O-(beta-D-Xylopyranosyl)-beta-D-glucopyranoside
314.117	626967	313.11	5(5)	313.109	1.79445	C11535	C11H20O10	C13 isotope of 6-O-(beta-D-Xylopyranosyl)-beta-D-glucopyranose
315.082	7103020	314.075	1(4)	314.074	2.47679	C04521	C11H17NO8	N15 isotope of 2,7-Anhydro-alpha-N-acetylneuraminic acid (H+ replaced by Na+)
315.082	7103020	314.075	2(4)	314.074	2.47679	C04580	C11H17NO8	N15 isotope of 2-Deoxy-2,3-dehydro-N-acetylneuraminic acid (H+ replaced by Na+)
315.082	7103020	314.075	3(4)	314.074	2.47679	C08341	C11H17NO8	N15 isotope of Sarmentosin epoxide (H+ replaced by Na+)
315.082	7103020	314.075	4(4)	314.075	1.04564	C03280	C11H12N4O7	O18 isotope of Inosine-5'-carboxylate
315.127	848038	314.119	1(1)	314.119	2.82225	C09032	C20H15N3O	N15 isotope of Angustine
315.136	2254450	314.128	1(3)	314.128	-0.412101	C02717	C18H19NO4	N15 isotope of N-Feruloyltyramine
315.136	2254450	314.128	2(3)	314.128	-0.412101	C08513	C18H19NO4	N15 isotope of Acetylcaranine
315.136	2254450	314.128	3(3)	314.128	-0.412101	C11017	C18H19NO4	N15 isotope of BAS 490 F
315.157	6703030	314.149	1(2)	314.149	0.0638267	C09741	C17H24O4	Trichodermin (H+ replaced by Na+)
315.157	6703030	314.149	2(2)	314.149	0.0638267	C10459	C17H24O4	[6]-Gingerdione (H+ replaced by Na+)
315.193	931097	314.186	1(6)	314.186	0.682852	C01226	C18H28O3	(15Z)-12-Oxophyto-10,15-dienoate (H+ replaced by Na+)
315.193	931097	314.186	2(6)	314.186	0.682852	C04672	C18H28O3	(9Z,15Z)-(13S)-12,13-Epoxyoctadeca-9,11,15-trienoic acid (H+ replaced by Na+)
315.193	931097	314.186	3(6)	314.186	0.682852	C08319	C18H28O3	(9Z,11E,13E)-4-Oxooctadeca-9,11,13-trienoic acid (H+ replaced by Na+)
315.193	931097	314.186	4(6)	314.186	0.682852	C13816	C18H28O3	(9R,13R)-12-Oxo-phytodienoic acid (H+ replaced by Na+)
315.193	931097	314.186	5(6)	314.186	0.682852	C14911	C18H28O3	17beta-Hydroxy-2-oxa-5alpha-androstan-3-one (H+ replaced by Na+)
315.193	931097	314.186	6(6)	314.186	0.145364	C10324	C16H27NO5	N15 isotope of Heliotrine
315.229	648822	314.222	1(11)	314.222	0.0923986	C01090	C19H32O2	16alpha-Hydroxysteroid (H+ replaced by Na+)
315.229	648822	314.222	2(11)	314.222	0.0923986	C02159	C19H32O2	Hydroxysteroid (H+ replaced by Na+)
315.229	648822	314.222	3(11)	314.222	0.0923986	C03050	C19H32O2	16beta-Hydroxysteroid (H+ replaced by Na+)
315.229	648822	314.222	4(11)	314.222	0.0923986	C03051	C19H32O2	17beta-Hydroxysteroid (H+ replaced by Na+)
315.229	648822	314.222	5(11)	314.222	0.0923986	C03176	C19H32O2	Steroid hydroperoxide (H+ replaced by Na+)
315.229	648822	314.222	6(11)	314.222	0.0923986	C03852	C19H32O2	Androstan-3alpha,17beta-diol (H+ replaced by Na+)
315.229	648822	314.222	7(11)	314.222	0.0923986	C07632	C19H32O2	Androstanediol (H+ replaced by Na+)
315.229	648822	314.222	8(11)	314.222	0.0923986	C10800	C19H32O2	Grevillol (H+ replaced by Na+)
315.229	648822	314.222	9(11)	314.222	0.0923986	C12525	C19H32O2	5alpha-Androstan-3beta,17beta-diol (H+ replaced by Na+)
315.229	648822	314.222	10(11)	314.222	0.0923986	C14975	C19H32O2	D-Homo-17a-oxa-5alpha-androstan-3beta-ol (H+ replaced by Na+)
315.229	648822	314.222	11(11)	314.222	0.0923986	C15288	C19H32O2	5alpha-Androstane-11beta,17beta-diol (H+ replaced by Na+)
315.253	1001660	314.246	1(3)	314.246	-0.528362	C07355	C18H34O4	(9Z)-(7S,8S)-Dihydroxyoctadecenoic acid
315.253	1001660	314.246	2(3)	314.246	-0.528362	C14828	C18H34O4	9,10-DHOME
315.253	1001660	314.246	3(3)	314.246	-0.528362	C14829	C18H34O4	12,13-DHOME
316.027	2926010	315.02	1(1)	315.019	2.73868	C06604	C10H14NO5PS	O18 isotope of Parathion (H+ replaced by Na+)
316.077	722692	315.07	1(1)	315.07	0.758328	C00284	C10H16N2O8	N15 isotope of EDTA (H+ replaced by Na+)
316.144	719931	315.136	1(5)	315.136	2.66253	C02717	C18H19NO4	O18 isotope of N-Feruloyltyramine
316.144	719931	315.136	2(5)	315.136	2.66253	C08513	C18H19NO4	O18 isotope of Acetylcaranine
316.144	719931	315.136	3(5)	315.136	2.66253	C11017	C18H19NO4	O18 isotope of BAS 490 F
316.144	719931	315.136	4(5)	315.137	-0.15506	C11633	C19H20N2O	N15 isotope of 16-Epivellosimine (H+ replaced by Na+)
316.144	719931	315.136	5(5)	315.137	-0.15506	C11634	C19H20N2O	N15 isotope of Vellosimine (H+ replaced by Na+)
316.16	1022240	315.153	1(3)	315.152	2.482	C06918	C19H23ClN2	N15 isotope of Clomipramine
316.16	1022240	315.153	2(3)	315.153	0.111734	C09741	C17H24O4	C13 isotope of Trichodermin (H+ replaced by Na+)
316.16	1022240	315.153	3(3)	315.153	0.111734	C10459	C17H24O4	C13 isotope of [6]-Gingerdione (H+ replaced by Na+)
316.824	16177500	315.817	1(1)	315.816	1.19611	C14338	C6Cl5NO2	N15 isotope of Pentachloronitrobenzene (H+ replaced by Na+)
317.015	1345310	316.008	1(1)	316.009	-2.73197	C04711	C14H12O3S2	O18 isotope of 5-(3-Hydroxy-4-acetoxybut-1-ynyl)-2,2'-bithiophene (H+ replaced by Na+)
317.06	5434140	316.052	1(1)	316.053	-2.96975	C14204	C11H11F3N2O4	O18 isotope of Hydroxyflutamide (H+ replaced by Na+)
317.08	974596	316.073	1(5)	316.072	1.73997	C11156	C14H16ClN3O2	N15 isotope of Triadimefon (H+ replaced by Na+)
317.08	974596	316.073	2(5)	316.073	-0.123657	C00341	C10H20O7P2	O18 isotope of Geranyl diphosphate
317.08	974596	316.073	3(5)	316.073	-0.123657	C02569	C10H20O7P2	O18 isotope of Neryl diphosphate
317.08	974596	316.073	4(5)	316.073	-0.123657	C03190	C10H20O7P2	O18 isotope of (+)-Bornyl-diphosphate
317.08	974596	316.073	5(5)	316.073	-0.123657	C05308	C10H20O7P2	O18 isotope of Linaloyl diphosphate
317.115	10002900	316.108	1(3)	316.107	0.680641	C11163	C18H16N2O2	O18 isotope of INF271 (H+ replaced by Na+)
317.115	10002900	316.108	2(3)	316.108	0.141924	C15049	C19H18O3	(2-Butylbenzofuran-3-yl)(4-hydroxyphenyl)ketone (H+ replaced by Na+)
317.115	10002900	316.108	3(3)	316.108	-0.392297	C08528	C17H17NO5	N15 isotope of Hippeastrine
317.172	1969840	316.165	1(4)	316.165	0.0957718	C06874	C16H24N2O3	O18 isotope of Carteolol (H+ replaced by Na+)
317.172	1969840	316.165	2(4)	316.165	-0.442848	C09709	C17H26O4	Phytuberin (H+ replaced by Na+)
317.172	1969840	316.165	3(4)	316.165	-0.442848	C10342	C17H26O4	Embelin (H+ replaced by Na+)
317.172	1969840	316.165	4(4)	316.165	-0.442848	C10462	C17H26O4	[6]-Gingerol (H+ replaced by Na+)
317.209	2615030	316.201	1(6)	316.201	-0.428593	C04594	C18H30O3	(9Z)-(13S)-12,13-Epoxyoctadeca-9,11-dienoic acid (H+ replaced by Na+)
317.209	2615030	316.201	2(6)	316.201	-0.428593	C04780	C18H30O3	8-[(1R,2R)-3-Oxo-2-{(Z)-pent-2-enyl}cyclopentyl]octanoate (H+ replaced by Na+)
317.209	2615030	316.201	3(6)	316.201	-0.428593	C13798	C18H30O3	8-(5-Hexyl-furan-2-yl)-octanoic acid (H+ replaced by Na+)
317.209	2615030	316.201	4(6)	316.201	-0.428593	C14765	C18H30O3	13-OxoODE (H+ replaced by Na+)
317.209	2615030	316.201	5(6)	316.201	-0.428593	C14766	C18H30O3	9-OxoODE (H+ replaced by Na+)
317.209	2615030	316.201	6(6)	316.202	-0.962656	C12946	C16H29NO5	N15 isotope of Butoctamide hydrogen succinate
317.245	1418030	316.238	1(2)	316.238	-0.129746	C08366	C19H34O2	Sterculic acid (H+ replaced by Na+)
317.245	1418030	316.238	2(2)	316.238	-0.663746	C03299	C17H33NO4	N15 isotope of O-Decanoyl-L-carnitine
318.006	5858940	316.999	1(2)	316.999	1.68877	C01690	C14H11Cl2NO2	Diclofenac (H+ replaced by Na+)
318.006	5858940	316.999	2(2)	316.999	1.68877	C07117	C14H11Cl2NO2	Meclofenamate (H+ replaced by Na+)
318.075	67029600	317.067	1(1)	317.066	2.52842	C13785	C19H15ClO	C13 isotope of TRAM-3 (H+ replaced by Na+)
318.078	1823170	317.071	1(1)	317.072	-2.85443	C11156	C14H16ClN3O2	Cl37 isotope of Triadimefon (H+ replaced by Na+)
318.08	1131970	317.073	1(1)	317.072	0.719624	C00591	C10H16NO9R	R replaced by H in N-Acylneuraminate (H+ replaced by Na+)
318.118	1786010	317.111	1(2)	317.11	2.82315	C03416	C12H17N5O4	N6,N6-Dimethyladenosine (H+ replaced by Na+)
318.118	1786010	317.111	2(2)	317.111	7.9845e-05	C15049	C19H18O3	C13 isotope of (2-Butylbenzofuran-3-yl)(4-hydroxyphenyl)ketone (H+ replaced by Na+)
318.194	901191	317.187	1(1)	317.188	-1.97522	C08518	C19H25NO3	O18 isotope of Belladine
319.114	2956750	318.107	1(6)	318.106	1.22931	C09588	C18H17NO3	C13 isotope of Mecambrine (H+ replaced by Na+)
319.114	2956750	318.107	2(6)	318.106	1.22931	C09589	C18H17NO3	C13 isotope of (+)-Mecambroline (H+ replaced by Na+)
319.114	2956750	318.107	3(6)	318.106	1.22931	C09613	C18H17NO3	C13 isotope of Pukateine (H+ replaced by Na+)
319.114	2956750	318.107	4(6)	318.106	1.22931	C09670	C18H17NO3	C13 isotope of Xylopine (H+ replaced by Na+)
319.114	2956750	318.107	5(6)	318.106	1.22931	C10699	C18H17NO3	C13 isotope of Japonine (H+ replaced by Na+)
319.114	2956750	318.107	6(6)	318.107	-1.57067	C03416	C12H17N5O4	N15 isotope of N6,N6-Dimethyladenosine (H+ replaced by Na+)
319.151	703553	318.144	1(1)	318.144	-0.674438	C09674	C16H24O5	Graphinone (H+ replaced by Na+)
319.188	1602930	318.181	1(3)	318.181	0.126392	C07383	C16H26N2O3	O18 isotope of Proparacaine (H+ replaced by Na+)
319.188	1602930	318.181	2(3)	318.181	0.126392	C07895	C16H26N2O3	O18 isotope of Propoxycaine (H+ replaced by Na+)
319.188	1602930	318.181	3(3)	318.181	-0.408816	C11993	C17H28O4	10-Deoxymethynolide (H+ replaced by Na+)
319.224	12593600	318.217	1(7)	318.217	-0.237529	C08318	C18H32O3	(9Z,12Z)-(8S)-Hydroxyoctadeca-9,12-dienoic acid (H+ replaced by Na+)
319.224	12593600	318.217	2(7)	318.217	-0.237529	C08368	C18H32O3	(9Z)-(12S,13R)-12,13-Epoxyoctadecenoic acid (H+ replaced by Na+)
319.224	12593600	318.217	3(7)	318.217	-0.237529	C14762	C18H32O3	13(S)-HODE (H+ replaced by Na+)
319.224	12593600	318.217	4(7)	318.217	-0.237529	C14767	C18H32O3	9(S)-HODE (H+ replaced by Na+)
319.224	12593600	318.217	5(7)	318.217	-0.237529	C14825	C18H32O3	9(10)-EpOME (H+ replaced by Na+)
319.224	12593600	318.217	6(7)	318.217	-0.237529	C14826	C18H32O3	12(13)-EpOME (H+ replaced by Na+)
319.224	12593600	318.217	7(7)	318.218	-2.17203	C08067	C23H27N	C13 isotope of Butenafine
319.261	30143300	318.253	1(3)	318.253	-0.380497	C03425	C19H36O2	Oleic acid methyl ester (H+ replaced by Na+)
319.261	30143300	318.253	2(3)	318.253	-0.380497	C13787	C19H36O2	17-Methyl-6Z-octadecenoic acid (H+ replaced by Na+)
319.261	30143300	318.253	3(3)	318.253	-0.380497	C13838	C19H36O2	Lactobacillic acid (H+ replaced by Na+)
319.297	1316820	318.29	1(2)	318.29	-0.0207462	C01389	C20H40O	Phytol (H+ replaced by Na+)
319.297	1316820	318.29	2(2)	318.29	-0.551304	C12144	C18H39NO3	N15 isotope of Phytosphingosine
320.079	44946400	319.071	1(2)	319.071	0.412051	C12331	C17H14NO4	N15 isotope of 2,3,9,10-Tetrahydroxyberberine (H+ replaced by Na+)
320.079	44946400	319.071	2(2)	319.072	-0.348084	C00170	C11H15N5O3S	5'-Methylthioadenosine (H+ replaced by Na+)
320.119	999437	319.112	1(2)	319.111	1.93068	C09747	C15H20O6	C13 isotope of Vomitoxin (H+ replaced by Na+)
320.119	999437	319.112	2(2)	319.111	1.93068	C14537	C15H20O6	C13 isotope of Trimethylolpropane triacrylate (H+ replaced by Na+)
320.228	2157760	319.22	1(6)	319.22	-0.251938	C08318	C18H32O3	C13 isotope of (9Z,12Z)-(8S)-Hydroxyoctadeca-9,12-dienoic acid (H+ replaced by Na+)
320.228	2157760	319.22	2(6)	319.22	-0.251938	C08368	C18H32O3	C13 isotope of (9Z)-(12S,13R)-12,13-Epoxyoctadecenoic acid (H+ replaced by Na+)
320.228	2157760	319.22	3(6)	319.22	-0.251938	C14762	C18H32O3	C13 isotope of 13(S)-HODE (H+ replaced by Na+)
320.228	2157760	319.22	4(6)	319.22	-0.251938	C14767	C18H32O3	C13 isotope of 9(S)-HODE (H+ replaced by Na+)
320.228	2157760	319.22	5(6)	319.22	-0.251938	C14825	C18H32O3	C13 isotope of 9(10)-EpOME (H+ replaced by Na+)
320.228	2157760	319.22	6(6)	319.22	-0.251938	C14826	C18H32O3	C13 isotope of 12(13)-EpOME (H+ replaced by Na+)
320.256	1420240	319.249	1(3)	319.249	-0.0628579	C06121	C18H35NO2	3-Ketosphingosine (H+ replaced by Na+)
320.256	1420240	319.249	2(3)	319.249	-0.0628579	C10136	C18H35NO2	Cassine (H+ replaced by Na+)
320.256	1420240	319.249	3(3)	319.249	-0.0628579	C11124	C18H35NO2	Spiroxamine (H+ replaced by Na+)
320.264	6196960	319.257	1(3)	319.257	-0.269164	C03425	C19H36O2	C13 isotope of Oleic acid methyl ester (H+ replaced by Na+)
320.264	6196960	319.257	2(3)	319.257	-0.269164	C13787	C19H36O2	C13 isotope of 17-Methyl-6Z-octadecenoic acid (H+ replaced by Na+)
320.264	6196960	319.257	3(3)	319.257	-0.269164	C13838	C19H36O2	C13 isotope of Lactobacillic acid (H+ replaced by Na+)
321.076	633935	320.068	1(4)	320.068	0.0010722	C12393	C18H10N2O4	O18 isotope of Prekinamycin
321.076	633935	320.068	2(4)	320.068	-0.530979	C12390	C19H12O5	Dehydrorabelomycin
321.076	633935	320.068	3(4)	320.068	-0.530979	C12399	C19H12O5	19-Hydroxytetrangulol
321.076	633935	320.068	4(4)	320.069	-0.737208	C00170	C11H15N5O3S	N15 isotope of 5'-Methylthioadenosine (H+ replaced by Na+)
321.082	5652970	320.075	1(1)	320.075	-0.330864	C00170	C11H15N5O3S	C13 isotope of 5'-Methylthioadenosine (H+ replaced by Na+)
321.167	1113830	320.16	1(1)	320.16	0.638923	C07571	C15H21F3N2O2	O18 isotope of Fluvoxamine
321.219	3384930	320.212	1(1)	320.212	0.292673	C15117	C21H30O	3-Methyl-19-nor-17alpha-pregna-1,3,5(10)-trien-17-ol (H+ replaced by Na+)
321.24	3856900	320.233	1(3)	320.233	-0.361144	C00869	C18H34O3	2-Oxooctadecanoic acid (H+ replaced by Na+)
321.24	3856900	320.233	2(3)	320.233	-0.361144	C08365	C18H34O3	(9Z)-(12S)-Hydroxyoctadecenoic acid (H+ replaced by Na+)
321.24	3856900	320.233	3(3)	320.233	-0.361144	C13791	C18H34O3	(6R,7S)-6,7-Epoxyoctadecanoic acid (H+ replaced by Na+)
321.26	637783	320.252	1(4)	320.252	2.34075	C14981	C21H33FO	3beta-Fluoro-5beta-pregnan-20-one
321.26	637783	320.252	2(4)	320.252	0.671642	C06121	C18H35NO2	C13 isotope of 3-Ketosphingosine (H+ replaced by Na+)
321.26	637783	320.252	3(4)	320.252	0.671642	C10136	C18H35NO2	C13 isotope of Cassine (H+ replaced by Na+)
321.26	637783	320.252	4(4)	320.252	0.671642	C11124	C18H35NO2	C13 isotope of Spiroxamine (H+ replaced by Na+)
322.074	1945560	321.067	1(1)	321.067	-0.48889	C00170	C11H15N5O3S	S34 isotope of 5'-Methylthioadenosine (H+ replaced by Na+)
322.222	775212	321.215	1(1)	321.215	-0.750652	C15117	C21H30O	C13 isotope of 3-Methyl-19-nor-17alpha-pregna-1,3,5(10)-trien-17-ol (H+ replaced by Na+)
322.243	712280	321.236	1(3)	321.236	-0.437335	C00869	C18H34O3	C13 isotope of 2-Oxooctadecanoic acid (H+ replaced by Na+)
322.243	712280	321.236	2(3)	321.236	-0.437335	C08365	C18H34O3	C13 isotope of (9Z)-(12S)-Hydroxyoctadecenoic acid (H+ replaced by Na+)
322.243	712280	321.236	3(3)	321.236	-0.437335	C13791	C18H34O3	C13 isotope of (6R,7S)-6,7-Epoxyoctadecanoic acid (H+ replaced by Na+)
322.272	1076200	321.264	1(2)	321.264	-0.280552	C00319	C18H37NO2	Sphingosine (H+ replaced by Na+)
322.272	1076200	321.264	2(2)	321.264	-0.280552	C02934	C18H37NO2	3-Dehydrosphinganine (H+ replaced by Na+)
323.089	16999500	322.082	1(5)	322.082	0.203949	C09734	C17H16O5	Farrerol (H+ replaced by Na+)
323.089	16999500	322.082	2(5)	322.082	0.203949	C10251	C17H16O5	Coelogin (H+ replaced by Na+)
323.089	16999500	322.082	3(5)	322.082	0.203949	C10461	C17H16O5	4-Hydroxyhomopterocarpin (H+ replaced by Na+)
323.089	16999500	322.082	4(5)	322.082	0.203949	C10531	C17H16O5	(-)-Sparticarpin (H+ replaced by Na+)
323.089	16999500	322.082	5(5)	322.082	0.203949	C10539	C17H16O5	(-)-Variabilin (H+ replaced by Na+)
323.098	738620	322.09	1(1)	322.09	-0.0560626	C01961	C8H19N4O6P	O18 isotope of Thalassemine (H+ replaced by Na+)
323.198	1104950	322.191	1(13)	322.191	0.122457	C09197	C19H26N2O	O18 isotope of Geissoschizoline (H+ replaced by Na+)
323.198	1104950	322.191	2(13)	322.191	0.122457	C10131	C19H26N2O	O18 isotope of Astrophylline (H+ replaced by Na+)
323.198	1104950	322.191	3(13)	322.191	-0.406089	C00777	C20H28O2	Retinoate (H+ replaced by Na+)
323.198	1104950	322.191	4(13)	322.191	-0.406089	C09188	C20H28O2	Spruceanol (H+ replaced by Na+)
323.198	1104950	322.191	5(13)	322.191	-0.406089	C12078	C20H28O2	Dehydroabietic acid (H+ replaced by Na+)
323.198	1104950	322.191	6(13)	322.191	-0.406089	C14489	C20H28O2	19-Norprogesterone (H+ replaced by Na+)
323.198	1104950	322.191	7(13)	322.191	-0.406089	C14652	C20H28O2	19-Nor-17alpha-pregn-5(10)-en-20-yne-3alpha,17beta-diol (H+ replaced by Na+)
323.198	1104950	322.191	8(13)	322.191	-0.406089	C14684	C20H28O2	17beta-Hydroxy-17-methylandrosta-4,9(11)-dien-3-one (H+ replaced by Na+)
323.198	1104950	322.191	9(13)	322.191	-0.406089	C14925	C20H28O2	17beta-Hydroxy-2-methylandrost-1,4-dien-3-one (H+ replaced by Na+)
323.198	1104950	322.191	10(13)	322.191	-0.406089	C15263	C20H28O2	A-Norpregn-3(5)-ene-2,20-dione (H+ replaced by Na+)
323.198	1104950	322.191	11(13)	322.191	-0.406089	C15307	C20H28O2	17beta-Hydroxy-7alpha-methylandrost-1,4-diene-3-one (H+ replaced by Na+)
323.198	1104950	322.191	12(13)	322.191	-0.406089	C15353	C20H28O2	17alpha-Methyl-17beta-hydroxyandrosta-4,6-dien-3-one (H+ replaced by Na+)
323.198	1104950	322.191	13(13)	322.191	-0.406089	C15493	C20H28O2	9-cis-Retinoic acid (H+ replaced by Na+)
323.219	749216	322.212	1(1)	322.213	-1.50769	C11790	C22H27NO	C13 isotope of Phenazocine
323.235	1928300	322.227	1(3)	322.227	-0.0196965	C12811	C21H32O	Allylestrenol (H+ replaced by Na+)
323.235	1928300	322.227	2(3)	322.227	-0.0196965	C15420	C21H32O	5alpha-Pregn-2-en-20-one (H+ replaced by Na+)
323.235	1928300	322.227	3(3)	322.227	-0.0196965	C15431	C21H32O	17-Ethynyl-5alpha-androstan-17beta-ol (H+ replaced by Na+)
323.255	1931850	322.248	1(3)	322.248	-0.60734	C03042	C18H36O3	(R)-2-Hydroxystearate (H+ replaced by Na+)
323.255	1931850	322.248	2(3)	322.248	-0.60734	C03045	C18H36O3	(S)-2-Hydroxystearate (H+ replaced by Na+)
323.255	1931850	322.248	3(3)	322.248	-0.60734	C03195	C18H36O3	(R)-10-Hydroxystearate (H+ replaced by Na+)
324.092	2604020	323.085	1(5)	323.085	0.126438	C09734	C17H16O5	C13 isotope of Farrerol (H+ replaced by Na+)
324.092	2604020	323.085	2(5)	323.085	0.126438	C10251	C17H16O5	C13 isotope of Coelogin (H+ replaced by Na+)
324.092	2604020	323.085	3(5)	323.085	0.126438	C10461	C17H16O5	C13 isotope of 4-Hydroxyhomopterocarpin (H+ replaced by Na+)
324.092	2604020	323.085	4(5)	323.085	0.126438	C10531	C17H16O5	C13 isotope of (-)-Sparticarpin (H+ replaced by Na+)
324.092	2604020	323.085	5(5)	323.085	0.126438	C10539	C17H16O5	C13 isotope of (-)-Variabilin (H+ replaced by Na+)
324.189	863064	323.182	1(3)	323.181	2.1807	C14752	C18H26O5	C13 isotope of alpha-Zearalanol
324.189	863064	323.182	2(3)	323.181	2.1807	C14753	C18H26O5	C13 isotope of beta-Zearalanol
324.189	863064	323.182	3(3)	323.182	-0.575312	C01441	C12H26N4O6	N15 isotope of Neamine
324.965	813041	323.957	1(1)	323.957	1.19706	C14869	C8H11Cl3O7	Trichloroethanol glucuronide
325.105	595424	324.097	1(4)	324.097	0.35766	C13705	C16H16N2O4	O18 isotope of 5-Nitro-2-(3-phenylpropylamino)benzoic acid (H+ replaced by Na+)
325.105	595424	324.097	2(4)	324.097	-0.167777	C09807	C17H18O5	Odoratol (H+ replaced by Na+)
325.105	595424	324.097	3(4)	324.097	-0.167777	C10495	C17H18O5	Lotisoflavan (H+ replaced by Na+)
325.105	595424	324.097	4(4)	324.097	-0.167777	C10507	C17H18O5	Mucronulatol (H+ replaced by Na+)
325.148	1628650	324.141	1(1)	324.14	1.82421	C08468	C16H21NO6	C13 isotope of Acremoauxin A
325.162	819841	324.155	1(2)	324.155	-0.460435	C13870	C15H26O6	Tributyrin (H+ replaced by Na+)
325.162	819841	324.155	2(2)	324.155	-2.3595	C10683	C20H21NO3	C13 isotope of Galipine
325.177	11827600	324.17	1(14)	324.17	0.16845	C04676	C19H26O3	Testololactone (H+ replaced by Na+)
325.177	11827600	324.17	2(14)	324.17	0.16845	C05140	C19H26O3	16alpha-Hydroxyandrost-4-ene-3,17-dione (H+ replaced by Na+)
325.177	11827600	324.17	3(14)	324.17	0.16845	C05284	C19H26O3	11beta-Hydroxyandrost-4-ene-3,17-dione (H+ replaced by Na+)
325.177	11827600	324.17	4(14)	324.17	0.16845	C05290	C19H26O3	19-Hydroxyandrost-4-ene-3,17-dione (H+ replaced by Na+)
325.177	11827600	324.17	5(14)	324.17	0.16845	C05296	C19H26O3	7alpha-Hydroxyandrost-4-ene-3,17-dione (H+ replaced by Na+)
325.177	11827600	324.17	6(14)	324.17	0.16845	C05302	C19H26O3	2-Methoxyestradiol-17beta (H+ replaced by Na+)
325.177	11827600	324.17	7(14)	324.17	0.16845	C14256	C19H26O3	11-Keto-testosterone (H+ replaced by Na+)
325.177	11827600	324.17	8(14)	324.17	0.16845	C14269	C19H26O3	5alpha-Androstane-3,11,17-trione (H+ replaced by Na+)
325.177	11827600	324.17	9(14)	324.17	0.16845	C14337	C19H26O3	Bioallethrin (H+ replaced by Na+)
325.177	11827600	324.17	10(14)	324.17	0.16845	C14593	C19H26O3	Epimestrol (H+ replaced by Na+)
325.177	11827600	324.17	11(14)	324.17	0.16845	C14907	C19H26O3	7alpha,17beta-Dihydroxyandrosta-1,4-dien-3-one (H+ replaced by Na+)
325.177	11827600	324.17	12(14)	324.17	0.16845	C15072	C19H26O3	6beta,19-Epoxy-17beta-hydroxyandrost-4-en-3-one (H+ replaced by Na+)
325.177	11827600	324.17	13(14)	324.17	0.16845	C15103	C19H26O3	11alpha,17beta-Dihydroxy-1,4-androstadien-3-one (H+ replaced by Na+)
325.177	11827600	324.17	14(14)	324.17	0.16845	C15216	C19H26O3	3-Methoxyestriol (H+ replaced by Na+)
325.214	1067870	324.206	1(27)	324.207	-0.650518	C06087	C20H30O2	Abietate (H+ replaced by Na+)
325.214	1067870	324.206	2(27)	324.207	-0.650518	C06428	C20H30O2	(5Z,8Z,11Z,14Z,17Z)-Icosapentaenoic acid (H+ replaced by Na+)
325.214	1067870	324.206	3(27)	324.207	-0.650518	C07198	C20H30O2	Methyltestosterone (H+ replaced by Na+)
325.214	1067870	324.206	4(27)	324.207	-0.650518	C09118	C20H30O2	Isopimaric acid (H+ replaced by Na+)
325.214	1067870	324.206	5(27)	324.207	-0.650518	C09148	C20H30O2	Oryzalexin A (H+ replaced by Na+)
325.214	1067870	324.206	6(27)	324.207	-0.650518	C09159	C20H30O2	(+)-Pimaric acid (H+ replaced by Na+)
325.214	1067870	324.206	7(27)	324.207	-0.650518	C11874	C20H30O2	Kaur-16-en-18-oic acid (H+ replaced by Na+)
325.214	1067870	324.206	8(27)	324.207	-0.650518	C11888	C20H30O2	L-Pimaric acid (H+ replaced by Na+)
325.214	1067870	324.206	9(27)	324.207	-0.650518	C11889	C20H30O2	Neoabietic acid (H+ replaced by Na+)
325.214	1067870	324.206	10(27)	324.207	-0.650518	C12077	C20H30O2	Palustric acid (H+ replaced by Na+)
325.214	1067870	324.206	11(27)	324.207	-0.650518	C12083	C20H30O2	(5Z,7E,9E,14Z,17Z)-Eicosapentaenoic acid (H+ replaced by Na+)
325.214	1067870	324.206	12(27)	324.207	-0.650518	C14255	C20H30O2	Mibolerone (H+ replaced by Na+)
325.214	1067870	324.206	13(27)	324.207	-0.650518	C14490	C20H30O2	Stenbolone (H+ replaced by Na+)
325.214	1067870	324.206	14(27)	324.207	-0.650518	C14588	C20H30O2	17beta-Hydroxy-7alpha-methylandrost-4-en-3-one (H+ replaced by Na+)
325.214	1067870	324.206	15(27)	324.207	-0.650518	C14890	C20H30O2	17beta-Hydroxy-6beta-methylandrost-4-en-3-one (H+ replaced by Na+)
325.214	1067870	324.206	16(27)	324.207	-0.650518	C15003	C20H30O2	17-Hydroxy-19-nor-17alpha-pregn-5(10)-en-3-one (H+ replaced by Na+)
325.214	1067870	324.206	17(27)	324.207	-0.650518	C15008	C20H30O2	1,2,3,4,4a,9,10,10a-Octahydro-6-hydroxy-7-isopropyl-1,4a-dimethyl-1- (H+ replaced by Na+)
325.214	1067870	324.206	18(27)	324.207	-0.650518	C15017	C20H30O2	17beta-Hydroxy-5alpha-androst-2-ene-2-carboxaldehyde (H+ replaced by Na+)
325.214	1067870	324.206	19(27)	324.207	-0.650518	C15036	C20H30O2	2alpha-Methyl-5alpha-androstane-3,17-dione (H+ replaced by Na+)
325.214	1067870	324.206	20(27)	324.207	-0.650518	C15070	C20H30O2	17beta-Hydroxy-1,17-dimethylestr-5(10)-en-3-one (H+ replaced by Na+)
325.214	1067870	324.206	21(27)	324.207	-0.650518	C15184	C20H30O2	17beta-Hydroxy-6alpha-methylandrost-4-en-3-one (H+ replaced by Na+)
325.214	1067870	324.206	22(27)	324.207	-0.650518	C15188	C20H30O2	19-Nor-5alpha-pregnane-3,20-dione (H+ replaced by Na+)
325.214	1067870	324.206	23(27)	324.207	-0.650518	C15259	C20H30O2	17beta-Hydroxy-2alpha,17-dimethylestr-4-en-3-one (H+ replaced by Na+)
325.214	1067870	324.206	24(27)	324.207	-0.650518	C15318	C20H30O2	17abeta-Hydroxy-D-homoandrost-4-en-3-one (H+ replaced by Na+)
325.214	1067870	324.206	25(27)	324.207	-0.650518	C15412	C20H30O2	17beta-Hydroxy-4-methylandrost-4-en-3-one (H+ replaced by Na+)
325.214	1067870	324.206	26(27)	324.207	-0.650518	C15460	C20H30O2	17beta-Hydroxy-17-methyl-5alpha-androst-9(11)-en-3-one (H+ replaced by Na+)
325.214	1067870	324.206	27(27)	324.207	-1.17139	C09878	C18H29NO4	N15 isotope of Lycofawcine
325.967	4077520	324.96	1(1)	324.96	-1.12949	C14869	C8H11Cl3O7	C13 isotope of Trichloroethanol glucuronide
326.103	1002260	325.096	1(2)	325.097	-1.71169	C11259	C12H18N2O7	C13 isotope of Bicozamycin (H+ replaced by Na+)
326.103	1002260	325.096	2(2)	325.097	-1.71169	C15486	C12H18N2O7	C13 isotope of 3''-Deamino-3''-oxonicotianamine (H+ replaced by Na+)
326.14	1342640	325.132	1(5)	325.131	2.72332	C05174	C19H19NO4	(S)-Cheilanthifoline
326.14	1342640	325.132	2(5)	325.131	2.72332	C09333	C19H19NO4	Amurensine
326.14	1342640	325.132	3(5)	325.131	2.72332	C09334	C19H19NO4	Amurine
326.14	1342640	325.132	4(5)	325.131	2.72332	C09367	C19H19NO4	Bulbocapnine
326.14	1342640	325.132	5(5)	325.131	2.72332	C09389	C19H19NO4	(+)-Cassythicine
326.147	861870	325.14	1(9)	325.14	2.18237	C05230	C20H20O4	C13 isotope of Phaseollidin
326.147	861870	325.14	2(9)	325.14	2.18237	C08648	C20H20O4	C13 isotope of Isobavachalcone
326.147	861870	325.14	3(9)	325.14	2.18237	C09048	C20H20O4	C13 isotope of Spathelia bischromene
326.147	861870	325.14	4(9)	325.14	2.18237	C09752	C20H20O4	C13 isotope of Glabranin
326.147	861870	325.14	5(9)	325.14	2.18237	C10421	C20H20O4	C13 isotope of Glabridin
326.147	861870	325.14	6(9)	325.14	2.18237	C10515	C20H20O4	C13 isotope of (-)-Phaseollinisoflavan
326.147	861870	325.14	7(9)	325.14	2.18237	C10728	C20H20O4	C13 isotope of Otobain
326.147	861870	325.14	8(9)	325.14	-0.0376682	C04211	C16H21N3O3	N(6)-[(Indole-3-yl)acetyl]-L-lysine (H+ replaced by Na+)
326.147	861870	325.14	9(9)	325.141	-2.79954	C08468	C16H21NO6	O18 isotope of Acremoauxin A
326.181	2123760	325.173	1(15)	325.173	-0.277487	C04676	C19H26O3	C13 isotope of Testololactone (H+ replaced by Na+)
326.181	2123760	325.173	2(15)	325.173	-0.277487	C05140	C19H26O3	C13 isotope of 16alpha-Hydroxyandrost-4-ene-3,17-dione (H+ replaced by Na+)
326.181	2123760	325.173	3(15)	325.173	-0.277487	C05284	C19H26O3	C13 isotope of 11beta-Hydroxyandrost-4-ene-3,17-dione (H+ replaced by Na+)
326.181	2123760	325.173	4(15)	325.173	-0.277487	C05290	C19H26O3	C13 isotope of 19-Hydroxyandrost-4-ene-3,17-dione (H+ replaced by Na+)
326.181	2123760	325.173	5(15)	325.173	-0.277487	C05296	C19H26O3	C13 isotope of 7alpha-Hydroxyandrost-4-ene-3,17-dione (H+ replaced by Na+)
326.181	2123760	325.173	6(15)	325.173	-0.277487	C05302	C19H26O3	C13 isotope of 2-Methoxyestradiol-17beta (H+ replaced by Na+)
326.181	2123760	325.173	7(15)	325.173	-0.277487	C14256	C19H26O3	C13 isotope of 11-Keto-testosterone (H+ replaced by Na+)
326.181	2123760	325.173	8(15)	325.173	-0.277487	C14269	C19H26O3	C13 isotope of 5alpha-Androstane-3,11,17-trione (H+ replaced by Na+)
326.181	2123760	325.173	9(15)	325.173	-0.277487	C14337	C19H26O3	C13 isotope of Bioallethrin (H+ replaced by Na+)
326.181	2123760	325.173	10(15)	325.173	-0.277487	C14593	C19H26O3	C13 isotope of Epimestrol (H+ replaced by Na+)
326.181	2123760	325.173	11(15)	325.173	-0.277487	C14907	C19H26O3	C13 isotope of 7alpha,17beta-Dihydroxyandrosta-1,4-dien-3-one (H+ replaced by Na+)
326.181	2123760	325.173	12(15)	325.173	-0.277487	C15072	C19H26O3	C13 isotope of 6beta,19-Epoxy-17beta-hydroxyandrost-4-en-3-one (H+ replaced by Na+)
326.181	2123760	325.173	13(15)	325.173	-0.277487	C15103	C19H26O3	C13 isotope of 11alpha,17beta-Dihydroxy-1,4-androstadien-3-one (H+ replaced by Na+)
326.181	2123760	325.173	14(15)	325.173	-0.277487	C15216	C19H26O3	C13 isotope of 3-Methoxyestriol (H+ replaced by Na+)
326.181	2123760	325.173	15(15)	325.173	-0.286005	C01743	C12H25N3O7	O18 isotope of Paromamine
327.09	806420	326.083	1(3)	326.083	0.027997	C14324	C12H21N2O3PS	Diazinon (H+ replaced by Na+)
327.09	806420	326.083	2(3)	326.083	-0.361095	C08535	C14H15NO8	C13 isotope of Pancratistatin
327.09	806420	326.083	3(3)	326.084	-2.57471	C08437	C10H16N4O7	Vicine (H+ replaced by Na+)
327.135	678195	326.128	1(6)	326.128	-1.93465	C05324	C12H21N3O6	C13 isotope of Nicotianamine (H+ replaced by Na+)
327.135	678195	326.128	2(6)	326.128	-2.26737	C05174	C19H19NO4	N15 isotope of (S)-Cheilanthifoline
327.135	678195	326.128	3(6)	326.128	-2.26737	C09333	C19H19NO4	N15 isotope of Amurensine
327.135	678195	326.128	4(6)	326.128	-2.26737	C09334	C19H19NO4	N15 isotope of Amurine
327.135	678195	326.128	5(6)	326.128	-2.26737	C09367	C19H19NO4	N15 isotope of Bulbocapnine
327.135	678195	326.128	6(6)	326.128	-2.26737	C09389	C19H19NO4	N15 isotope of (+)-Cassythicine
327.178	1348390	326.171	1(1)	326.171	-1.36403	C10929	C20H23NO3	C13 isotope of Benalaxyl
327.217	1522590	326.209	1(1)	326.209	0.366247	C14794	C18H30O5	2,3-Dinor-8-iso prostaglandin F2alpha
327.266	647913	326.259	1(1)	326.259	1.11422	C00892	C21H36O	Pregnan-21-ol (H+ replaced by Na+)
328.111	674583	327.103	1(4)	327.104	-0.455019	C04415	C15H18O8	C13 isotope of 4-O-beta-D-Glucosyl-4-hydroxycinnamate
328.111	674583	327.103	2(4)	327.104	-0.455019	C05158	C15H18O8	C13 isotope of trans-beta-D-Glucosyl-2-hydroxycinnamate
328.111	674583	327.103	3(4)	327.104	-0.455019	C05839	C15H18O8	C13 isotope of cis-beta-D-Glucosyl-2-hydroxycinnamate
328.111	674583	327.103	4(4)	327.104	-0.455019	C07605	C15H18O8	C13 isotope of Bilobalide
328.119	606233	327.112	1(1)	327.112	-2.03761	C15485	C12H20N2O7	C13 isotope of 2'-Deoxymugineic acid (H+ replaced by Na+)
328.148	591885	327.14	1(2)	327.14	1.24	C15451	C16H22O7	C13 isotope of Hinokitiol glucoside
328.148	591885	327.14	2(2)	327.14	0.401273	C10648	C17H22NO4	C13 isotope of Balfourodinium (H+ replaced by Na+)
329.142	2066570	328.135	1(2)	328.134	2.23246	C11012	C19H21ClN2O	Pencycuron
329.142	2066570	328.135	2(2)	328.135	-0.575876	C10912	C16H23N3OS	N15 isotope of Buprofezin (H+ replaced by Na+)
329.172	747515	328.165	1(2)	328.165	-0.426654	C14183	C18H26O4	Compactin diol lactone (H+ replaced by Na+)
329.172	747515	328.165	2(2)	328.165	-0.426654	C14300	C18H26O4	Di-n-pentyl phthalate (H+ replaced by Na+)
329.209	674453	328.201	1(7)	328.201	-0.0768706	C13797	C18H28N2O2	O18 isotope of RU 5135 (H+ replaced by Na+)
329.209	674453	328.201	2(7)	328.201	-0.595737	C07346	C19H30O3	Oxandrolone (H+ replaced by Na+)
329.209	674453	328.201	3(7)	328.201	-0.595737	C14553	C19H30O3	3alpha,11beta-Dihydroxy-5beta-androstane-17-one (H+ replaced by Na+)
329.209	674453	328.201	4(7)	328.201	-0.595737	C14606	C19H30O3	3alpha,11beta-Dihydroxy-5alpha-androstane-17-one (H+ replaced by Na+)
329.209	674453	328.201	5(7)	328.201	-0.595737	C15097	C19H30O3	Androst-5-ene-3beta,17beta,19-triol (H+ replaced by Na+)
329.209	674453	328.201	6(7)	328.201	-0.595737	C15136	C19H30O3	3beta-Hydroxy-D-homo-17a-oxa-5alpha-androstan-17-one (H+ replaced by Na+)
329.209	674453	328.201	7(7)	328.201	-0.595737	C15536	C19H30O3	Dihydromonacolin L (H+ replaced by Na+)
330.14	696295	329.132	1(14)	329.132	1.0654	C09299	C17H22O5	C13 isotope of Arnicolide A (H+ replaced by Na+)
330.14	696295	329.132	2(14)	329.132	1.0654	C09374	C17H22O5	C13 isotope of Confertiflorin (H+ replaced by Na+)
330.14	696295	329.132	3(14)	329.132	1.0654	C09431	C17H22O5	C13 isotope of Eupaformonin (H+ replaced by Na+)
330.14	696295	329.132	4(14)	329.132	1.0654	C09455	C17H22O5	C13 isotope of Gaillardin (H+ replaced by Na+)
330.14	696295	329.132	5(14)	329.132	1.0654	C09487	C17H22O5	C13 isotope of Isotenulin (H+ replaced by Na+)
330.14	696295	329.132	6(14)	329.132	1.0654	C09494	C17H22O5	C13 isotope of Ligulatin B (H+ replaced by Na+)
330.14	696295	329.132	7(14)	329.132	1.0654	C09497	C17H22O5	C13 isotope of Lipiferolide (H+ replaced by Na+)
330.14	696295	329.132	8(14)	329.132	1.0654	C09499	C17H22O5	C13 isotope of Matricin (H+ replaced by Na+)
330.14	696295	329.132	9(14)	329.132	1.0654	C09522	C17H22O5	C13 isotope of Ovatifolin (H+ replaced by Na+)
330.14	696295	329.132	10(14)	329.132	1.0654	C09536	C17H22O5	C13 isotope of Pyrethrosin (H+ replaced by Na+)
330.14	696295	329.132	11(14)	329.132	1.0654	C09557	C17H22O5	C13 isotope of Tenulin (H+ replaced by Na+)
330.14	696295	329.132	12(14)	329.132	1.0654	C09587	C17H22O5	C13 isotope of Viscidulin B (H+ replaced by Na+)
330.14	696295	329.132	13(14)	329.132	1.0654	C09602	C17H22O5	C13 isotope of Xanthinin (H+ replaced by Na+)
330.14	696295	329.132	14(14)	329.132	1.0654	C09603	C17H22O5	C13 isotope of Xanthumin (H+ replaced by Na+)
331.041	679185	330.034	1(1)	330.035	-2.93561	C11064	C13H7F3N2O5	O18 isotope of Fluorodifen
331.151	710447	330.144	1(2)	330.144	-0.740793	C09483	C17H24O5	Inulicin (H+ replaced by Na+)
331.151	710447	330.144	2(2)	330.144	-0.740793	C09638	C17H24O5	Cinnamodial (H+ replaced by Na+)
331.168	789430	330.161	1(1)	330.162	-2.65559	C06668	C14H23N3O6	C13 isotope of Valclavam
331.188	1170930	330.181	1(2)	330.181	0.878072	C10373	C18H28O4	5-O-Methylembelin (H+ replaced by Na+)
331.188	1170930	330.181	2(2)	330.181	0.366622	C10301	C16H27NO6	N15 isotope of Europine
331.209	1069400	330.202	1(1)	330.202	-2.19573	C08687	C20H27NO3	C13 isotope of Hetisine
331.261	1514410	330.254	1(1)	330.253	0.299483	C09183	C20H36O2	Sclareol (H+ replaced by Na+)
332.156	2141460	331.148	1(2)	331.148	1.96466	C09483	C17H24O5	C13 isotope of Inulicin (H+ replaced by Na+)
332.156	2141460	331.148	2(2)	331.148	1.96466	C09638	C17H24O5	C13 isotope of Cinnamodial (H+ replaced by Na+)
333.018	654724	332.01	1(1)	332.011	-2.00143	C08404	C8H14NO9S2	Glucocapparin
333.159	647828	332.152	1(4)	332.151	2.23798	C09173	C19H22O5	O18 isotope of Podolide
333.159	647828	332.152	2(4)	332.151	2.23798	C11854	C19H22O5	O18 isotope of Gibberellin A51-catabolite
333.159	647828	332.152	3(4)	332.151	2.23798	C11867	C19H22O5	O18 isotope of Gibberellin A7
333.159	647828	332.152	4(4)	332.151	2.23798	C11871	C19H22O5	O18 isotope of Gibberellin A5
333.168	981494	332.16	1(3)	332.16	1.46213	C00732	C16H24N2O4	O18 isotope of Ubenimex (H+ replaced by Na+)
333.168	981494	332.16	2(3)	332.16	0.949443	C09622	C17H26O5	Botrydial (H+ replaced by Na+)
333.168	981494	332.16	3(3)	332.161	-0.903847	C10727	C22H21NO2	C13 isotope of Melochinone
333.204	1917450	332.196	1(4)	332.196	0.0296773	C04785	C18H30O4	(9Z,11E,14Z)-(13S)-13-Hydroperoxyoctadeca-9,11,14-trienoic acid (H+ replaced by Na+)
333.204	1917450	332.196	2(4)	332.196	0.0296773	C07357	C18H30O4	(9Z,12Z,15Z)-(7S,8S)-Dihydroxyoctadeca-9,12,15-trienoic acid (H+ replaced by Na+)
333.204	1917450	332.196	3(4)	332.196	0.0296773	C15753	C18H30O4	Dihydroalbocycline (H+ replaced by Na+)
333.204	1917450	332.196	4(4)	332.197	-1.82341	C09220	C23H25NO	C13 isotope of Mahanimbine
333.24	1487830	332.233	1(1)	332.233	-0.649094	C14308	C19H34O3	Methoprene (H+ replaced by Na+)
333.276	9998180	332.269	1(1)	332.269	-0.364641	C02064	C20H38O2	Prostanoic acid (H+ replaced by Na+)
334.28	2254710	333.272	1(1)	333.272	-0.0780038	C02064	C20H38O2	C13 isotope of Prostanoic acid (H+ replaced by Na+)
335.014	9125650	334.007	1(1)	334.007	1.13651	C08404	C8H14NO9S2	S34 isotope of Glucocapparin
335.052	697860	334.044	1(3)	334.045	-2.87029	C02007	C17H12O6	Aspulvinone G (H+ replaced by Na+)
335.052	697860	334.044	2(3)	334.045	-2.87029	C06800	C17H12O6	Aflatoxin B1 (H+ replaced by Na+)
335.052	697860	334.044	3(3)	334.045	-2.87029	C10201	C17H12O6	Betavulgarin (H+ replaced by Na+)
335.125	3905290	334.118	1(4)	334.118	-0.298759	C09136	C19H20O4	Montanin A (H+ replaced by Na+)
335.125	3905290	334.118	2(4)	334.118	-0.298759	C10283	C19H20O4	4'-Prenyloxyresveratrol (H+ replaced by Na+)
335.125	3905290	334.118	3(4)	334.118	-0.298759	C14211	C19H20O4	Butylbenzyl phthalate (H+ replaced by Na+)
335.125	3905290	334.118	4(4)	334.118	-0.298759	C14935	C19H20O4	m-(beta-Acetyl-alpha-ethyl-p-hydroxyphenethyl)benzoic acid (H+ replaced by Na+)
335.14	824659	334.133	1(1)	334.134	-2.76786	C11341	C21H19NO3	N15 isotope of N-Acetylphenylalanine beta-naphthyl ester
335.154	873998	334.146	1(1)	334.147	-0.509429	C15387	C19H21FO4	O18 isotope of 1-Dehydro-9-fluoro-11-oxotestololactone
335.183	1300590	334.175	1(1)	334.176	-2.36488	C15458	C22H23NO2	C13 isotope of (alphaS,betaS)-alpha-Ethyl-alpha-(4-methoxyphenyl)-beta-phenyl-2-
335.198	1602500	334.191	1(14)	334.191	0.0881373	C09214	C20H26N2O	O18 isotope of Ibogaine (H+ replaced by Na+)
335.198	1602500	334.191	2(14)	334.191	0.0881373	C09274	C20H26N2O	O18 isotope of Tabernanthine (H+ replaced by Na+)
335.198	1602500	334.191	3(14)	334.191	0.0881373	C10130	C20H26N2O	O18 isotope of Astrocasine (H+ replaced by Na+)
335.198	1602500	334.191	4(14)	334.191	-0.42143	C03207	C21H28O2	16-Dehydroprogesterone (H+ replaced by Na+)
335.198	1602500	334.191	5(14)	334.191	-0.42143	C04084	C21H28O2	Pregna-4,9(11)-diene-3,20-dione (H+ replaced by Na+)
335.198	1602500	334.191	6(14)	334.191	-0.42143	C08149	C21H28O2	Levonorgestrel (H+ replaced by Na+)
335.198	1602500	334.191	7(14)	334.191	-0.42143	C08153	C21H28O2	Norgestrel (H+ replaced by Na+)
335.198	1602500	334.191	8(14)	334.191	-0.42143	C14487	C21H28O2	Ethisterone (H+ replaced by Na+)
335.198	1602500	334.191	9(14)	334.191	-0.42143	C14646	C21H28O2	Pregna-4,11-diene-3,20-dione (H+ replaced by Na+)
335.198	1602500	334.191	10(14)	334.191	-0.42143	C14677	C21H28O2	1-Dehydroprogesterone (H+ replaced by Na+)
335.198	1602500	334.191	11(14)	334.191	-0.42143	C14892	C21H28O2	17-Allylestra-1,3,5(10)-triene-3,17beta-diol (H+ replaced by Na+)
335.198	1602500	334.191	12(14)	334.191	-0.42143	C15167	C21H28O2	3-Methoxy-19-norpregna-1,3,5(10)-trien-20-one (H+ replaced by Na+)
335.198	1602500	334.191	13(14)	334.191	-0.42143	C15388	C21H28O2	3-Methoxy-19-nor-17alpha-pregna-1,3,5(10),20-tetraen-17-ol (H+ replaced by Na+)
335.198	1602500	334.191	14(14)	334.191	-0.926744	C14166	C19H27NO4	N15 isotope of alpha-Eucaine
335.219	1654010	334.212	1(8)	334.212	-0.479353	C04717	C18H32O4	(9Z,11E)-(13S)-13-Hydroperoxyoctadeca-9,11-dienoic acid (H+ replaced by Na+)
335.219	1654010	334.212	2(8)	334.212	-0.479353	C07338	C18H32O4	(9Z,12Z)-(11S)-11-Hydroperoxyoctadeca-9,12-dienoic acid (H+ replaced by Na+)
335.219	1654010	334.212	3(8)	334.212	-0.479353	C07354	C18H32O4	(7S,8S)-DiHODE (H+ replaced by Na+)
335.219	1654010	334.212	4(8)	334.212	-0.479353	C14827	C18H32O4	9(S)-HPODE (H+ replaced by Na+)
335.219	1654010	334.212	5(8)	334.212	-0.479353	C14831	C18H32O4	8(R)-HPODE (H+ replaced by Na+)
335.219	1654010	334.212	6(8)	334.212	-0.479353	C14832	C18H32O4	12,13-Epoxy-9-hydroxy-10-octadecenoate (H+ replaced by Na+)
335.219	1654010	334.212	7(8)	334.212	-0.479353	C14834	C18H32O4	9,10-Epoxy-13-hydroxy-11-octadecenoate (H+ replaced by Na+)
335.219	1654010	334.212	8(8)	334.212	-0.479353	C14836	C18H32O4	9,10-12,13-Diepoxyoctadecanoate (H+ replaced by Na+)
335.235	2513660	334.227	1(1)	334.227	1.25162	C07052	C20H30NO3	O18 isotope of Ipratropium
335.292	7285640	334.285	1(2)	334.285	-0.123317	C01607	C20H40O2	Phytanate (H+ replaced by Na+)
335.292	7285640	334.285	2(2)	334.285	-0.123317	C06425	C20H40O2	Icosanoic acid (H+ replaced by Na+)
336.129	731727	335.122	1(4)	335.121	0.194979	C09136	C19H20O4	C13 isotope of Montanin A (H+ replaced by Na+)
336.129	731727	335.122	2(4)	335.121	0.194979	C10283	C19H20O4	C13 isotope of 4'-Prenyloxyresveratrol (H+ replaced by Na+)
336.129	731727	335.122	3(4)	335.121	0.194979	C14211	C19H20O4	C13 isotope of Butylbenzyl phthalate (H+ replaced by Na+)
336.129	731727	335.122	4(4)	335.121	0.194979	C14935	C19H20O4	C13 isotope of m-(beta-Acetyl-alpha-ethyl-p-hydroxyphenethyl)benzoic acid (H+ replaced by Na+)
336.223	648672	335.215	1(8)	335.215	0.193776	C04717	C18H32O4	C13 isotope of (9Z,11E)-(13S)-13-Hydroperoxyoctadeca-9,11-dienoic acid (H+ replaced by Na+)
336.223	648672	335.215	2(8)	335.215	0.193776	C07338	C18H32O4	C13 isotope of (9Z,12Z)-(11S)-11-Hydroperoxyoctadeca-9,12-dienoic acid (H+ replaced by Na+)
336.223	648672	335.215	3(8)	335.215	0.193776	C07354	C18H32O4	C13 isotope of (7S,8S)-DiHODE (H+ replaced by Na+)
336.223	648672	335.215	4(8)	335.215	0.193776	C14827	C18H32O4	C13 isotope of 9(S)-HPODE (H+ replaced by Na+)
336.223	648672	335.215	5(8)	335.215	0.193776	C14831	C18H32O4	C13 isotope of 8(R)-HPODE (H+ replaced by Na+)
336.223	648672	335.215	6(8)	335.215	0.193776	C14832	C18H32O4	C13 isotope of 12,13-Epoxy-9-hydroxy-10-octadecenoate (H+ replaced by Na+)
336.223	648672	335.215	7(8)	335.215	0.193776	C14834	C18H32O4	C13 isotope of 9,10-Epoxy-13-hydroxy-11-octadecenoate (H+ replaced by Na+)
336.223	648672	335.215	8(8)	335.215	0.193776	C14836	C18H32O4	C13 isotope of 9,10-12,13-Diepoxyoctadecanoate (H+ replaced by Na+)
336.295	1508040	335.288	1(2)	335.288	-0.346152	C01607	C20H40O2	C13 isotope of Phytanate (H+ replaced by Na+)
336.295	1508040	335.288	2(2)	335.288	-0.346152	C06425	C20H40O2	C13 isotope of Icosanoic acid (H+ replaced by Na+)
337.065	1661710	336.057	1(1)	336.057	1.44076	C03280	C11H12N4O7	O18 isotope of Inosine-5'-carboxylate (H+ replaced by Na+)
337.184	1208460	336.177	1(4)	336.177	1.59378	C06176	C18H25NO5	C13 isotope of Senecionine
337.184	1208460	336.177	2(4)	336.177	1.59378	C10328	C18H25NO5	C13 isotope of Integerrimine
337.184	1208460	336.177	3(4)	336.177	1.59378	C10393	C18H25NO5	C13 isotope of Senecivernine
337.184	1208460	336.177	4(4)	336.177	1.59378	C10410	C18H25NO5	C13 isotope of Triangularine
337.198	874575	336.191	1(1)	336.191	-0.727171	C08092	C16H28N2O4	O18 isotope of Oseltamivir (H+ replaced by Na+)
337.214	1054650	336.207	1(13)	336.206	0.503829	C09191	C20H28N2O	O18 isotope of Fruticosonine (H+ replaced by Na+)
337.214	1054650	336.207	2(13)	336.207	-0.00268341	C00410	C21H30O2	Progesterone (H+ replaced by Na+)
337.214	1054650	336.207	3(13)	336.207	-0.00268341	C06392	C21H30O2	16,17-Didehydropregnenolone (H+ replaced by Na+)
337.214	1054650	336.207	4(13)	336.207	-0.00268341	C06972	C21H30O2	Dronabinol (H+ replaced by Na+)
337.214	1054650	336.207	5(13)	336.207	-0.00268341	C07578	C21H30O2	Cannabidiol (H+ replaced by Na+)
337.214	1054650	336.207	6(13)	336.207	-0.00268341	C08998	C21H30O2	Cannabichromene (H+ replaced by Na+)
337.214	1054650	336.207	7(13)	336.207	-0.00268341	C14661	C21H30O2	3-Methoxy-19-nor-17alpha-pregna-1,3,5(10)-trien-17beta-ol (H+ replaced by Na+)
337.214	1054650	336.207	8(13)	336.207	-0.00268341	C15158	C21H30O2	3alpha-Ethynyl-3-hydroxy-5alpha-androstan-17-one (H+ replaced by Na+)
337.214	1054650	336.207	9(13)	336.207	-0.00268341	C15260	C21H30O2	5beta-Pregn-11-ene-3,20-dione (H+ replaced by Na+)
337.214	1054650	336.207	10(13)	336.207	-0.00268341	C15342	C21H30O2	17beta-Hydroxy-2alpha,17-dimethyl-4,9(11)-androstadien-3-one (H+ replaced by Na+)
337.214	1054650	336.207	11(13)	336.207	-0.00268341	C15402	C21H30O2	17beta-Hydroxy-7alpha,17-dimethylandrosta-1,4-dien-3-one (H+ replaced by Na+)
337.214	1054650	336.207	12(13)	336.207	-0.00268341	C15468	C21H30O2	3,5-Cyclo-5alpha,17alpha-pregn-20-yne-6beta,17-diol (H+ replaced by Na+)
337.214	1054650	336.207	13(13)	336.207	-0.504968	C09337	C19H29NO4	N15 isotope of Ankorine
337.235	15904500	336.228	1(3)	336.228	-0.298219	C07355	C18H34O4	(9Z)-(7S,8S)-Dihydroxyoctadecenoic acid (H+ replaced by Na+)
337.235	15904500	336.228	2(3)	336.228	-0.298219	C14828	C18H34O4	9,10-DHOME (H+ replaced by Na+)
337.235	15904500	336.228	3(3)	336.228	-0.298219	C14829	C18H34O4	12,13-DHOME (H+ replaced by Na+)
338.07	615860	337.062	1(1)	337.062	1.12677	C14350	C15H10F6O2	C13 isotope of 2,2-Bis(4-hydroxyphenyl)hexafluoropropane
338.11	1042690	337.103	1(2)	337.103	0.0744117	C10523	C20H16O5	C13 isotope of Psoralidin
338.11	1042690	337.103	2(2)	337.103	0.0744117	C10529	C20H16O5	C13 isotope of Sojagol
338.147	3146460	337.14	1(1)	337.14	-1.42958	C06918	C19H23ClN2	C13 isotope of Clomipramine (H+ replaced by Na+)
338.169	1414750	337.162	1(2)	337.161	2.68288	C07425	C19H26N2S	N15 isotope of Pergolide (H+ replaced by Na+)
338.169	1414750	337.162	2(2)	337.163	-2.93754	C07792	C17H25N3O2S	S34 isotope of Naratriptan
338.238	2932490	337.231	1(3)	337.231	-0.459944	C07355	C18H34O4	C13 isotope of (9Z)-(7S,8S)-Dihydroxyoctadecenoic acid (H+ replaced by Na+)
338.238	2932490	337.231	2(3)	337.231	-0.459944	C14828	C18H34O4	C13 isotope of 9,10-DHOME (H+ replaced by Na+)
338.238	2932490	337.231	3(3)	337.231	-0.459944	C14829	C18H34O4	C13 isotope of 12,13-DHOME (H+ replaced by Na+)
339.106	658603	338.099	1(2)	338.098	1.23074	C09343	C19H15NO5	C13 isotope of Atheroline
339.106	658603	338.099	2(2)	338.099	-0.40053	C00921	C14H14N6O3	O18 isotope of Dihydropteroate (H+ replaced by Na+)
339.214	1020870	338.207	1(2)	338.206	2.6225	C14910	C20H28F2O2	4,4-Difluoro-17beta-hydroxy-17alpha-methyl-androst-5-en-3-one
339.214	1020870	338.207	2(2)	338.208	-2.69189	C07475	C22H27NO2	C13 isotope of Lobeline
339.25	939533	338.243	1(2)	338.243	-0.828794	C08314	C18H36O4	(9R,10R)-Dihydroxyoctadecanoic acid (H+ replaced by Na+)
339.25	939533	338.243	2(2)	338.243	-0.828794	C15988	C18H36O4	(9S,10S)-9,10-Dihydroxyoctadecanoate (H+ replaced by Na+)
339.266	3188930	338.259	1(1)	338.259	0.0104209	C14933	C22H36O	17-Propyl-5alpha-androst-2-en-17beta-ol (H+ replaced by Na+)
340.056	2518760	339.049	1(2)	339.048	2.57868	C11701	C13H12Cl2N6O	C13 isotope of UK-47265
340.056	2518760	339.049	2(2)	339.049	1.89337	C04437	C10H15N2O9P	N15 isotope of 1-(5-Phosphoribosyl)imidazole-4-acetate
340.072	888782	339.065	1(1)	339.064	2.21529	C07953	C18H18ClNS	Cl37 isotope of Chlorprothixene (H+ replaced by Na+)
340.126	1428740	339.119	1(8)	339.119	-0.722401	C01701	C20H18O5	C13 isotope of (-)-Glyceollin I
340.126	1428740	339.119	2(8)	339.119	-0.722401	C10049	C20H18O5	C13 isotope of Glepidotin A
340.126	1428740	339.119	3(8)	339.119	-0.722401	C10360	C20H18O5	C13 isotope of 2-Isoprenylemodin
340.126	1428740	339.119	4(8)	339.119	-0.722401	C10422	C20H18O5	C13 isotope of (-)-Glyceollin II
340.126	1428740	339.119	5(8)	339.119	-0.722401	C10542	C20H18O5	C13 isotope of Wighteone
340.126	1428740	339.119	6(8)	339.119	-0.722401	C11576	C20H18O5	C13 isotope of 6-(3,3-DMA)galangin
340.126	1428740	339.119	7(8)	339.119	-0.722401	C11581	C20H18O5	C13 isotope of 8-(1,1-Dimethylallyl)galangin
340.126	1428740	339.119	8(8)	339.119	-0.722401	C15511	C20H18O5	C13 isotope of Glyceollin III
340.184	662114	339.177	1(2)	339.176	1.85786	C08503	C18H26O6	C13 isotope of Pinolidoxin
340.184	662114	339.177	2(2)	339.176	1.85786	C14538	C18H26O6	C13 isotope of Trimethylolpropane trimethacrylate
[truncated: 1,551 more rows]
